# Supplementary material for: Crystal structure of (ferrocenylmeth­yl)di­methyl­ammonium hydrogen oxalate
Source: Acta Crystallogr E Crystallogr Commun. 2015 Jul 17;71(Pt 8):947–9. doi: 10.1107/S205698901501333X (PMC4571364; doi:10.1107/S205698901501333X)
Supplement: Supplementary file 1 [file e-71-00947-sup1.cif]

##############################################################################
#                                                                            #
# This CIF contains the data in a paper accepted for publication in          #
# Acta Crystallographica Section E. It conforms to the requirements of       #
# Notes for Authors for Acta Crystallographica Section E, and has been       #
# peer reviewed under the auspices of the IUCr Commission on Journals.       #
#                                                                            #
# Full details of the Crystallographic Information File format               #
# are given in the paper "The Crystallographic Information File (CIF):       #
# a New Standard Archive File for Crystallography" by S. R. Hall, F. H.      #
# Allen and I. D. Brown [Acta Cryst. (1991), A47, 655-685].                  #
#                                                                            #
# The current version of the core CIF dictionary is obtainable from          #
# ftp://ftp.iucr.org/pub/cif_core.dic.                                       #
#                                                                            #
# Software is freely available for graphical display of the structure(s)     #
# in this CIF. For information consult the CIF software page                 #
# http://www.iucr.org/resources/cif/software.                                #
#                                                                            #
# This file may be used for bona fide research purposes within the           #
# scientific community so long as proper attribution is given to the journal # 
# article from which it was obtained.                                        #
#                                                                            #
##############################################################################
data_I
_database_code_depnum_ccdc_archive 'CCDC 1412152'
_audit_creation_method
;
Olex2 1.2
(compiled 2015.01.26 svn.r3150 for OlexSys, GUI svn.r4998)
;
_journal_date_recd_electronic     2015-07-03
_journal_date_accepted     2015-07-11
_journal_name_full     'Acta Crystallographica, Section E'
_journal_year     2015
_journal_volume     71
_journal_issue      8
_journal_page_first     947
_journal_page_last     949
_journal_paper_category     GM
_journal_paper_doi     10.1107/S205698901501333X
_journal_coeditor_code     WM5182
_publ_contact_author_name     'Libasse Diop'
_publ_contact_author_address
;
Laboratoire de Chimie Min\'erale et Analytique
D\'epartement de Chimie, Facult\'e des Sciences et Techniques,
Universit\'e Cheikh Anta Diop,
Dakar, S\'en\'egal.
;
_publ_contact_author_email     dlibasse@gmail.com,
_publ_contact_author_fax     '002218246331'
_publ_contact_author_phone     '00221338250202'
_publ_section_title
;
Crystal structure of (ferrocenylmethyl)dimethylammonium hydrogen oxalate
;
_publ_section_title_footnote     .
loop_
    _publ_author_name
    _publ_author_footnote
    _publ_author_address
    'Ndiaye, Mamadou' .
;
Laboratoire des Produits Naturels
D\'epartement de Chimie, Facult\'e des Sciences et Techniques,
Universit\'e Cheikh Anta Diop,
Dakar, Senegal
;
    'Samb, Abdoulaye' .
;
Laboratoire des Produits Naturels
D\'epartement de Chimie, Facult\'e des Sciences et Techniques,
Universit\'e Cheikh Anta Diop,
Dakar, Senegal
;
    'Diop, Libasse' .
;
Laboratoire de Chimie Min\'erale et Analytique
D\'epartement de Chimie, Facult\'e des Sciences et Techniques,
Universit\'e Cheikh Anta Diop,
Dakar, Senegal
;
    'Maris, Thierry' .
;
D\'epartement de Chimie
Universit\'e de Montr\'eal
2900 Boulevard \'Edouard-Montpetit
Montr\'eal, Qu\'ebec
Canada H3C 3J7
;
_publ_section_synopsis
;
In the title salt, [Fe(C~5~H~5~)(C~8~H~13~N)](HC~2~O~4~), the anions are linked
<i>via</i> strong O---H...O hydrogen bonds into linear [100] chains. The
cations connect to the anion through bifurcated N---H...(O,O') hydrogen bonds.
;
_chemical_name_systematic
;
(Ferrocenylmethyl)dimethylammonium hydrogen oxalate
;
_chemical_name_common     ?
_chemical_formula_moiety     'C13 H18 Fe N +, C2 H O4 -'
_chemical_formula_sum     'C15 H19 Fe N O4'
_chemical_formula_iupac     '[Fe (C5 H5) (C8 H13 N)] (C2 H O4) '
_chemical_formula_weight     333.16
_chemical_melting_point     ?
_shelx_space_group_comment
;
The symmetry employed for this shelxl refinement is uniquely defined
by the following loop, which should always be used as a source of
symmetry information in preference to the above space-group names.
They are only intended as comments.
;
_space_group_crystal_system     orthorhombic
_space_group_name_H-M_alt     'P b c a'
_space_group_name_Hall     '-P 2ac 2ab'
loop_
    _space_group_symop_operation_xyz
    'x, y, z'
    '-x+1/2, -y, z+1/2'
    '-x, y+1/2, -z+1/2'
    'x+1/2, -y+1/2, -z'
    '-x, -y, -z'
    'x-1/2, y, -z-1/2'
    'x, -y-1/2, z-1/2'
    '-x-1/2, y-1/2, z'
_cell_length_a     11.2225(3)
_cell_length_b     14.8991(4)
_cell_length_c     17.2727(5)
_cell_angle_alpha     90
_cell_angle_beta     90
_cell_angle_gamma     90
_cell_volume     2888.08(14)
_cell_formula_units_Z     8
_cell_measurement_reflns_used     9948
_cell_measurement_theta_min     4.837
_cell_measurement_theta_max     60.705
_cell_measurement_temperature     100
_exptl_crystal_description     Block
_exptl_crystal_colour     'clear light orange'
_exptl_crystal_size_max     0.145
_exptl_crystal_size_mid     0.13
_exptl_crystal_size_min     0.09
_exptl_crystal_density_diffrn     1.532
_exptl_crystal_density_meas     ?
_exptl_crystal_density_method     ?
_exptl_crystal_F_000     1392
_exptl_absorpt_coefficient_mu     5.719
_exptl_absorpt_correction_type     multi-scan
_exptl_absorpt_process_details
;
(<i>SADABS</i>; Krause <i>et al.</i>, 2015)
;
_shelx_estimated_absorpt_T_min     0.491
_shelx_estimated_absorpt_T_max     0.627
_exptl_absorpt_correction_T_min     0.5854
_exptl_absorpt_correction_T_max     0.7519
_exptl_special_details
;
X-ray crystallographic data for I were collected from a single-crystal sample,
which was mounted on a loop fiber. Data were collected using a Bruker Venture
diffractometer equipped with a Photon 100 CMOS Detector, a Helios MX optics
and a Kappa goniometer. The crystal-to-detector distance was 4.0 cm, and the
data collection was carried out in 1024 <i>x</i> 1024 pixel mode.
;
_diffrn_ambient_temperature     100
_diffrn_radiation_type     GaK\a
_diffrn_radiation_wavelength     1.34139
_diffrn_radiation_monochromator     'Helios MX Mirror Optics'
_diffrn_measurement_device_type     'Bruker Venture Metaljet'
_diffrn_measurement_device     'k-geometry diffractometer'
_diffrn_measurement_method     '\w and \f scans'
_diffrn_detector_area_resol_mean     10.24
_diffrn_reflns_number     56674
_diffrn_reflns_av_R_equivalents     0.0335
_diffrn_reflns_theta_min     4.454
_diffrn_reflns_theta_max     60.706
_diffrn_reflns_theta_full     53.594
_diffrn_measured_fraction_theta_max     0.998
_diffrn_measured_fraction_theta_full     0.999
_diffrn_reflns_limit_h_min     -14
_diffrn_reflns_limit_h_max     14
_diffrn_reflns_limit_k_min     -17
_diffrn_reflns_limit_k_max     19
_diffrn_reflns_limit_l_min     -22
_diffrn_reflns_limit_l_max     22
loop_
    _refln_index_h
    _refln_index_k
    _refln_index_l
    _refln_F_squared_meas
    1 0 0 -3.4
    -1 0 0 -2.9
    2 0 0 2383.66
    -2 0 0 2499.75
    3 0 0 -7.4
    -3 0 0 -7.9
    3 0 0 -6
    -4 0 0 5856.61
    4 0 0 6050.79
    4 0 0 6294.17
    4 0 0 5733.23
    5 0 0 -0.6
    5 0 0 -0.8
    5 0 0 -0.4
    -5 0 0 -1.7
    -5 0 0 -1.1
    5 0 0 -11.1
    5 0 0 -1.8
    5 0 0 -1.1
    6 0 0 5013.8
    6 0 0 5268.67
    -6 0 0 5441.16
    6 0 0 5159.28
    -6 0 0 5372.16
    6 0 0 5212.98
    7 0 0 -1.1
    -7 0 0 0.3
    7 0 0 0.1
    -7 0 0 -0.5
    7 0 0 0.2
    7 0 0 0.1
    7 0 0 -0.1
    8 0 0 66.29
    8 0 0 56.89
    8 0 0 59.99
    -8 0 0 54.49
    9 0 0 -0.5
    9 0 0 -0.6
    9 0 0 1.4
    -9 0 0 1
    -10 0 0 1019.3
    10 0 0 1079.09
    10 0 0 1007.3
    10 0 0 1084.99
    -11 0 0 1.7
    11 0 0 -0.4
    -11 0 0 -4.4
    11 0 0 -1.1
    11 0 0 -0.3
    -12 0 0 256.97
    12 0 0 256.27
    12 0 0 264.07
    12 0 0 246.18
    -12 0 0 244.68
    -12 0 0 243.58
    -13 0 0 -4.9
    -13 0 0 6.5
    14 0 0 120.59
    0 1 0 0.1
    0 -1 0 0.2
    0 1 0 0.2
    0 -1 0 0
    1 1 0 -1
    -1 -1 0 -0.9
    1 -1 0 -0.1
    -1 1 0 -1.1
    1 -1 0 -0.8
    -1 1 0 -0.9
    -1 1 0 -0.1
    -1 1 0 -0.9
    -1 -1 0 -1.2
    -2 1 0 6809.72
    -2 -1 0 6309.57
    2 1 0 6676.43
    2 -1 0 6362.06
    3 -1 0 -1.7
    3 1 0 -0.1
    3 1 0 -1.2
    -3 1 0 0.3
    3 1 0 -0.6
    -3 1 0 0.5
    -3 -1 0 -5.2
    4 1 0 202.78
    4 1 0 168.38
    -4 1 0 180.48
    4 1 0 184.48
    -4 -1 0 200.28
    -4 1 0 185.48
    4 1 0 198.78
    4 1 0 195.58
    4 -1 0 172.88
    4 -1 0 171.48
    4 1 0 185.68
    5 1 0 -0.9
    5 1 0 -0.1
    5 -1 0 -8.3
    5 1 0 -1.4
    5 1 0 -1.1
    -5 -1 0 -0.3
    5 1 0 -0.3
    -5 1 0 -0.9
    5 -1 0 -2.1
    5 -1 0 -0.5
    -5 1 0 1.8
    5 1 0 -2.2
    5 1 0 -1.3
    6 -1 0 789.12
    -6 -1 0 740.23
    6 -1 0 796.12
    -6 1 0 785.82
    6 1 0 770.92
    6 -1 0 821.12
    6 1 0 777.12
    6 1 0 744.43
    -6 1 0 791.62
    6 1 0 782.22
    6 -1 0 809.32
    6 -1 0 726.93
    6 1 0 842.12
    -6 -1 0 768.72
    6 1 0 781.22
    7 -1 0 0.2
    7 1 0 0.3
    -7 -1 0 1.7
    -7 1 0 -0.1
    7 1 0 -0.2
    7 1 0 0.4
    7 -1 0 0.5
    -7 -1 0 0.4
    7 -1 0 -0.9
    7 1 0 0.2
    7 -1 0 0.4
    7 1 0 -0.9
    -7 1 0 1.2
    8 -1 0 3899.31
    8 1 0 3778.12
    -8 1 0 3786.12
    8 -1 0 3708.33
    8 -1 0 3603.44
    8 1 0 3755.92
    -8 -1 0 3731.83
    8 1 0 3813.02
    9 1 0 0.9
    -9 -1 0 -0.2
    9 -1 0 -2.8
    9 -1 0 -1.9
    -9 1 0 2.2
    9 1 0 -0.1
    9 -1 0 -1.3
    9 1 0 1.2
    10 1 0 166.08
    10 -1 0 179.68
    -10 1 0 178.28
    10 -1 0 174.28
    10 1 0 184.98
    10 -1 0 166.78
    -10 -1 0 181.48
    10 1 0 177.28
    11 1 0 -3.1
    11 -1 0 1
    11 -1 0 1.1
    11 1 0 0.5
    -11 -1 0 -3
    -11 1 0 -0.7
    11 -1 0 0.8
    -11 1 0 3.3
    11 1 0 -0.1
    -11 1 0 0.1
    -11 1 0 -2.1
    -11 -1 0 0.8
    -12 -1 0 1261.47
    -12 1 0 1334.57
    -12 1 0 1231.58
    12 1 0 1312.67
    12 -1 0 1311.97
    12 1 0 1293.57
    -12 -1 0 1297.27
    12 -1 0 1347.27
    13 -1 0 1.2
    -13 -1 0 -5.3
    -13 1 0 2.2
    -13 1 0 -2.9
    -13 -1 0 0.8
    14 1 0 469.25
    -14 1 0 433.26
    1 2 0 -4.9
    1 2 0 -4.7
    -1 2 0 -5
    -1 2 0 -4.9
    -1 2 0 -4.9
    1 -2 0 -4.5
    -1 -2 0 -5.2
    1 -2 0 -4.1
    -1 -2 0 -4.4
    -1 2 0 -4.8
    -2 -2 0 659.53
    2 2 0 653.33
    -2 2 0 714.03
    -2 2 0 663.93
    -2 2 0 742.43
    2 -2 0 676.63
    -2 -2 0 689.03
    2 -2 0 659.73
    -2 2 0 696.73
    2 2 0 662.93
    3 -2 0 2.8
    3 2 0 0.1
    3 2 0 4.7
    3 2 0 -0.3
    -3 2 0 0.3
    -3 2 0 0.1
    3 2 0 0.4
    -3 -2 0 -0.1
    -4 2 0 1696.23
    -4 -2 0 1454.45
    4 2 0 1367.86
    4 2 0 1384.06
    4 -2 0 1548.05
    4 2 0 1579.54
    4 2 0 1459.75
    -4 2 0 1391.16
    4 -2 0 1438.36
    4 2 0 1505.75
    4 2 0 1527.15
    5 2 0 -0.6
    5 2 0 0.4
    -5 2 0 -0.1
    5 2 0 -0.2
    -5 2 0 1.8
    5 2 0 0.1
    5 -2 0 -0.7
    5 2 0 0.4
    5 -2 0 0.4
    5 -2 0 0.8
    -5 2 0 9.1
    5 2 0 0.7
    -5 2 0 1.5
    6 -2 0 674.93
    6 -2 0 657.43
    6 2 0 668.13
    -6 2 0 675.33
    6 2 0 678.73
    6 2 0 703.23
    6 2 0 674.33
    -6 2 0 688.23
    6 2 0 635.54
    6 2 0 700.13
    -6 -2 0 621.24
    7 2 0 -1.8
    7 2 0 -0.4
    -7 2 0 0.2
    -7 2 0 0.8
    7 2 0 -1.2
    7 2 0 1.3
    7 -2 0 1.1
    7 -2 0 -1.1
    7 2 0 1.5
    7 -2 0 -0.5
    -7 -2 0 0.4
    7 2 0 0.6
    7 -2 0 -0.8
    -7 -2 0 -3
    8 2 0 12.4
    -8 -2 0 11.6
    -8 2 0 11.5
    8 2 0 9.2
    8 -2 0 8.1
    8 2 0 7.3
    8 -2 0 9.8
    8 2 0 8.8
    8 -2 0 7.8
    9 -2 0 0.3
    -9 2 0 -0.3
    9 2 0 1
    9 -2 0 -2
    -9 -2 0 0.6
    9 2 0 0.4
    9 -2 0 -0.9
    9 2 0 1.7
    10 -2 0 494.05
    -10 2 0 491.45
    -10 2 0 482.45
    10 2 0 481.15
    10 2 0 493.05
    -10 2 0 476.25
    -10 2 0 438.76
    10 2 0 491.25
    10 -2 0 488.75
    -11 2 0 6.1
    -11 -2 0 -2.7
    11 2 0 1.1
    -11 2 0 1
    11 2 0 -0.2
    11 -2 0 0.4
    11 -2 0 0
    12 2 0 96.49
    12 2 0 96.39
    -12 2 0 89.69
    12 -2 0 98.99
    12 -2 0 87.99
    -12 -2 0 104.49
    -12 2 0 102.29
    13 -2 0 3.3
    -13 2 0 -1.8
    -13 2 0 8.4
    13 2 0 -1.2
    13 -2 0 3.1
    -13 -2 0 -2.7
    -13 -2 0 2
    13 2 0 0.6
    14 2 0 17.1
    -14 2 0 14.5
    14 2 0 19.4
    0 -3 0 -0.3
    0 -3 0 -0.4
    -1 3 0 -0.2
    1 -3 0 1.2
    1 3 0 0.1
    -1 3 0 -0.5
    -1 -3 0 -0.2
    -1 3 0 -1.3
    1 -3 0 -0.2
    -1 3 0 -0.2
    -1 -3 0 -0.4
    1 3 0 -1.8
    1 3 0 -0.5
    -2 -3 0 4043.1
    -2 3 0 3936.41
    2 3 0 4235.18
    2 -3 0 4248.38
    -2 3 0 4032.9
    -3 3 0 -0.6
    3 -3 0 -2
    -3 3 0 -0.6
    -3 -3 0 -1.8
    -3 3 0 -1.5
    3 3 0 -1.8
    3 3 0 -1.6
    3 3 0 -1.5
    -3 3 0 -1.5
    -3 3 0 -0.9
    3 3 0 -1
    3 3 0 -5.8
    3 -3 0 0.4
    -3 -3 0 5.4
    4 3 0 781.62
    4 3 0 732.33
    4 3 0 800.62
    4 3 0 775.42
    4 -3 0 817.22
    -4 3 0 780.72
    4 3 0 784.42
    4 -3 0 725.93
    -4 -3 0 774.52
    -4 3 0 728.53
    4 3 0 817.82
    -4 3 0 788.62
    -5 3 0 0.8
    -5 3 0 -0.3
    5 3 0 -0.8
    5 3 0 -0.3
    -5 3 0 -0.4
    5 3 0 -0.1
    -5 3 0 -0.8
    5 3 0 -0.7
    5 -3 0 0.1
    5 3 0 0.1
    5 3 0 -0.1
    6 -3 0 1429.36
    6 3 0 1494.45
    6 -3 0 1451.45
    6 3 0 1648.24
    6 3 0 1451.45
    6 3 0 1502.65
    -6 3 0 1580.24
    6 3 0 1665.93
    6 3 0 1583.64
    -6 3 0 1569.14
    7 -3 0 -0.8
    7 3 0 0.3
    -7 -3 0 -1
    7 3 0 -1.3
    7 -3 0 0
    7 -3 0 0.2
    7 3 0 1.1
    -7 3 0 -1.9
    7 3 0 0.1
    7 3 0 -0.7
    7 3 0 -1.4
    8 -3 0 3.8
    8 -3 0 5.3
    8 3 0 8.9
    8 3 0 6.4
    8 3 0 4.4
    -8 3 0 5.6
    8 3 0 8.6
    9 3 0 0.6
    9 -3 0 0.9
    9 3 0 1.2
    -9 3 0 0.3
    9 3 0 2.4
    -9 3 0 -0.1
    9 -3 0 2.7
    9 3 0 1.4
    -10 3 0 37.8
    10 -3 0 38.9
    10 -3 0 34.8
    -10 3 0 41.6
    -10 3 0 29.2
    10 3 0 36.6
    11 3 0 -1.3
    -11 3 0 0.9
    -11 3 0 2.7
    11 -3 0 -1.4
    11 -3 0 -2.2
    -11 -3 0 5.3
    11 3 0 -1.2
    -11 3 0 -0.8
    12 3 0 15.2
    12 3 0 19.6
    12 -3 0 20.2
    -12 3 0 16.4
    12 -3 0 21.5
    -12 3 0 14.1
    12 3 0 19.8
    -13 -3 0 0
    13 3 0 -3.2
    -13 3 0 2.5
    13 3 0 0.3
    13 -3 0 -2.1
    13 -3 0 1.4
    13 3 0 0
    -13 3 0 -1.5
    -14 -3 0 52.09
    14 3 0 51.39
    14 3 0 49.1
    -14 3 0 41.5
    0 4 0 130.89
    0 -4 0 151.48
    0 -4 0 148.79
    1 4 0 -0.1
    -1 4 0 -0.2
    1 4 0 -0.1
    -1 -4 0 0.7
    -1 -4 0 3.7
    1 4 0 1.3
    -1 4 0 -0.1
    -1 4 0 -0.1
    -1 4 0 -0.4
    1 -4 0 0.7
    -1 4 0 0.5
    1 -4 0 2
    2 4 0 3334.07
    -2 4 0 3324.07
    2 4 0 3434.16
    -2 4 0 3140.29
    -2 4 0 3155.98
    2 4 0 3122.29
    2 4 0 3292.57
    -2 -4 0 3326.47
    2 -4 0 3481.35
    -2 4 0 3158.98
    -2 4 0 3123.79
    -2 4 0 3153.28
    -3 4 0 0.2
    -3 4 0 -1
    3 -4 0 -1.6
    3 4 0 -0.4
    3 4 0 1.5
    3 4 0 -0.6
    -3 4 0 -0.9
    -3 4 0 -0.9
    3 4 0 -0.4
    3 4 0 -1.2
    -3 4 0 -0.2
    -3 4 0 -0.8
    3 -4 0 -1
    3 4 0 -0.4
    3 4 0 -0.7
    3 4 0 -1.6
    -3 -4 0 -0.3
    -3 -4 0 -0.3
    -3 4 0 -4.6
    4 -4 0 83.59
    4 4 0 85.49
    4 -4 0 84.69
    4 4 0 86.69
    4 4 0 91.29
    -4 4 0 88.19
    4 4 0 85.29
    -4 4 0 87.29
    -4 4 0 78.39
    4 4 0 89.69
    -4 4 0 88.79
    -4 4 0 91.39
    -5 4 0 -1.1
    -5 4 0 -0.5
    -5 4 0 -0.1
    5 4 0 -0.4
    5 4 0 -1.1
    -5 4 0 1.3
    5 4 0 0.4
    5 4 0 0.9
    -5 4 0 -0.5
    5 4 0 0
    5 -4 0 1.8
    6 4 0 23.3
    -6 4 0 27.4
    -6 4 0 23.4
    6 -4 0 21.6
    6 4 0 21.4
    6 4 0 24.6
    6 4 0 24.1
    -6 4 0 24.7
    -6 4 0 23
    6 4 0 26.9
    6 4 0 23.1
    7 -4 0 0.2
    -7 4 0 -1.4
    7 4 0 1.6
    -7 4 0 -0.3
    7 4 0 0.8
    7 4 0 -0.8
    7 -4 0 2.4
    -7 4 0 2
    7 4 0 0.8
    7 4 0 -1.3
    7 4 0 0.5
    8 4 0 284.77
    8 -4 0 277.17
    8 4 0 287.57
    -8 4 0 285.27
    8 4 0 295.27
    8 4 0 284.07
    -8 4 0 295.47
    8 -4 0 275.97
    9 4 0 -0.1
    9 -4 0 -1.3
    9 4 0 1.1
    -9 4 0 -0.7
    9 -4 0 -0.4
    -9 4 0 -0.4
    -9 4 0 -3.8
    9 4 0 -0.3
    10 -4 0 29.5
    10 4 0 19.9
    -10 4 0 33.3
    -10 4 0 18.5
    10 4 0 27.2
    10 -4 0 27.7
    -10 4 0 26.2
    -11 4 0 -3
    -11 4 0 -0.5
    11 4 0 -1
    11 -4 0 2
    11 -4 0 1
    11 4 0 5.4
    11 4 0 1
    12 4 0 58.39
    12 4 0 61.69
    12 4 0 61.19
    12 -4 0 57.79
    -12 4 0 61.19
    12 -4 0 55.79
    -12 4 0 58.49
    13 4 0 -2.4
    13 4 0 2.3
    13 4 0 0.3
    -13 4 0 -4.8
    -13 4 0 -0.8
    13 -4 0 0.6
    14 4 0 142.39
    -14 4 0 159.58
    -14 -4 0 161.48
    14 4 0 147.19
    0 5 0 0.1
    0 5 0 1.3
    0 5 0 0.5
    0 5 0 0.6
    0 -5 0 -0.8
    0 -5 0 0.5
    1 5 0 -0.2
    -1 5 0 1
    -1 5 0 0.4
    -1 5 0 0.1
    -1 -5 0 0.9
    1 -5 0 0
    1 5 0 0.1
    -1 5 0 1.2
    -1 5 0 -0.8
    -1 -5 0 -0.8
    1 5 0 1.2
    1 5 0 -0.1
    1 -5 0 0.2
    -1 5 0 -1
    -1 -5 0 0
    -1 5 0 0
    -1 5 0 0.4
    2 -5 0 2501.85
    -2 -5 0 2415.36
    -2 -5 0 2331.07
    -2 5 0 2614.74
    -2 5 0 2176.58
    2 -5 0 2145.09
    -2 5 0 2339.57
    -2 5 0 2390.26
    2 5 0 2362.86
    2 5 0 2422.06
    2 5 0 2366.76
    -2 5 0 2418.46
    -2 5 0 2456.15
    2 5 0 2365.06
    2 5 0 2422.56
    2 5 0 2381.66
    -2 5 0 2435.06
    2 5 0 2247.98
    2 5 0 2312.97
    -3 5 0 0.7
    -3 5 0 1.8
    3 -5 0 -0.9
    -3 -5 0 0.4
    3 5 0 -0.4
    3 5 0 -0.3
    -3 5 0 0.5
    -3 5 0 -0.2
    -3 5 0 -0.5
    3 5 0 -0.2
    3 5 0 0.4
    3 5 0 -0.1
    -3 -5 0 0.1
    3 -5 0 0.6
    3 5 0 -0.4
    3 5 0 -0.8
    3 5 0 -0.1
    -3 5 0 -1.1
    -3 5 0 0.3
    -3 5 0 -0.3
    -4 5 0 32.9
    -4 5 0 25.9
    4 5 0 26.2
    -4 5 0 26.3
    4 5 0 28.9
    4 -5 0 25.5
    -4 5 0 28.3
    -4 5 0 32.2
    4 5 0 25.4
    4 5 0 26.9
    -4 5 0 30.5
    -4 5 0 21.3
    4 5 0 25.2
    4 5 0 31.6
    -5 5 0 -0.1
    5 5 0 0.3
    5 5 0 0.4
    -5 5 0 -0.6
    5 5 0 -1
    -5 5 0 -0.7
    5 -5 0 -0.8
    -5 5 0 -0.4
    5 5 0 0.2
    5 5 0 0.1
    -5 5 0 -0.7
    -5 5 0 -0.5
    5 5 0 0.2
    6 5 0 1054.89
    -6 5 0 960.5
    -6 5 0 958.7
    6 5 0 984.4
    6 5 0 977.5
    -6 5 0 1012.5
    6 5 0 985.9
    -6 5 0 999.4
    -6 5 0 1003.5
    6 5 0 1048.8
    -6 5 0 1056.59
    6 5 0 997.3
    7 5 0 -1.2
    -7 5 0 0
    7 5 0 0.1
    -7 5 0 0.4
    7 5 0 0.5
    -7 5 0 -1.4
    7 5 0 0.5
    7 -5 0 0.8
    -7 5 0 -0.3
    7 5 0 -2.1
    -7 5 0 0.8
    -8 5 0 40.7
    -8 5 0 43.4
    -8 5 0 36.6
    8 5 0 39.1
    8 5 0 36
    8 5 0 40.5
    8 -5 0 36.4
    8 -5 0 39
    8 5 0 39.7
    9 -5 0 2.5
    9 5 0 0.9
    9 5 0 -1.8
    9 -5 0 -0.3
    -9 5 0 -1.1
    -9 5 0 1
    9 5 0 0
    -9 5 0 0
    -10 5 0 6.1
    10 5 0 6.2
    10 -5 0 4.3
    10 -5 0 6.2
    -10 5 0 7
    10 5 0 4.8
    -10 5 0 6.7
    10 5 0 3.7
    11 -5 0 0
    11 -5 0 0.3
    -11 5 0 1.3
    11 5 0 -2.8
    11 5 0 0.7
    11 5 0 -0.7
    -11 5 0 1
    12 5 0 204.68
    12 -5 0 214.58
    -12 5 0 195.18
    12 5 0 202.48
    12 5 0 203.68
    12 5 0 206.08
    -12 5 0 201.48
    13 5 0 -0.2
    13 5 0 1.4
    13 -5 0 -2.5
    -13 5 0 0
    -13 5 0 -1.4
    13 5 0 -0.3
    14 5 0 146.89
    14 5 0 144.19
    -14 5 0 144.89
    -14 -5 0 161.48
    0 6 0 263.97
    0 6 0 255.57
    0 6 0 229.68
    0 -6 0 252.37
    0 -6 0 270.27
    0 6 0 249.58
    0 6 0 249.78
    1 -6 0 -0.9
    -1 -6 0 -0.1
    -1 6 0 1.9
    -1 6 0 -0.1
    1 6 0 -0.1
    -1 6 0 -0.2
    1 -6 0 -0.7
    1 6 0 -1.6
    -1 -6 0 0.3
    1 6 0 -0.7
    1 6 0 -0.6
    -1 6 0 -1.1
    1 6 0 1.6
    -1 6 0 -0.9
    -1 6 0 -0.7
    -1 6 0 -0.1
    1 6 0 0.1
    -1 6 0 -0.2
    2 6 0 378.86
    2 6 0 387.36
    2 6 0 356.46
    -2 6 0 353.86
    -2 6 0 370.96
    -2 6 0 341.57
    2 6 0 367.96
    2 6 0 350.46
    2 -6 0 376.66
    -2 6 0 358.36
    -2 6 0 356.86
    -2 6 0 363.36
    -2 -6 0 373.56
    -2 6 0 381.26
    2 6 0 371.56
    -2 6 0 374.16
    2 6 0 382.26
    -2 -6 0 371.76
    -3 6 0 0.9
    -3 6 0 -0.1
    -3 6 0 3.9
    3 6 0 -2
    3 -6 0 0.1
    3 6 0 -0.7
    3 6 0 0.4
    -3 6 0 -1.2
    3 6 0 0.2
    -3 6 0 0.6
    -3 6 0 -0.1
    3 6 0 -0.3
    3 6 0 -1
    -3 -6 0 0.1
    3 6 0 0.4
    3 6 0 0.3
    3 6 0 -0.8
    -3 6 0 0
    3 6 0 0.1
    -3 6 0 0.4
    -3 6 0 1
    -3 6 0 0.8
    -3 6 0 0.7
    4 6 0 1570.44
    -4 6 0 1520.05
    4 6 0 1607.64
    -4 6 0 1458.25
    4 6 0 1443.46
    -4 6 0 1423.86
    -4 -6 0 1444.96
    -4 6 0 1564.84
    -4 6 0 1492.05
    -4 6 0 1434.36
    4 6 0 1529.85
    4 6 0 1479.75
    4 6 0 1426.66
    4 6 0 1440.76
    4 6 0 1428.36
    -4 6 0 1531.75
    -4 6 0 1480.35
    4 6 0 1448.85
    4 6 0 1560.24
    4 -6 0 1446.16
    4 -6 0 1438.96
    -5 6 0 -0.6
    5 6 0 0.3
    5 6 0 0
    5 6 0 1.2
    5 -6 0 1.9
    5 6 0 0.7
    -5 6 0 -1.6
    -5 6 0 1
    -5 6 0 -0.7
    -5 6 0 -0.2
    5 6 0 0
    -5 6 0 0.9
    -5 6 0 -0.6
    5 6 0 0.1
    5 6 0 1.3
    5 6 0 1.5
    -6 6 0 904.01
    6 6 0 923.71
    6 6 0 933.81
    6 6 0 913.61
    -6 6 0 978.5
    -6 6 0 881.91
    6 6 0 893.31
    6 6 0 840.32
    6 6 0 884.11
    6 6 0 958.2
    -6 6 0 986.3
    -6 6 0 917.41
    -6 6 0 956
    7 -6 0 2.4
    -7 6 0 -0.6
    -7 6 0 0.7
    7 6 0 0.4
    -7 6 0 -0.3
    7 6 0 1.2
    7 6 0 0.3
    7 6 0 0.7
    -7 6 0 0.7
    7 6 0 1.4
    -7 6 0 0.6
    8 -6 0 217.68
    8 -6 0 216.38
    8 6 0 224.48
    8 6 0 209.28
    8 6 0 217.98
    -8 6 0 216.68
    8 6 0 221.98
    -8 6 0 221.68
    8 6 0 222.18
    -8 6 0 212.68
    9 6 0 -2.5
    9 6 0 -3.3
    -9 6 0 -1.1
    -9 6 0 2.1
    9 6 0 -3.6
    9 6 0 3
    9 -6 0 2.9
    9 -6 0 -0.5
    -9 6 0 1
    10 -6 0 126.99
    -10 6 0 130.39
    10 6 0 138.49
    10 6 0 128.39
    10 6 0 126.19
    10 6 0 124.19
    10 -6 0 117.09
    10 6 0 127.49
    -10 6 0 129.09
    11 6 0 0.4
    11 -6 0 0.3
    11 6 0 0.8
    11 6 0 1.5
    11 6 0 1
    -11 6 0 -1.7
    -11 6 0 -2.4
    -12 6 0 208.78
    12 -6 0 219.98
    12 6 0 204.98
    12 6 0 202.38
    12 6 0 202.88
    -12 6 0 199.18
    13 6 0 1.7
    -13 6 0 -0.3
    13 6 0 -2.8
    13 -6 0 2.4
    -13 6 0 0.6
    13 6 0 0
    0 -7 0 -4.6
    0 7 0 -4.1
    0 -7 0 -4.5
    0 7 0 -5.2
    0 7 0 -0.8
    0 7 0 -5.1
    0 7 0 -4.9
    0 7 0 -5
    1 -7 0 -0.8
    -1 7 0 0.5
    1 7 0 -1.6
    -1 7 0 0.8
    -1 -7 0 0.6
    -1 7 0 1.1
    -1 7 0 0.4
    1 7 0 0.7
    -1 7 0 0.9
    1 7 0 0.5
    1 -7 0 -0.7
    1 7 0 -1
    -1 -7 0 -0.4
    -1 7 0 0.2
    -1 7 0 0.8
    1 7 0 -0.4
    -1 7 0 0.9
    1 7 0 -0.1
    1 7 0 0.5
    -1 7 0 -1.1
    2 7 0 175.48
    2 7 0 156.58
    -2 7 0 171.38
    -2 7 0 160.68
    -2 -7 0 154.08
    2 7 0 166.78
    -2 7 0 165.58
    -2 7 0 170.98
    -2 7 0 154.28
    2 -7 0 167.18
    2 7 0 170.38
    -2 7 0 176.28
    2 7 0 167.18
    2 7 0 170.88
    2 7 0 169.98
    -2 7 0 156.38
    -2 7 0 166.78
    2 7 0 169.18
    -2 7 0 183.18
    -2 7 0 163.48
    -2 -7 0 164.78
    2 7 0 164.98
    2 -7 0 172.88
    -2 7 0 162.58
    -3 -7 0 -0.5
    -3 7 0 -0.4
    3 7 0 -0.7
    -3 7 0 -2.1
    -3 7 0 0.6
    3 7 0 0.4
    -3 7 0 -1.1
    -3 7 0 0.4
    3 -7 0 -0.1
    -3 7 0 -2
    3 7 0 -1.2
    3 7 0 -0.6
    -3 7 0 0.2
    3 7 0 -0.3
    -3 7 0 1
    3 7 0 -1.1
    3 7 0 0.5
    -3 7 0 0.2
    -3 7 0 0
    -3 7 0 -0.8
    -3 7 0 0
    4 7 0 1932.01
    -4 7 0 1983.5
    -4 7 0 2075.79
    4 7 0 1963.3
    4 7 0 2003.9
    4 7 0 2012.7
    -4 7 0 2046.3
    -4 7 0 1930.01
    4 7 0 1964.1
    -4 -7 0 1828.82
    -4 7 0 1828.42
    -4 7 0 2075.19
    -4 7 0 1945.31
    4 7 0 2041.2
    -4 7 0 1910.71
    4 7 0 2065.39
    4 -7 0 1819.22
    -4 7 0 2000.9
    -4 7 0 2005.7
    -4 7 0 2089.39
    4 7 0 1909.91
    4 7 0 1992.7
    4 7 0 2052.89
    -5 7 0 -0.3
    5 7 0 1
    5 7 0 -1.5
    -5 7 0 -1.7
    5 7 0 -1.5
    -5 7 0 -1.2
    -5 7 0 -0.5
    5 7 0 -2
    5 7 0 -0.9
    -5 7 0 0
    -5 7 0 -1.9
    5 7 0 -1.7
    5 7 0 -0.3
    5 7 0 -1.3
    -5 7 0 0.6
    -6 7 0 22.9
    -6 7 0 17.9
    -6 7 0 22.5
    6 7 0 26.5
    -6 7 0 26.8
    6 7 0 25
    6 7 0 23.2
    6 7 0 15.6
    6 7 0 26.5
    -6 7 0 21.5
    -6 7 0 18.7
    6 7 0 16.3
    6 7 0 24.6
    -6 7 0 20.4
    6 7 0 20.6
    -7 7 0 -0.3
    -7 7 0 1.3
    7 7 0 -0.5
    7 7 0 -1.8
    7 7 0 0.1
    -7 7 0 0.9
    -7 7 0 -1.2
    7 7 0 -0.3
    -7 7 0 2.2
    7 7 0 -1.9
    7 7 0 -0.1
    7 7 0 -0.2
    -7 7 0 -3
    8 7 0 101.59
    8 7 0 107.49
    -8 7 0 98.29
    8 7 0 112.69
    8 -7 0 94.19
    8 7 0 106.49
    -8 7 0 117.59
    -8 7 0 109.99
    8 7 0 110.29
    -8 7 0 95.29
    8 7 0 100.79
    9 -7 0 0.5
    9 7 0 1.6
    9 7 0 0.8
    -9 7 0 1.1
    9 7 0 0.5
    9 7 0 -2.6
    -9 7 0 -2.1
    -9 7 0 1.5
    10 7 0 350.76
    10 7 0 367.86
    10 -7 0 354.56
    10 7 0 357.66
    -10 7 0 371.86
    -10 7 0 352.06
    10 7 0 357.06
    10 7 0 316.77
    -11 7 0 3.3
    -11 7 0 -0.4
    11 7 0 2.2
    11 -7 0 -1.5
    11 7 0 -1.5
    11 7 0 -1.2
    -12 7 0 8.8
    -12 7 0 13.8
    12 7 0 6.6
    12 -7 0 12
    12 7 0 10
    12 7 0 12.5
    13 7 0 2.9
    -13 7 0 1.5
    13 7 0 -2.2
    13 7 0 -0.1
    -13 7 0 2.1
    13 -7 0 -1.2
    0 8 0 66.29
    0 8 0 67.09
    0 8 0 66.29
    0 8 0 68.99
    0 -8 0 65.89
    0 8 0 65.79
    0 -8 0 69.49
    0 8 0 67.29
    0 8 0 70.69
    0 8 0 72.79
    1 8 0 1.4
    -1 -8 0 -0.2
    -1 8 0 0.4
    1 8 0 -0.3
    1 -8 0 -0.1
    1 8 0 -1.8
    -1 -8 0 -0.9
    -1 8 0 0.4
    1 8 0 0.5
    -1 8 0 -0.6
    -1 8 0 -0.4
    1 8 0 1
    -1 8 0 0.2
    -1 8 0 -0.2
    -1 8 0 -0.1
    1 -8 0 -1.6
    -1 8 0 -0.7
    -1 8 0 -0.1
    1 8 0 0.7
    1 8 0 -1
    -1 8 0 -0.1
    1 8 0 -0.2
    -2 8 0 193.08
    2 8 0 204.68
    2 8 0 204.98
    -2 8 0 199.18
    -2 8 0 199.88
    -2 8 0 208.98
    -2 8 0 196.18
    -2 8 0 190.48
    -2 8 0 193.58
    2 8 0 194.28
    2 -8 0 196.48
    -2 -8 0 197.78
    -2 -8 0 170.68
    2 8 0 201.98
    2 8 0 192.78
    -2 8 0 189.48
    2 8 0 199.08
    2 8 0 197.58
    2 8 0 203.78
    2 8 0 203.18
    -2 8 0 187.78
    -2 8 0 195.78
    -2 8 0 186.58
    2 -8 0 181.58
    2 8 0 189.88
    3 -8 0 -0.4
    -3 -8 0 1.9
    -3 8 0 0.2
    -3 -8 0 -0.9
    -3 8 0 -0.3
    3 8 0 -0.2
    3 8 0 0.9
    -3 8 0 -1
    3 8 0 0.3
    3 8 0 -0.8
    3 8 0 0.5
    -3 8 0 -0.7
    3 -8 0 -0.7
    3 8 0 -1.3
    3 8 0 -0.6
    -3 8 0 -0.1
    3 8 0 0
    -3 8 0 -2.6
    -3 8 0 0.5
    -3 8 0 0.1
    -3 8 0 -0.8
    -3 8 0 -1
    -3 8 0 -0.3
    3 8 0 -0.6
    4 8 0 758.32
    -4 8 0 764.22
    -4 8 0 788.52
    -4 8 0 768.12
    -4 8 0 811.32
    -4 8 0 790.92
    4 8 0 787.62
    -4 8 0 724.53
    -4 8 0 785.12
    4 8 0 781.82
    4 8 0 746.83
    4 8 0 782.62
    4 8 0 812.32
    4 8 0 781.82
    -4 8 0 800.52
    4 8 0 759.52
    -4 8 0 783.02
    -4 8 0 766.52
    -4 8 0 708.73
    4 8 0 797.92
    -4 8 0 805.92
    -5 8 0 -1.1
    5 8 0 -0.2
    -5 8 0 -0.8
    5 8 0 0.8
    5 8 0 -0.9
    5 8 0 0.3
    5 8 0 1.4
    -5 8 0 -1.8
    -5 8 0 -0.6
    -5 8 0 -1.3
    -5 8 0 -0.9
    5 8 0 -0.2
    5 8 0 0.6
    -6 8 0 555.74
    6 8 0 572.04
    6 8 0 567.94
    6 8 0 574.34
    -6 8 0 602.94
    6 8 0 591.94
    -6 8 0 581.24
    -6 8 0 592.54
    -6 8 0 572.84
    -6 8 0 569.54
    6 8 0 621.14
    -6 8 0 559.44
    6 8 0 606.74
    7 8 0 0.8
    7 8 0 -0.8
    7 8 0 1.2
    -7 8 0 -0.3
    7 8 0 -1.1
    -7 8 0 1.8
    -7 8 0 -1.4
    7 8 0 0
    7 8 0 -1.6
    -7 8 0 -0.4
    -7 8 0 -0.8
    -7 8 0 -3.3
    7 8 0 0.2
    8 8 0 1.3
    8 -8 0 0.1
    -8 8 0 2.5
    -8 8 0 -1.1
    -8 8 0 -1.6
    8 8 0 2.7
    8 8 0 2.9
    8 8 0 2.1
    8 8 0 -1.1
    8 8 0 1.7
    9 8 0 -0.9
    -9 8 0 -2.5
    9 8 0 1.1
    9 -8 0 -3.3
    -9 8 0 0.9
    9 8 0 0.6
    9 8 0 1.9
    -10 8 0 144.59
    10 8 0 138.89
    10 8 0 141.59
    10 8 0 136.89
    -10 8 0 139.29
    10 -8 0 144.19
    10 8 0 143.19
    11 -8 0 -0.6
    -11 8 0 1.5
    -11 8 0 -2.9
    11 8 0 1.1
    11 8 0 0.7
    11 8 0 -1.1
    12 8 0 18.1
    -12 8 0 14.6
    12 -8 0 19.5
    -12 8 0 17.7
    12 8 0 19.9
    12 8 0 20.8
    -13 8 0 2
    13 8 0 2.2
    13 8 0 5.3
    13 8 0 2.9
    13 -8 0 0
    0 9 0 1.5
    0 9 0 1.5
    0 9 0 -0.1
    0 9 0 -0.7
    0 9 0 -0.1
    0 -9 0 5.1
    0 9 0 0.6
    0 9 0 -0.8
    0 -9 0 3.6
    0 9 0 -0.2
    0 9 0 0.6
    0 9 0 -1.1
    1 9 0 0.5
    -1 9 0 0.2
    -1 9 0 1
    1 9 0 -1.2
    1 9 0 1.1
    -1 9 0 1.1
    1 9 0 0
    1 9 0 -0.3
    1 9 0 0.6
    -1 9 0 -1.7
    -1 -9 0 -0.1
    1 9 0 0.4
    -1 9 0 0.9
    -1 9 0 -1.1
    -1 -9 0 1.2
    -1 9 0 0.9
    -1 9 0 0.2
    1 9 0 0.3
    -1 9 0 0.7
    1 9 0 -0.3
    -1 9 0 0.6
    1 -9 0 2.9
    1 -9 0 -0.6
    -1 9 0 -0.8
    -2 9 0 3509.15
    -2 9 0 3523.95
    -2 -9 0 3290.37
    2 9 0 3476.05
    2 9 0 3567.74
    -2 9 0 3652.53
    -2 9 0 3411.46
    -2 9 0 3735.73
    -2 9 0 3627.74
    2 9 0 3544.65
    2 9 0 3442.56
    -2 9 0 3516.55
    2 -9 0 3390.26
    -2 9 0 3645.54
    -2 9 0 3121.09
    2 9 0 3651.93
    2 9 0 3554.34
    2 9 0 3709.23
    2 9 0 3585.44
    2 9 0 3637.64
    -2 9 0 3385.96
    2 -9 0 3164.58
    -2 -9 0 2990.2
    -3 9 0 0.8
    -3 9 0 1.6
    -3 9 0 -0.4
    3 9 0 -0.1
    -3 9 0 2.7
    3 9 0 -0.4
    3 9 0 0.2
    -3 9 0 2.8
    -3 9 0 -0.2
    -3 9 0 0.5
    -3 9 0 -0.7
    3 9 0 -0.4
    -3 9 0 0.9
    3 9 0 0.8
    3 9 0 -0.2
    -3 9 0 0.3
    3 9 0 -1
    3 9 0 -0.5
    3 9 0 2.2
    -3 9 0 -0.2
    -4 9 0 533.75
    4 9 0 534.55
    -4 9 0 519.05
    -4 9 0 522.45
    4 9 0 513.05
    4 9 0 530.75
    -4 9 0 505.45
    -4 9 0 543.35
    4 9 0 537.95
    4 9 0 516.15
    -4 9 0 540.55
    4 9 0 545.95
    -4 9 0 540.75
    -4 9 0 467.45
    4 9 0 523.05
    4 9 0 488.95
    -5 9 0 -1.4
    5 9 0 0.2
    5 9 0 -1.3
    5 9 0 -1.1
    -5 9 0 -0.1
    -5 9 0 1.1
    -5 9 0 1.7
    -5 9 0 1.7
    5 9 0 -0.5
    -5 9 0 -0.3
    5 9 0 -1.6
    5 9 0 -0.6
    5 9 0 -0.4
    -5 9 0 0.3
    6 9 0 12.6
    -6 9 0 13.1
    6 9 0 11.7
    -6 9 0 11.5
    -6 9 0 10.3
    6 9 0 11.1
    6 9 0 10.1
    -6 9 0 8.7
    -6 9 0 11.8
    6 9 0 12.8
    6 9 0 7.3
    -7 9 0 1
    7 9 0 -0.4
    -7 9 0 -0.7
    7 9 0 1.7
    -7 9 0 -0.8
    -7 9 0 2.9
    7 9 0 2
    -7 9 0 -0.8
    7 9 0 -0.5
    7 9 0 1.4
    7 9 0 0.3
    -8 9 0 464.35
    8 9 0 477.75
    8 9 0 469.15
    8 9 0 462.85
    -8 9 0 453.75
    -8 9 0 471.05
    8 -9 0 470.65
    8 9 0 459.65
    8 9 0 453.95
    9 9 0 2.3
    9 -9 0 0.8
    9 9 0 1
    9 9 0 1
    -9 9 0 -0.2
    9 9 0 1.4
    -9 9 0 2
    -9 9 0 -0.9
    10 9 0 10.9
    10 9 0 7.4
    10 -9 0 7.3
    -10 9 0 8.6
    10 9 0 9.7
    -10 9 0 7.9
    10 9 0 6.3
    11 9 0 0.5
    11 9 0 1.7
    11 9 0 0.6
    -11 9 0 0.6
    12 9 0 281.27
    12 -9 0 301.57
    12 9 0 292.17
    -12 9 0 274.97
    12 9 0 288.07
    -12 9 0 287.57
    0 10 0 267.97
    0 10 0 242.38
    0 10 0 249.08
    0 10 0 225.58
    0 10 0 239.48
    0 10 0 239.98
    0 -10 0 235.68
    0 10 0 239.28
    0 10 0 256.67
    0 -10 0 233.18
    0 10 0 230.78
    0 10 0 227.38
    1 10 0 -0.6
    1 10 0 -0.8
    -1 10 0 0.8
    1 10 0 -0.8
    1 10 0 0.3
    -1 10 0 -0.6
    1 10 0 -0.3
    -1 10 0 0.1
    1 10 0 0.1
    -1 10 0 1.1
    -1 10 0 -0.1
    1 10 0 1.1
    1 10 0 0.1
    -1 10 0 1.1
    -1 10 0 -0.1
    1 10 0 -0.3
    -1 10 0 0.1
    -1 -10 0 -1.6
    1 10 0 -0.7
    -1 10 0 -1.9
    -1 10 0 0.3
    -2 10 0 15.4
    -2 10 0 11.7
    2 10 0 10.6
    -2 10 0 12
    -2 10 0 11.7
    2 10 0 10.3
    -2 10 0 13.6
    2 10 0 9.9
    -2 10 0 10.9
    2 10 0 14.5
    -2 10 0 10
    2 10 0 10.5
    2 10 0 12.6
    -2 10 0 9.4
    -2 10 0 12
    2 10 0 11.7
    -2 10 0 15.7
    3 10 0 0.6
    3 10 0 1.2
    -3 10 0 -1.2
    -3 10 0 -0.6
    3 10 0 -0.9
    3 10 0 0.8
    -3 10 0 1
    3 10 0 -1.3
    -3 10 0 -0.7
    -3 10 0 1.6
    3 10 0 0.4
    -3 10 0 1.7
    3 10 0 -1.7
    -3 10 0 1.3
    3 10 0 2
    3 10 0 -1.3
    -3 10 0 -2
    -3 10 0 -1
    4 10 0 690.83
    -4 10 0 681.43
    -4 10 0 777.32
    4 10 0 733.03
    4 10 0 760.22
    -4 10 0 770.62
    4 10 0 756.22
    -4 10 0 744.93
    -4 10 0 713.23
    4 10 0 768.52
    -4 10 0 765.62
    -4 10 0 754.02
    4 10 0 757.72
    4 10 0 737.03
    4 10 0 735.43
    -4 10 0 700.23
    4 10 0 731.73
    -4 10 0 743.73
    5 10 0 -0.2
    -5 10 0 0.1
    -5 10 0 -1.1
    5 10 0 -2.7
    5 10 0 1.2
    -5 10 0 0.7
    -5 10 0 -1.8
    5 10 0 -1.5
    -5 10 0 1.9
    -5 10 0 -1.9
    5 10 0 -0.4
    5 10 0 -0.2
    -6 10 0 173.78
    6 10 0 187.88
    6 10 0 190.08
    6 10 0 194.08
    6 10 0 185.58
    6 10 0 191.18
    6 10 0 191.28
    -6 10 0 190.88
    -6 10 0 188.48
    -6 10 0 185.58
    -6 10 0 191.38
    -7 10 0 -0.5
    -7 10 0 -1.9
    7 10 0 -1.4
    7 10 0 2.3
    7 10 0 1.2
    7 -10 0 1.2
    -7 10 0 -1.9
    7 10 0 0.4
    7 10 0 -0.4
    7 10 0 0.5
    -7 10 0 -0.3
    -7 10 0 -0.7
    8 10 0 54.49
    -8 10 0 58.39
    8 -10 0 54.59
    -8 10 0 52.39
    8 10 0 56.49
    8 10 0 52.69
    8 10 0 52.89
    -8 10 0 50.19
    8 10 0 62.29
    9 10 0 1.1
    -9 10 0 3.1
    -9 10 0 1.4
    9 10 0 -0.2
    -9 10 0 0.4
    9 -10 0 1.6
    9 10 0 2.1
    9 10 0 -2
    10 10 0 521.25
    10 10 0 528.25
    -10 10 0 534.55
    -10 10 0 521.55
    10 10 0 528.35
    10 -10 0 568.84
    10 10 0 541.25
    11 10 0 0.7
    -11 10 0 0.1
    11 10 0 -0.3
    11 -10 0 0.9
    -11 10 0 -0.6
    12 10 0 16.7
    -12 10 0 9.2
    12 -10 0 9.2
    -12 10 0 8.8
    12 10 0 13.9
    12 10 0 8.5
    0 11 0 0.3
    0 11 0 0.4
    0 11 0 0.6
    0 11 0 1.5
    0 11 0 -0.6
    0 11 0 -1.3
    0 11 0 0
    0 11 0 0.8
    0 11 0 1.2
    0 11 0 -0.1
    1 11 0 0
    1 11 0 0.1
    -1 11 0 1.5
    1 11 0 -1.2
    1 11 0 0.1
    -1 11 0 0.5
    -1 11 0 -0.5
    -1 11 0 -0.5
    -1 11 0 -0.8
    1 11 0 -2.4
    1 11 0 -0.8
    -1 11 0 4
    1 11 0 -0.1
    1 11 0 -0.1
    1 11 0 -1.3
    -1 11 0 -1.5
    -1 11 0 0.3
    1 11 0 -0.7
    -1 11 0 0.2
    -1 11 0 -1.1
    -2 11 0 214.28
    2 11 0 214.68
    2 11 0 221.88
    -2 11 0 234.98
    2 11 0 220.18
    -2 11 0 218.48
    2 11 0 219.98
    -2 11 0 228.78
    2 11 0 226.68
    -2 11 0 212.18
    -2 11 0 224.68
    -2 11 0 215.08
    -2 11 0 221.38
    -2 11 0 217.08
    2 11 0 218.48
    2 11 0 225.08
    2 11 0 222.88
    2 11 0 217.68
    -2 11 0 219.28
    2 11 0 211.28
    2 11 0 211.18
    3 11 0 -1
    3 11 0 0.9
    3 11 0 -1.2
    -3 11 0 1.4
    -3 11 0 -0.6
    3 11 0 0.1
    3 11 0 1
    3 11 0 -0.3
    -3 11 0 -0.6
    3 11 0 -0.1
    -3 11 0 2.7
    -3 11 0 -1.3
    -3 11 0 -2.9
    -3 11 0 -1.3
    -3 11 0 0.3
    -3 11 0 1.4
    3 11 0 0.6
    3 11 0 1.1
    -3 11 0 0.2
    4 11 0 134.69
    4 11 0 128.29
    -4 11 0 139.89
    -4 11 0 136.29
    4 11 0 138.09
    4 11 0 129.29
    4 11 0 137.49
    -4 11 0 127.49
    -4 11 0 139.09
    4 11 0 140.69
    -4 11 0 135.99
    4 11 0 127.09
    4 11 0 128.99
    -4 11 0 125.99
    -4 11 0 132.99
    -4 11 0 134.59
    -5 11 0 1.3
    5 11 0 0.7
    -5 11 0 0.8
    5 11 0 0.5
    5 11 0 -0.9
    -5 11 0 0.6
    -5 11 0 0.5
    5 11 0 0.2
    5 11 0 -0.1
    5 11 0 0.7
    -5 11 0 0.1
    -5 11 0 -1.5
    -6 11 0 348.07
    6 11 0 341.67
    -6 11 0 365.56
    -6 11 0 366.06
    6 11 0 369.96
    -6 11 0 367.86
    6 11 0 367.66
    6 11 0 374.66
    -6 11 0 365.16
    6 11 0 385.56
    6 11 0 350.66
    7 11 0 0.3
    7 11 0 -2.1
    7 11 0 -0.6
    7 -11 0 2
    7 11 0 1.1
    7 11 0 0.8
    -7 11 0 -0.9
    -7 11 0 1.2
    -7 11 0 1.4
    7 11 0 3.2
    -7 11 0 0.7
    -7 11 0 -1.3
    8 -11 0 104.89
    8 11 0 100.89
    -8 11 0 94.79
    8 11 0 105.89
    8 11 0 104.79
    8 11 0 104.39
    -8 11 0 106.79
    -8 11 0 99.89
    9 11 0 0.7
    -9 11 0 -1.6
    9 11 0 -3.1
    9 -11 0 1.9
    -9 11 0 1.6
    9 11 0 1.2
    -9 11 0 -1.4
    9 11 0 -0.5
    10 11 0 28
    -10 11 0 18.7
    10 -11 0 35.8
    10 11 0 29
    10 11 0 26.7
    -10 11 0 35.2
    -11 11 0 -0.8
    11 11 0 -3.1
    11 11 0 -2.7
    11 11 0 1.5
    -11 11 0 1.6
    11 -11 0 -1.5
    12 11 0 15
    0 12 0 4.4
    0 12 0 3.5
    0 12 0 2.7
    0 12 0 2.3
    0 12 0 5.6
    0 12 0 4.5
    0 12 0 3.7
    0 12 0 3.5
    0 12 0 2.6
    -1 12 0 1.2
    -1 12 0 1.4
    -1 12 0 0.6
    -1 12 0 -1.5
    -1 12 0 -0.5
    1 12 0 -1.1
    1 12 0 -0.1
    -1 12 0 0.5
    -1 12 0 -3.2
    1 12 0 0
    -1 12 0 -0.1
    1 12 0 -3.6
    1 12 0 3.1
    -1 12 0 -0.8
    1 12 0 0.8
    1 12 0 0.7
    1 12 0 -1.4
    1 12 0 1.3
    1 12 0 -0.2
    -2 12 0 140.49
    2 12 0 144.59
    2 12 0 144.79
    -2 12 0 140.59
    2 12 0 137.89
    -2 12 0 149.88
    -2 12 0 148.39
    2 12 0 144.69
    -2 12 0 138.79
    2 12 0 143.69
    -2 12 0 143.79
    -2 12 0 145.39
    2 12 0 147.89
    2 12 0 140.19
    -2 12 0 143.59
    2 12 0 153.78
    -2 12 0 153.38
    2 12 0 146.89
    -2 12 0 133.29
    2 12 0 140.09
    3 12 0 -1.1
    3 12 0 -1.9
    3 12 0 -1.3
    -3 12 0 -1.3
    -3 12 0 -0.3
    3 12 0 1.5
    -3 12 0 0.6
    -3 12 0 1
    -3 12 0 2.4
    -3 12 0 2.1
    3 12 0 0.2
    -3 12 0 0.8
    3 12 0 -0.5
    3 12 0 0.6
    3 12 0 -1
    3 12 0 1.1
    -3 12 0 -1.8
    -4 12 0 328.87
    4 12 0 319.67
    4 12 0 343.07
    4 12 0 331.67
    4 12 0 344.77
    4 12 0 334.27
    4 12 0 320.07
    -4 12 0 333.77
    -4 12 0 336.97
    -4 12 0 328.77
    -4 12 0 338.17
    4 12 0 313.87
    -4 12 0 320.57
    -4 12 0 312.37
    4 12 0 316.57
    -4 12 0 332.67
    -5 12 0 0.8
    5 12 0 -2.3
    5 12 0 -2.2
    -5 12 0 3.6
    5 12 0 -1.7
    5 12 0 1.3
    -5 12 0 1.8
    -5 12 0 1.7
    5 12 0 -0.5
    5 12 0 0.1
    -5 12 0 1.2
    -5 12 0 1.7
    6 12 0 14.1
    -6 12 0 14
    -6 12 0 17.4
    -6 12 0 12.2
    6 12 0 13.8
    6 12 0 11.7
    -6 12 0 11.6
    6 -12 0 15.2
    6 12 0 14.7
    6 12 0 13.3
    -6 12 0 10.9
    6 12 0 15.8
    7 12 0 -1.4
    -7 12 0 1.3
    7 12 0 0.6
    7 12 0 1.7
    7 -12 0 0.3
    7 12 0 0
    7 12 0 3.2
    -7 12 0 0.4
    -7 12 0 -2.6
    -7 12 0 -2.3
    7 12 0 1.5
    8 12 0 114.19
    8 12 0 125.79
    -8 12 0 129.09
    -8 12 0 116.59
    8 -12 0 117.59
    8 12 0 119.89
    8 12 0 123.69
    -8 12 0 113.29
    8 12 0 118.39
    9 12 0 -0.7
    -9 12 0 0.5
    -9 12 0 -0.7
    -9 12 0 -0.1
    9 12 0 -2.5
    9 -12 0 1.9
    9 12 0 4.3
    9 12 0 3.8
    10 12 0 34
    -10 12 0 30.1
    -10 12 0 34.7
    10 12 0 25
    10 -12 0 31.9
    10 12 0 30.4
    11 -12 0 -4
    11 12 0 3.9
    11 12 0 -0.5
    -11 12 0 4
    -11 12 0 1.6
    0 13 0 -0.9
    0 13 0 0.9
    0 13 0 1.8
    0 13 0 0.6
    0 13 0 -0.8
    0 13 0 1.3
    0 13 0 -3.3
    0 13 0 1.5
    -1 13 0 -0.7
    1 13 0 3.7
    -1 13 0 0.4
    1 13 0 0.5
    -1 13 0 0.9
    -1 13 0 0.5
    1 13 0 0.6
    1 13 0 -0.8
    -1 13 0 1.4
    -1 13 0 0.5
    -1 13 0 1.9
    -1 13 0 -1.9
    -1 13 0 -1.4
    1 13 0 1.6
    1 13 0 2.8
    2 13 0 556.74
    -2 13 0 577.24
    -2 13 0 573.14
    2 13 0 591.84
    -2 13 0 568.24
    -2 13 0 593.24
    -2 13 0 591.14
    -2 13 0 589.34
    2 13 0 523.75
    -2 13 0 579.84
    2 13 0 575.14
    2 13 0 579.14
    2 13 0 589.34
    2 13 0 609.84
    2 13 0 557.44
    -2 13 0 564.84
    3 13 0 0
    3 13 0 -0.9
    -3 13 0 6.7
    -3 13 0 1.5
    -3 13 0 1.9
    -3 13 0 -0.5
    3 13 0 2.3
    -3 13 0 -1.6
    3 13 0 6.6
    -3 13 0 -0.9
    3 13 0 -1.3
    3 13 0 -1.2
    -3 13 0 0.4
    -3 13 0 -0.1
    3 13 0 -0.6
    3 13 0 1
    4 13 0 438.96
    -4 13 0 442.16
    4 13 0 405.76
    4 13 0 427.36
    4 13 0 419.36
    4 13 0 422.46
    -4 13 0 435.86
    -4 13 0 439.46
    4 13 0 428.66
    -4 13 0 416.16
    4 13 0 446.46
    -4 13 0 441.56
    -4 13 0 433.66
    -5 13 0 -0.6
    5 13 0 -0.5
    5 13 0 0
    -5 13 0 -1
    5 13 0 2.7
    5 -13 0 0.4
    5 13 0 -1
    -5 13 0 0.5
    5 13 0 -0.3
    -5 13 0 1.7
    5 13 0 -1.2
    -5 13 0 0.3
    6 13 0 6.7
    -6 13 0 6.7
    6 13 0 7.1
    6 13 0 6.4
    6 13 0 9.6
    6 13 0 7.9
    -6 13 0 9.5
    6 13 0 6.7
    6 -13 0 6.4
    -6 13 0 10.1
    -6 13 0 8.9
    -6 13 0 7.7
    -7 13 0 2.6
    7 13 0 0
    -7 13 0 -0.1
    7 13 0 0.9
    7 13 0 -0.5
    7 13 0 3
    7 13 0 -1.6
    7 -13 0 2.6
    -7 13 0 3.3
    -7 13 0 3.9
    -7 13 0 1.4
    8 13 0 158.08
    8 13 0 148.99
    8 13 0 152.98
    8 -13 0 151.68
    8 13 0 153.38
    -8 13 0 163.28
    -8 13 0 158.78
    -8 13 0 149.39
    9 -13 0 1.9
    9 13 0 0.8
    9 13 0 -0.2
    -9 13 0 1.7
    9 13 0 1.4
    -9 13 0 -1.9
    -9 13 0 -4.1
    -10 13 0 27.8
    -10 13 0 29.7
    10 13 0 32.9
    10 13 0 27.2
    10 13 0 27
    10 -13 0 26.4
    0 14 0 3231.18
    0 14 0 3201.28
    0 14 0 3300.37
    0 14 0 3201.68
    0 14 0 3197.68
    0 14 0 3132.29
    1 14 0 1.4
    1 14 0 -0.2
    -1 14 0 1.9
    -1 14 0 -0.5
    1 14 0 0.9
    1 14 0 0.2
    1 14 0 0.5
    -1 14 0 -0.8
    -1 14 0 -0.4
    -1 14 0 0.6
    1 14 0 0.1
    -1 14 0 -2.2
    2 14 0 46.4
    -2 14 0 46.9
    2 14 0 45.8
    -2 14 0 42.7
    2 14 0 44.4
    -2 14 0 38.1
    -2 14 0 40.3
    2 14 0 41.8
    2 14 0 40.2
    2 14 0 38.1
    -2 14 0 39.8
    -2 14 0 41.3
    -3 14 0 0.2
    -3 14 0 -2
    3 14 0 0.1
    3 14 0 0.2
    -3 14 0 1.6
    3 14 0 -1
    -3 14 0 -3.1
    -3 14 0 0.8
    3 14 0 -0.2
    3 14 0 -0.6
    -3 14 0 0.3
    3 14 0 -3.8
    3 14 0 -1.9
    -3 14 0 -1
    4 14 0 442.16
    4 14 0 448.76
    -4 14 0 451.05
    -4 14 0 460.45
    -4 14 0 452.95
    -4 14 0 456.15
    4 14 0 474.65
    4 14 0 446.06
    4 -14 0 428.96
    -4 14 0 452.55
    -4 14 0 467.15
    4 14 0 448.56
    5 14 0 -0.5
    5 14 0 -0.2
    -5 14 0 2.9
    -5 14 0 -1
    -5 14 0 1.8
    5 14 0 -1.5
    5 -14 0 1.7
    -5 14 0 -1.7
    -5 14 0 1.3
    -6 14 0 210.58
    -6 14 0 209.28
    -6 14 0 206.68
    6 -14 0 214.58
    6 14 0 207.48
    6 14 0 203.58
    -6 14 0 211.68
    -6 14 0 206.08
    6 14 0 189.98
    6 14 0 206.58
    7 14 0 1.7
    -7 14 0 -1.5
    7 -14 0 1.8
    7 14 0 1.4
    -7 14 0 4.6
    -7 14 0 1.1
    -7 14 0 1
    7 14 0 -2.6
    7 14 0 0.3
    8 14 0 176.68
    -8 14 0 198.48
    -8 14 0 182.58
    8 14 0 176.08
    -8 14 0 182.98
    8 -14 0 187.28
    8 14 0 181.48
    9 14 0 2.3
    9 14 0 0.2
    9 -14 0 -0.2
    9 14 0 0.2
    -9 14 0 0.3
    -9 14 0 -2.3
    -9 14 0 0.1
    10 14 0 535.95
    -10 14 0 609.84
    0 15 0 -1
    0 15 0 -1.4
    0 15 0 -0.1
    0 15 0 3.4
    0 15 0 2.2
    0 15 0 -0.6
    -1 15 0 3.1
    1 15 0 4
    1 15 0 -1.8
    -1 15 0 0.4
    -1 15 0 0.7
    -1 15 0 1.2
    1 15 0 1.1
    -1 15 0 -0.2
    1 15 0 -1.7
    1 15 0 -0.7
    2 15 0 1550.24
    -2 15 0 1371.46
    -2 15 0 1559.14
    2 15 0 1509.45
    2 15 0 1428.06
    -2 15 0 1510.85
    -2 15 0 1434.56
    -2 15 0 1485.75
    2 15 0 1423.06
    -2 15 0 1478.15
    2 15 0 1562.94
    3 15 0 -0.5
    3 15 0 -0.1
    -3 15 0 3.2
    -3 15 0 -0.3
    3 15 0 -1.5
    -3 15 0 4.2
    -3 15 0 1.4
    3 15 0 2.4
    3 15 0 0.2
    -3 15 0 -1.9
    3 15 0 -1
    -3 15 0 -1.3
    -4 15 0 207.08
    -4 15 0 208.78
    -4 15 0 207.18
    -4 15 0 209.28
    4 15 0 209.38
    4 15 0 211.38
    -4 15 0 213.48
    4 15 0 208.78
    -5 15 0 -1.9
    5 -15 0 -4.9
    -5 15 0 0.6
    5 15 0 0.2
    5 15 0 -1.8
    -5 15 0 0.3
    -5 15 0 -0.8
    5 15 0 0.4
    -5 15 0 -0.9
    -6 15 0 341.27
    6 15 0 334.77
    6 15 0 340.37
    -6 15 0 324.17
    -6 15 0 319.37
    -6 15 0 335.17
    6 15 0 338.07
    -6 15 0 323.87
    6 -15 0 295.97
    7 15 0 0.3
    7 15 0 -1.5
    7 -15 0 0
    -7 15 0 -0.1
    -7 15 0 2.2
    -7 15 0 6.8
    8 -15 0 1477.25
    8 15 0 1459.65
    -8 15 0 1512.35
    8 15 0 1480.75
    -8 15 0 1462.85
    -9 15 0 -1.5
    9 15 0 2.7
    9 15 0 4.2
    -9 15 0 0.4
    0 16 0 1672.73
    0 16 0 1658.63
    0 16 0 1696.83
    0 16 0 1795.72
    0 16 0 1761.72
    0 16 0 1710.43
    -1 16 0 4.2
    1 16 0 1.9
    1 16 0 -0.2
    1 16 0 1.2
    1 16 0 1.6
    -1 16 0 -0.4
    -1 16 0 3.6
    1 16 0 -0.7
    -1 16 0 2.6
    1 16 0 -0.4
    -1 16 0 0.5
    -1 16 0 0.1
    2 16 0 128.29
    2 16 0 127.69
    -2 16 0 130.39
    -2 16 0 127.19
    2 16 0 131.69
    -2 16 0 128.39
    2 16 0 126.49
    -2 16 0 130.19
    -2 16 0 134.49
    2 16 0 137.69
    -2 16 0 128.39
    2 16 0 137.29
    3 16 0 0.6
    -3 16 0 1
    -3 16 0 -1.5
    -3 16 0 -1.1
    -3 16 0 2.3
    3 16 0 1
    -3 16 0 0.5
    3 16 0 -1.6
    3 16 0 0.2
    -4 16 0 915.61
    -4 16 0 973
    -4 16 0 921.11
    4 16 0 917.71
    4 16 0 990.7
    4 16 0 947.01
    -4 16 0 958.1
    -5 16 0 -2.7
    5 16 0 0.7
    5 16 0 -0.6
    -5 16 0 -0.9
    5 16 0 0.7
    -5 16 0 0.1
    -5 16 0 0.3
    6 16 0 574.14
    -6 16 0 549.15
    6 16 0 566.74
    -6 16 0 578.94
    -6 16 0 572.04
    6 16 0 545.45
    7 16 0 -2.6
    7 16 0 1.5
    7 16 0 0.5
    -7 16 0 1.2
    -7 16 0 2.1
    -7 16 0 -0.5
    8 16 0 1.7
    -8 16 0 6.5
    -8 16 0 4.9
    -8 16 0 1.7
    0 17 0 0.6
    0 17 0 1.6
    0 17 0 -1.5
    0 17 0 -2.9
    0 17 0 1.8
    0 17 0 2.9
    1 17 0 -0.9
    -1 17 0 1.4
    1 17 0 1.3
    1 17 0 1.2
    -1 17 0 2.2
    -1 17 0 0
    -1 17 0 0.4
    1 17 0 0.7
    -1 17 0 -1.6
    1 17 0 -1.3
    -1 17 0 0.7
    2 17 0 2.6
    -2 17 0 0.1
    2 17 0 5.4
    -2 17 0 1.3
    -2 17 0 0
    2 17 0 5
    2 17 0 2.4
    -2 17 0 4
    -2 17 0 -0.8
    2 17 0 -0.5
    -3 17 0 -2.5
    3 17 0 2.3
    -3 17 0 -3
    -3 17 0 -3.2
    -3 17 0 -0.2
    3 17 0 -2.2
    3 17 0 0.4
    4 17 0 52.39
    -4 17 0 44.4
    4 17 0 41.9
    -4 17 0 45.4
    -4 17 0 49.99
    4 17 0 42.5
    -4 17 0 46.2
    5 17 0 -0.9
    -5 17 0 -2
    5 17 0 2.8
    -5 17 0 -1.7
    -5 17 0 0.6
    -5 17 0 2.7
    5 17 0 1.2
    -6 17 0 15.4
    -6 17 0 17.4
    6 17 0 14.3
    6 17 0 15.5
    0 18 0 8.7
    0 18 0 14.5
    0 18 0 13.6
    0 18 0 10.2
    0 18 0 12.1
    -1 18 0 1.7
    1 18 0 -3.9
    1 18 0 -0.3
    1 18 0 0.9
    1 18 0 0.3
    1 18 0 1.6
    -1 18 0 1
    -1 18 0 2.5
    -1 18 0 2.4
    -1 18 0 -1.4
    -2 18 0 9.1
    -2 18 0 11.7
    2 18 0 4.1
    -2 18 0 4.6
    2 18 0 8.5
    2 18 0 6.7
    3 18 0 -0.7
    3 18 0 2.6
    -3 18 0 2.8
    -3 18 0 -2.4
    -3 18 0 -0.2
    -4 18 0 29.5
    4 18 0 25.3
    -4 18 0 31.9
    -4 18 0 29.4
    4 18 0 29.8
    5 18 0 0.2
    5 18 0 2.7
    -5 18 0 -2.1
    0 19 0 1.3
    0 19 0 4.9
    1 19 0 1.5
    -1 19 0 1.8
    1 19 0 5.4
    1 19 0 -3.1
    -1 19 0 0.3
    -2 19 0 53.89
    2 19 0 50.99
    -2 19 0 54.79
    2 19 0 59.49
    0 0 1 -3.3
    0 0 -1 -3.5
    0 0 -1 -3.2
    0 0 -1 -3.3
    0 0 1 -3.7
    0 0 1 -3.6
    1 0 -1 1
    -1 0 1 0.6
    1 0 1 -0.4
    -1 0 1 -0.2
    -1 0 -1 0.5
    -1 0 -1 0.6
    2 0 1 -0.2
    -2 0 1 0.2
    2 0 1 0.1
    -2 0 1 -2.3
    2 0 -1 -1.2
    -2 0 -1 1.2
    3 0 1 -8.4
    -3 0 1 -1.4
    3 0 1 -4.9
    3 0 -1 -3.1
    -3 0 1 -3.6
    -3 0 -1 -2.5
    3 0 1 -4.7
    4 0 1 1.2
    -4 0 -1 -3.9
    4 0 1 -0.7
    4 0 1 -1.6
    -4 0 1 1.8
    4 0 -1 0.1
    4 0 -1 -1.5
    4 0 -1 -0.2
    -4 0 1 0
    4 0 -1 1.3
    4 0 1 -0.5
    4 0 1 -1.8
    -5 0 1 -1.2
    5 0 -1 -4.9
    5 0 1 -4.2
    5 0 -1 -4.9
    -5 0 -1 -5.2
    5 0 1 -5.8
    5 0 -1 -4.7
    5 0 1 -3.3
    5 0 1 -5.7
    -5 0 1 -2.2
    5 0 1 -5
    6 0 -1 0.1
    6 0 1 -0.1
    -6 0 1 1
    -6 0 1 0
    6 0 -1 0.1
    6 0 1 0.7
    6 0 1 -0.4
    6 0 1 -1.3
    6 0 -1 -0.6
    6 0 -1 0.6
    6 0 1 0
    -6 0 -1 0.2
    -6 0 -1 0.1
    7 0 1 0
    7 0 -1 1.1
    -7 0 -1 1
    -7 0 -1 -1.3
    -7 0 1 -0.2
    -7 0 1 0.9
    7 0 -1 0.5
    7 0 1 0.6
    7 0 1 0.5
    7 0 1 -0.6
    7 0 1 -0.6
    7 0 -1 0.4
    7 0 -1 -1.4
    8 0 -1 -0.1
    -8 0 -1 -0.3
    8 0 -1 -0.6
    8 0 1 -0.7
    8 0 -1 1.2
    8 0 1 0.4
    8 0 1 -1.4
    8 0 1 0.6
    -8 0 1 0.8
    9 0 1 1.2
    9 0 1 -2.2
    9 0 -1 0.8
    -9 0 -1 0.8
    9 0 -1 0.6
    -9 0 1 2.6
    9 0 1 -1
    9 0 -1 0.4
    10 0 -1 1.8
    -10 0 1 -0.1
    10 0 1 -0.1
    10 0 1 -0.5
    10 0 -1 -2.7
    -10 0 -1 4
    10 0 -1 -0.4
    10 0 1 1.1
    -10 0 -1 -0.4
    11 0 1 1
    11 0 1 -2.4
    11 0 -1 -0.9
    -11 0 -1 -2.3
    -11 0 1 1.1
    11 0 -1 0.2
    -11 0 1 -2.2
    -11 0 -1 3.8
    11 0 -1 1.3
    11 0 1 1.1
    -12 0 -1 2
    12 0 -1 -1.3
    -12 0 -1 0.1
    -12 0 1 1.7
    -12 0 1 -2
    -12 0 1 3
    -12 0 -1 -1.6
    12 0 -1 0.3
    12 0 1 -1.1
    12 0 -1 2
    -13 0 -1 -1.6
    -13 0 -1 1.9
    -13 0 1 -2.1
    -13 0 1 1.9
    14 0 1 0.1
    14 0 -1 -2
    14 0 1 -0.9
    0 -1 1 0.1
    0 1 -1 0.2
    0 -1 -1 0.1
    0 1 1 0.1
    0 -1 -1 -0.1
    0 -1 -1 0
    -1 -1 -1 482.25
    -1 -1 -1 481.25
    1 -1 1 485.75
    -1 1 1 490.95
    -1 1 1 492.45
    1 1 1 505.65
    1 -1 -1 503.25
    1 -1 -1 508.05
    -1 1 -1 489.45
    -2 -1 -1 699.53
    -2 1 1 711.73
    -2 1 1 687.23
    2 -1 1 659.53
    -2 -1 -1 675.63
    2 1 -1 684.43
    2 1 -1 702.43
    -2 1 1 727.53
    -2 1 1 691.93
    2 1 1 674.93
    -2 1 -1 700.03
    2 -1 -1 635.64
    -2 -1 1 665.53
    2 -1 -1 682.83
    2 1 1 702.73
    2 1 1 640.54
    3 1 -1 1581.44
    -3 1 1 1458.45
    -3 -1 -1 1452.55
    3 -1 1 1438.16
    3 1 -1 1531.65
    3 -1 1 1408.56
    3 1 1 1501.75
    3 1 1 1504.05
    3 -1 -1 1580.94
    -3 -1 1 1502.65
    -3 1 -1 1518.65
    3 1 1 1461.55
    -4 -1 -1 1141.89
    -4 1 1 1113.39
    4 1 -1 1136.19
    -4 1 1 1126.09
    4 1 -1 1130.59
    4 1 -1 1158.58
    4 -1 1 1095.79
    4 1 -1 1134.89
    4 -1 1 1125.69
    4 1 -1 1203.78
    4 -1 1 1201.68
    4 1 -1 1071.89
    4 1 1 1174.48
    -4 1 -1 1185.48
    4 1 1 1095.49
    4 1 1 1119.99
    4 -1 -1 1111.69
    4 -1 -1 1156.68
    4 -1 -1 1089.59
    4 1 1 1089.59
    4 1 1 1125.59
    4 1 1 1024.1
    -4 1 -1 1183.18
    -4 -1 1 1115.89
    -5 -1 -1 47.4
    5 1 -1 52.79
    5 1 -1 52.99
    5 -1 1 46.4
    5 1 -1 44.6
    5 1 -1 44.9
    5 -1 1 43
    5 -1 1 43.3
    5 1 -1 47.5
    -5 1 1 46.8
    5 -1 1 39.4
    -5 1 1 44.6
    5 1 -1 45
    5 -1 1 46.4
    5 1 1 47.7
    -5 -1 1 48.4
    5 1 1 51.39
    5 1 1 42
    -5 -1 1 46.7
    5 1 1 50.99
    5 1 1 41.8
    5 -1 -1 45.6
    5 -1 -1 44.3
    5 -1 -1 44
    5 -1 -1 44
    -5 1 -1 41.7
    5 1 1 46.2
    -5 1 -1 42.4
    -5 1 -1 49.7
    -6 -1 -1 95.49
    6 -1 1 94.99
    6 1 -1 93.69
    6 -1 1 101.19
    6 1 -1 95.19
    -6 1 1 98.39
    6 1 -1 94.19
    -6 1 1 88.89
    6 1 -1 94.99
    6 -1 1 117.09
    6 1 -1 91.29
    6 -1 1 95.19
    6 1 1 98.79
    -6 -1 1 94.39
    6 1 1 97.89
    -6 1 -1 97.09
    -6 -1 1 90.89
    -6 1 -1 104.19
    6 1 1 98.69
    6 1 1 96.49
    6 -1 -1 120.39
    6 1 1 92.19
    6 -1 -1 90.99
    6 -1 -1 94.69
    7 -1 1 831.62
    7 -1 1 910.91
    7 -1 1 868.01
    7 1 -1 901.51
    7 1 -1 847.22
    7 1 -1 906.41
    7 1 -1 853.91
    -7 1 1 893.11
    -7 1 1 817.72
    -7 -1 -1 844.12
    7 -1 1 832.12
    -7 -1 -1 873.01
    7 1 -1 834.32
    7 -1 -1 841.72
    -7 -1 1 830.12
    -7 1 -1 870.91
    7 -1 -1 876.11
    7 1 1 896.11
    7 -1 -1 868.31
    7 1 1 843.02
    7 -1 -1 852.11
    7 1 1 830.72
    -7 1 -1 799.82
    7 1 1 890.91
    7 1 1 910.11
    7 1 1 826.72
    -7 -1 1 838.32
    8 -1 1 33.4
    8 1 -1 32.3
    -8 1 1 34.9
    -8 -1 -1 27.9
    8 -1 1 27.9
    8 1 -1 30.5
    8 -1 1 29.6
    8 1 -1 33.1
    -8 1 -1 32
    8 -1 -1 34.6
    8 -1 -1 30.4
    8 1 1 32.8
    -8 -1 1 25.9
    8 -1 -1 31.9
    8 1 1 27.1
    8 1 1 29.4
    8 1 1 31.2
    9 -1 1 549.54
    -9 1 1 526.55
    9 -1 1 511.85
    9 -1 1 508.35
    9 1 -1 522.85
    -9 -1 -1 534.65
    9 1 -1 553.34
    9 1 -1 530.65
    9 1 1 532.45
    9 -1 -1 529.35
    9 -1 -1 525.75
    9 1 1 547.25
    9 1 1 528.75
    -9 1 -1 538.35
    -9 -1 1 527.65
    9 -1 -1 509.55
    -10 1 1 9.6
    10 -1 1 12.3
    -10 -1 -1 13.3
    10 1 -1 12.5
    10 1 -1 15.8
    10 1 -1 7.7
    10 -1 1 10.5
    10 -1 1 9
    -10 -1 -1 9.4
    10 -1 -1 12.1
    10 1 1 10.7
    -10 1 -1 11
    -10 -1 1 12.9
    -10 1 -1 13.6
    10 1 1 8.2
    10 -1 -1 10.1
    10 1 1 14.3
    10 -1 -1 11.5
    -11 -1 -1 133.89
    -11 -1 -1 144.19
    -11 1 1 135.29
    11 -1 1 141.99
    11 1 -1 142.69
    -11 1 1 130.79
    -11 1 1 134.19
    -11 1 1 147.39
    11 -1 1 142.29
    11 -1 1 133.99
    11 1 -1 132.39
    11 1 -1 130.79
    11 -1 -1 138.89
    -11 1 -1 150.18
    11 1 1 151.38
    11 1 1 140.59
    11 -1 -1 142.99
    11 1 1 153.48
    -11 1 -1 129.89
    11 -1 -1 142.39
    -12 1 1 0.3
    -12 -1 -1 -5.4
    12 1 -1 0.6
    12 1 -1 0.7
    12 -1 1 2.7
    -12 1 1 2.4
    12 -1 1 -1.1
    -12 1 -1 4
    -12 -1 1 -2.7
    12 1 1 -0.2
    12 -1 -1 -0.2
    12 -1 -1 -0.2
    -12 1 -1 2.5
    -12 -1 1 4.9
    -12 -1 1 -2.1
    12 1 1 0.4
    -12 1 -1 -0.7
    -13 1 1 215.88
    -13 -1 -1 209.48
    -13 1 1 221.08
    13 1 -1 228.38
    13 -1 1 217.58
    -13 -1 -1 220.48
    13 -1 -1 214.48
    -13 -1 1 220.38
    -13 1 -1 225.68
    -13 -1 1 219.08
    -13 1 -1 221.28
    13 -1 -1 204.98
    14 -1 1 52.09
    14 1 -1 56.19
    -14 1 1 56.89
    -14 1 -1 61.59
    14 -1 -1 59.29
    14 1 1 64.69
    0 2 -1 479.65
    0 -2 -1 456.35
    0 2 -1 463.65
    0 -2 1 476.55
    0 2 1 485.15
    0 -2 1 504.15
    0 -2 -1 488.55
    0 -2 -1 476.75
    0 2 1 483.25
    0 2 1 459.45
    0 -2 1 506.15
    0 2 -1 481.65
    -2 2 1 192.38
    -2 2 1 176.88
    -2 2 1 181.18
    2 2 -1 174.78
    2 -2 1 196.38
    -2 -2 -1 163.78
    -2 -2 -1 179.18
    -2 2 1 199.18
    2 2 -1 191.38
    2 -2 -1 188.58
    -2 2 -1 174.98
    2 -2 -1 187.48
    2 2 1 180.58
    2 2 1 176.18
    -2 -2 1 186.88
    -2 2 -1 190.98
    3 2 -1 17
    -3 -2 -1 16.1
    3 2 -1 16.9
    -3 2 1 18.2
    3 2 -1 16.6
    -3 2 1 18.1
    -3 2 1 15.5
    3 2 -1 16.5
    -3 -2 -1 17.3
    3 -2 1 18.9
    -3 2 1 16.5
    3 -2 -1 18.7
    3 2 1 15.1
    -3 -2 1 19
    -3 2 -1 17.7
    -3 2 -1 19
    3 2 1 13.5
    3 2 1 15.7
    3 -2 -1 17.6
    3 2 1 15.5
    -4 2 1 4.8
    4 2 -1 6.7
    4 -2 1 9.1
    -4 -2 -1 4.8
    4 2 -1 8.5
    4 2 -1 5
    -4 2 1 4.8
    4 -2 1 12.3
    -4 2 1 6.5
    4 2 -1 9.9
    4 2 -1 7.5
    4 2 1 6.7
    4 2 1 2
    -4 -2 1 5.4
    4 2 1 7.5
    4 2 1 7.8
    -4 2 -1 6.8
    4 2 1 5.8
    -4 2 -1 6.4
    4 -2 -1 1.1
    4 -2 -1 6.8
    5 -2 1 1860.51
    5 2 -1 2021.8
    5 -2 1 1916.81
    5 2 -1 1835.12
    -5 2 1 1843.82
    5 -2 1 1922.21
    5 2 -1 1900.61
    -5 2 1 1878.01
    5 2 -1 2067.89
    5 2 -1 2034.1
    5 2 -1 1922.11
    5 -2 -1 1858.01
    5 2 1 2117.09
    -5 2 -1 1861.91
    -5 2 -1 1988.6
    5 -2 -1 1817.22
    -5 2 -1 1910.01
    5 2 1 1887.51
    5 2 1 1855.71
    5 -2 -1 1885.01
    5 2 1 1950.3
    5 2 1 2069.19
    5 2 1 1922.31
    -5 2 -1 1692.03
    5 -2 -1 1861.81
    -6 2 1 96.89
    6 2 -1 99.09
    6 2 -1 98.79
    6 2 -1 94.89
    6 2 -1 98.49
    -6 2 1 96.69
    6 2 -1 97.79
    6 -2 1 93.09
    6 -2 1 97.99
    6 -2 1 94.79
    -6 -2 -1 89.09
    6 2 1 98.99
    -6 -2 1 90.99
    6 2 1 101.49
    -6 2 -1 92.99
    6 -2 -1 97.79
    6 2 1 99.89
    6 2 1 96.59
    6 2 1 100.09
    6 -2 -1 99.19
    -6 2 -1 92.99
    6 -2 -1 95.29
    7 2 -1 188.88
    -7 -2 -1 185.58
    -7 2 1 208.98
    7 2 -1 192.18
    -7 2 1 194.58
    7 -2 1 193.98
    7 2 -1 186.08
    7 2 -1 211.08
    7 -2 1 187.28
    7 2 -1 194.68
    7 -2 1 198.38
    7 -2 1 188.48
    7 2 1 201.78
    7 2 1 182.68
    -7 2 -1 187.98
    7 -2 -1 188.98
    7 2 1 188.18
    7 2 1 201.18
    -7 2 -1 197.48
    -7 -2 1 197.38
    7 -2 -1 195.28
    7 2 1 183.78
    -7 -2 1 173.18
    7 -2 -1 188.18
    7 2 1 184.48
    8 2 -1 44.7
    8 2 -1 49.4
    8 -2 1 51.49
    -8 2 1 43.4
    8 -2 1 48.3
    8 2 -1 49.3
    -8 -2 -1 43.9
    8 -2 1 46.6
    8 2 1 50.19
    8 -2 -1 49
    8 -2 -1 48.9
    -8 -2 1 47.1
    8 2 1 51.39
    8 2 1 46.7
    -8 2 -1 45.1
    8 2 1 47.5
    8 -2 -1 52.09
    8 2 1 43.8
    9 -2 1 577.24
    9 2 -1 577.94
    9 -2 1 585.84
    9 2 -1 597.14
    -9 -2 -1 546.55
    -9 2 1 568.84
    9 -2 1 557.04
    9 2 -1 588.04
    9 2 1 589.74
    9 2 1 572.04
    9 -2 -1 563.74
    9 -2 -1 577.54
    9 2 1 579.54
    -9 2 -1 574.64
    9 -2 -1 590.54
    9 2 1 566.84
    -9 2 -1 565.74
    -10 2 1 143.79
    -10 2 1 133.49
    10 -2 1 138.49
    -10 -2 -1 136.29
    10 -2 1 125.99
    10 2 -1 140.69
    -10 -2 -1 152.38
    10 2 -1 147.69
    -10 2 1 134.89
    10 -2 1 140.19
    10 2 -1 131.39
    10 2 1 153.78
    -10 2 -1 146.89
    -10 2 -1 144.59
    10 -2 -1 140.99
    10 -2 -1 142.99
    10 2 1 142.69
    -11 -2 -1 627.64
    -11 2 1 655.23
    11 2 -1 646.64
    11 -2 1 657.33
    11 -2 1 664.03
    -11 2 1 643.54
    11 2 -1 680.03
    11 2 -1 652.63
    11 -2 -1 663.63
    11 2 1 655.03
    -11 2 -1 654.63
    11 2 1 685.13
    11 -2 -1 676.13
    -11 2 -1 662.13
    12 -2 1 14.3
    12 2 -1 16.1
    12 2 -1 13.1
    -12 2 1 12.8
    -12 2 1 14.2
    12 -2 1 11.6
    12 -2 -1 11.4
    -12 2 -1 11.4
    -12 2 -1 11.3
    12 2 1 13.4
    -12 -2 1 16.4
    12 2 1 14.9
    12 -2 -1 11.7
    -12 -2 1 13.8
    -12 2 -1 14
    -13 2 1 2.7
    -13 -2 -1 4.9
    13 -2 1 0.7
    13 2 -1 2.9
    13 2 -1 0.3
    -13 -2 -1 -2.3
    -13 2 1 3.2
    13 -2 -1 2.8
    -13 -2 1 2.6
    13 -2 -1 -4
    13 2 1 0.9
    -13 2 -1 4.6
    -13 2 -1 7.4
    14 -2 1 -0.2
    -14 2 1 4.6
    14 2 -1 7.1
    -14 2 -1 -2.1
    -14 2 -1 8.9
    14 2 1 4.9
    14 2 1 4
    -14 -2 1 4.1
    0 -3 -1 -1.7
    0 -3 1 -1.1
    0 -3 -1 -0.8
    0 3 1 -0.7
    0 -3 1 -0.7
    0 -3 1 -1.3
    -1 3 1 2013.4
    -1 -3 -1 1859.21
    1 -3 1 2076.79
    -1 -3 -1 1996.1
    1 3 -1 1916.31
    -1 -3 1 1986.2
    -1 3 -1 1943.01
    1 3 1 1935.31
    1 3 1 1996.8
    -1 3 -1 2072.69
    -1 3 -1 1979.9
    2 -3 1 299.57
    -2 -3 -1 303.87
    -2 3 1 291.37
    2 3 -1 291.77
    -2 3 1 279.07
    -2 3 1 294.87
    -2 3 1 308.17
    2 3 -1 298.17
    -2 -3 -1 293.67
    2 -3 1 315.37
    2 3 -1 315.27
    2 3 1 292.27
    -2 3 -1 287.97
    -2 3 -1 282.27
    2 -3 -1 306.27
    -2 -3 1 290.37
    -2 -3 1 282.17
    2 3 1 282.67
    2 3 1 296.67
    -2 3 -1 300.87
    2 -3 -1 312.27
    -2 3 -1 289.97
    -2 3 -1 260.47
    -3 -3 -1 160.58
    -3 3 1 168.28
    -3 3 1 163.38
    -3 3 1 151.28
    -3 3 1 158.68
    3 3 -1 157.48
    3 3 -1 154.18
    -3 -3 -1 161.18
    3 3 -1 160.88
    -3 3 1 168.28
    3 -3 1 171.08
    -3 3 1 156.08
    3 3 -1 161.18
    -3 3 -1 152.88
    3 3 1 161.78
    3 3 1 145.59
    3 3 1 153.48
    3 3 1 155.58
    -3 3 -1 158.58
    3 -3 -1 150.48
    3 -3 -1 161.08
    3 3 1 149.69
    -3 -3 1 165.28
    -3 3 -1 157.18
    4 3 -1 91.79
    -4 3 1 94.69
    4 3 -1 97.09
    4 -3 1 97.39
    4 3 -1 96.29
    4 -3 1 89.29
    -4 3 1 90.59
    -4 3 1 102.79
    4 3 -1 88.59
    4 3 -1 89.19
    4 3 -1 84.19
    4 3 -1 90.69
    -4 3 1 92.49
    -4 -3 -1 86.29
    4 3 1 91.49
    -4 3 -1 93.99
    4 3 1 89.69
    4 3 1 92.49
    -4 3 -1 95.49
    -4 3 -1 98.39
    4 3 1 80.69
    -4 -3 1 101.79
    4 -3 -1 90.79
    4 -3 -1 96.09
    4 3 1 93.59
    4 3 1 86.59
    5 3 -1 44.9
    5 3 -1 42.2
    -5 3 1 47.2
    5 -3 1 43
    5 3 -1 42.6
    -5 3 1 40
    5 3 -1 46.7
    -5 3 1 47.8
    -5 3 1 43.7
    5 3 -1 43.3
    -5 3 -1 46.2
    5 -3 -1 37.6
    5 3 1 45.4
    -5 3 -1 40.6
    5 3 1 42.9
    -5 3 -1 47.7
    5 3 1 37.4
    5 3 1 44
    5 3 1 47.7
    5 3 1 42.4
    6 -3 1 75.39
    6 3 -1 70.39
    6 3 -1 79.39
    -6 3 1 78.09
    -6 3 1 76.89
    6 3 -1 74.89
    6 3 -1 76.79
    6 3 -1 77.29
    6 3 -1 81.99
    -6 -3 -1 69.39
    6 -3 1 80.49
    6 3 1 73.49
    -6 3 -1 80.39
    6 -3 -1 76.99
    6 3 1 80.79
    6 -3 -1 78.29
    6 3 1 77.89
    6 -3 -1 76.49
    -6 3 -1 73.59
    6 3 1 80.49
    -6 3 -1 73.49
    6 3 1 80.59
    7 3 -1 944.11
    7 -3 1 862.91
    7 -3 1 871.11
    7 3 -1 916.81
    7 3 -1 895.01
    -7 3 1 860.61
    7 3 -1 890.31
    7 3 -1 869.71
    7 -3 1 914.81
    -7 -3 -1 856.01
    7 -3 -1 948.41
    7 -3 -1 931.11
    7 3 1 913.51
    7 3 1 955
    7 3 1 949.71
    7 3 1 956.4
    7 -3 -1 860.41
    -7 3 -1 874.91
    -7 3 -1 900.11
    7 3 1 855.21
    -7 -3 1 869.21
    7 3 1 926.21
    -8 3 1 0.4
    -8 -3 -1 -0.7
    8 3 -1 -1.1
    -8 3 1 -0.2
    -8 3 1 1
    8 -3 1 0
    8 -3 1 -0.5
    8 3 -1 -0.4
    8 3 -1 0.7
    8 3 -1 0.6
    8 -3 1 0.1
    -8 3 -1 -1
    8 3 1 0.4
    -8 3 -1 0.7
    8 -3 -1 0.5
    8 3 1 0.5
    8 -3 -1 3.6
    8 3 1 -0.8
    8 3 1 -2.8
    8 3 1 0.3
    9 -3 1 42.5
    9 3 -1 46.3
    9 3 -1 39.3
    -9 -3 -1 44.4
    -9 3 1 47
    9 -3 1 34.9
    -9 3 1 44.4
    9 3 -1 33.2
    9 -3 -1 40.6
    9 3 1 47.8
    9 3 1 36.3
    -9 3 -1 41.6
    9 -3 -1 37.9
    -9 3 -1 38.4
    9 3 1 41.7
    10 3 -1 232.48
    10 -3 1 215.68
    10 3 -1 209.58
    10 -3 1 232.38
    -10 3 1 222.88
    -10 3 1 225.38
    -10 3 -1 221.18
    10 -3 -1 225.28
    10 3 1 204.18
    -10 3 -1 229.68
    -10 3 -1 229.28
    10 3 1 227.48
    10 -3 -1 223.08
    11 -3 1 163.38
    -11 3 1 165.68
    11 3 -1 163.98
    11 -3 1 170.08
    11 3 -1 157.88
    -11 3 1 153.38
    11 -3 -1 156.58
    -11 3 -1 171.78
    11 3 1 167.78
    -11 3 -1 160.68
    -11 3 -1 150.08
    11 3 1 158.18
    11 -3 -1 169.48
    12 -3 1 2.6
    12 3 -1 -0.7
    -12 3 1 3.4
    12 -3 1 0.4
    12 3 -1 -1.7
    12 3 -1 -0.6
    -12 3 1 2.2
    12 -3 -1 0.5
    -12 3 -1 0
    12 -3 -1 -0.1
    12 3 1 -0.5
    12 3 1 1.8
    -12 3 -1 0.4
    -12 3 -1 1
    13 3 -1 173.48
    -13 3 1 157.08
    -13 3 1 165.38
    13 -3 1 168.48
    13 -3 1 179.38
    13 3 -1 160.28
    -13 3 -1 165.48
    -13 -3 1 172.98
    13 3 1 170.68
    13 3 1 169.98
    -13 3 -1 175.78
    13 -3 -1 182.98
    -14 -3 -1 47.5
    14 3 -1 48.5
    -14 3 1 45.6
    14 3 1 43.8
    14 3 1 45
    -14 -3 1 42.8
    -14 3 -1 43.2
    0 4 1 2250.07
    0 4 1 2258.37
    0 4 1 2460.15
    0 -4 -1 2465.55
    1 4 -1 929.31
    -1 4 1 895.21
    -1 4 1 897.51
    1 4 -1 843.72
    -1 -4 -1 885.31
    -1 -4 -1 941.21
    -1 4 1 804.72
    1 -4 1 941.31
    -1 4 1 875.61
    -1 4 1 941.81
    -1 -4 -1 838.92
    1 -4 1 858.61
    -1 -4 1 925.81
    -1 4 -1 975
    -1 -4 1 930.21
    1 4 1 882.11
    1 -4 -1 869.81
    -1 4 -1 810.42
    1 4 1 884.51
    -1 4 -1 924.61
    1 4 1 870.21
    -1 4 -1 893.31
    1 -4 -1 857.31
    -1 4 -1 903.21
    1 4 1 871.21
    -1 -4 1 914.81
    2 -4 1 423.26
    -2 4 1 392.56
    2 4 -1 424.56
    -2 4 1 399.56
    -2 4 1 436.76
    -2 4 1 395.36
    -2 -4 -1 425.86
    -2 -4 -1 416.46
    -2 4 1 417.96
    2 4 -1 422.56
    2 -4 1 417.76
    2 4 -1 368.86
    -2 4 1 409.76
    2 4 -1 411.56
    -2 4 1 442.56
    2 4 -1 388.76
    2 4 1 413.16
    2 -4 -1 435.56
    -2 4 -1 394.76
    2 4 1 390.56
    -2 -4 1 413.46
    -2 4 -1 376.56
    2 4 1 392.26
    -2 4 -1 396.56
    -2 4 -1 400.86
    -2 4 -1 395.36
    2 4 1 409.26
    2 -4 -1 385.56
    -2 4 -1 437.96
    2 4 1 413.06
    -2 -4 1 402.46
    3 -4 1 732.43
    3 4 -1 685.13
    3 4 -1 731.33
    -3 -4 -1 728.73
    -3 4 1 682.93
    -3 4 1 660.13
    -3 -4 -1 724.43
    3 4 -1 694.23
    -3 4 1 731.03
    3 -4 1 677.83
    3 4 -1 732.33
    -3 4 1 737.63
    -3 4 1 732.23
    3 4 -1 734.33
    -3 4 1 747.43
    3 4 -1 735.73
    3 4 -1 755.02
    -3 4 1 767.02
    3 4 -1 748.43
    3 -4 -1 721.63
    -3 4 -1 697.33
    -3 4 -1 751.62
    3 4 1 732.43
    3 4 1 698.93
    3 4 1 693.83
    3 4 1 744.83
    -3 -4 1 723.23
    -3 4 -1 676.43
    3 4 1 726.43
    -3 4 -1 726.53
    3 -4 -1 748.43
    -3 4 -1 733.63
    3 4 1 761.12
    3 4 1 698.53
    4 -4 1 375.16
    -4 -4 -1 396.96
    -4 4 1 384.86
    -4 4 1 415.06
    -4 4 1 406.66
    4 4 -1 421.36
    4 4 -1 420.46
    -4 4 1 411.56
    4 4 -1 381.86
    4 4 -1 408.26
    4 4 -1 407.16
    4 -4 1 383.26
    -4 4 1 408.96
    -4 4 1 402.36
    -4 4 1 426.66
    4 4 -1 417.56
    4 4 1 409.66
    -4 4 -1 428.76
    -4 4 -1 434.86
    4 -4 -1 401.86
    -4 4 -1 415.16
    -4 4 -1 419.26
    -4 4 -1 425.46
    4 4 1 407.06
    -4 4 -1 354.16
    4 4 1 430.96
    4 4 1 392.36
    4 4 1 420.26
    4 -4 -1 379.96
    4 -4 -1 384.66
    -5 4 1 243.88
    5 -4 1 224.98
    -5 4 1 245.58
    5 4 -1 250.77
    -5 4 1 243.48
    5 4 -1 226.68
    5 4 -1 242.38
    -5 4 1 249.38
    5 4 -1 252.87
    5 4 -1 239.28
    -5 4 1 232.18
    5 4 -1 240.88
    5 4 1 252.67
    -5 4 -1 254.57
    -5 4 -1 256.77
    5 4 1 232.08
    -5 4 -1 248.28
    5 4 1 247.68
    -5 4 -1 231.58
    5 4 1 254.67
    5 -4 -1 222.88
    -5 4 -1 231.78
    6 4 -1 243.48
    -6 4 1 261.07
    6 4 -1 260.47
    -6 4 1 238.18
    6 4 -1 265.17
    -6 -4 -1 236.08
    -6 4 1 247.58
    -6 4 1 267.87
    -6 4 1 266.47
    6 4 -1 246.28
    6 4 -1 261.37
    6 4 -1 267.37
    6 -4 1 259.77
    6 4 1 247.68
    6 4 1 254.97
    6 -4 -1 267.27
    6 -4 -1 263.57
    -6 4 -1 260.47
    -6 4 -1 256.57
    -6 4 -1 248.28
    -6 4 -1 229.48
    -6 4 -1 271.57
    6 4 1 254.27
    6 4 1 254.47
    6 4 1 254.97
    7 -4 1 107.09
    7 4 -1 105.89
    -7 -4 -1 110.69
    -7 4 1 111.19
    -7 4 1 113.99
    7 4 -1 110.79
    -7 4 1 120.09
    7 4 -1 110.29
    7 4 -1 114.09
    7 4 -1 115.59
    7 4 -1 105.89
    7 -4 -1 111.19
    -7 4 -1 115.49
    7 4 1 115.59
    -7 4 -1 107.19
    7 4 1 121.79
    -7 4 -1 109.69
    7 4 1 120.59
    7 4 1 108.69
    7 -4 -1 111.69
    7 4 1 115.99
    -8 4 1 4.8
    8 -4 1 2.9
    8 4 -1 6.2
    8 -4 1 4.4
    8 4 -1 3.9
    8 4 -1 5
    8 4 -1 4.5
    -8 4 1 3.3
    -8 4 -1 3.2
    -8 4 -1 2.6
    8 4 1 2
    8 -4 -1 5.7
    8 4 1 2.5
    8 4 1 6.5
    -8 4 -1 5.5
    8 -4 -1 5.9
    8 4 1 4.7
    9 -4 1 26.6
    9 4 -1 28.1
    -9 4 1 23.3
    -9 4 1 23.3
    9 4 -1 24.8
    9 -4 1 29
    9 4 -1 33
    9 4 1 25.9
    -9 4 -1 25.1
    9 4 1 19
    -9 4 -1 24.1
    9 -4 -1 24.1
    9 4 1 18.1
    -9 4 -1 23
    9 -4 -1 28.4
    10 4 -1 103.19
    10 -4 1 98.89
    -10 4 1 98.69
    -10 4 1 103.89
    10 4 -1 104.99
    10 -4 1 107.09
    -10 4 1 102.79
    -10 4 -1 102.29
    10 4 1 100.39
    -10 4 -1 100.89
    10 4 1 93.89
    -10 4 -1 100.59
    10 -4 -1 96.69
    10 -4 -1 99.99
    10 4 1 94.39
    -11 4 1 36.7
    -11 4 1 42.9
    11 4 -1 41.8
    11 4 -1 43.8
    11 -4 1 47.5
    11 4 -1 46.7
    11 -4 1 40.8
    11 4 1 45.1
    -11 4 -1 44.9
    11 -4 -1 47.2
    11 4 1 44.8
    -11 4 -1 45.2
    11 -4 -1 35
    12 4 -1 -1.1
    12 -4 1 0
    12 4 -1 2.6
    -12 4 1 0.7
    -12 4 1 0.5
    12 4 -1 1.3
    12 -4 1 -3.7
    12 4 1 -0.7
    12 4 1 3.2
    -12 4 -1 -3.9
    12 4 1 0.9
    -12 4 -1 -0.3
    12 -4 -1 -3
    12 -4 -1 -0.4
    13 -4 1 92.39
    13 -4 1 102.49
    13 4 -1 96.39
    13 4 -1 98.99
    13 4 -1 97.29
    -13 4 1 98.89
    -13 4 1 91.39
    13 4 1 95.49
    13 4 1 96.59
    -13 4 -1 94.39
    -13 -4 1 97.09
    13 -4 -1 91.39
    13 4 1 88.39
    -13 4 -1 97.19
    13 4 1 97.39
    -14 -4 -1 7.2
    14 4 -1 7.2
    14 4 -1 3
    -14 4 1 2
    14 4 1 1.7
    -14 -4 1 7.7
    -14 4 -1 1
    14 4 1 6
    0 5 1 -1.4
    0 5 -1 -1.1
    0 -5 -1 -0.9
    0 5 -1 0
    0 5 -1 -0.3
    0 5 -1 -0.9
    0 -5 -1 -1.1
    0 -5 1 -1.2
    0 -5 1 -0.8
    0 5 1 -1.2
    0 5 1 -1.5
    1 -5 1 458.85
    -1 -5 -1 467.85
    1 5 -1 427.76
    -1 5 1 426.56
    1 5 -1 441.46
    1 5 -1 434.06
    -1 5 1 425.16
    -1 5 1 472.85
    -1 5 1 451.75
    1 -5 1 444.16
    1 5 -1 408.36
    -1 5 1 415.86
    -1 -5 -1 420.36
    -1 5 1 434.16
    1 5 -1 420.36
    1 -5 1 446.86
    1 5 -1 414.26
    -1 -5 1 438.16
    -1 5 -1 467.85
    1 5 1 428.66
    -1 5 -1 408.96
    -1 -5 1 413.86
    1 5 1 414.46
    -1 5 -1 432.86
    -1 5 -1 392.36
    -1 5 -1 384.96
    -1 -5 1 449.86
    1 5 1 440.06
    1 -5 -1 419.76
    -1 -5 1 457.35
    -1 5 -1 430.36
    -1 5 -1 444.16
    1 -5 -1 433.56
    -1 5 -1 470.55
    1 5 1 438.16
    2 5 -1 386.46
    -2 5 1 395.06
    2 5 -1 377.06
    -2 5 1 359.86
    -2 -5 -1 392.06
    -2 5 1 388.86
    2 5 -1 406.56
    2 -5 1 374.06
    -2 -5 -1 377.16
    2 5 -1 371.76
    -2 5 1 398.96
    2 5 -1 367.06
    2 5 -1 384.46
    -2 5 1 373.86
    -2 5 1 353.76
    2 5 -1 388.46
    2 -5 1 383.86
    -2 5 1 398.96
    2 5 -1 375.06
    -2 5 -1 350.26
    -2 5 -1 355.46
    -2 5 -1 361.36
    -2 5 -1 372.36
    -2 5 -1 371.56
    2 5 1 373.06
    2 5 1 386.56
    2 -5 -1 376.06
    2 5 1 377.96
    -2 -5 1 381.86
    -2 5 -1 389.46
    -2 5 -1 394.26
    2 5 1 379.26
    -2 -5 1 377.76
    2 5 1 369.96
    -2 5 -1 371.36
    2 5 1 370.86
    3 5 -1 2.4
    -3 5 1 2.7
    3 5 -1 2.8
    3 5 -1 4.7
    -3 5 1 2.2
    3 5 -1 4.3
    3 5 -1 0.5
    3 5 -1 3.1
    3 5 -1 3
    -3 5 1 -1.5
    3 -5 1 2.7
    -3 5 1 1.8
    -3 5 1 3.6
    3 5 -1 3.2
    -3 -5 -1 1.9
    -3 -5 -1 0.2
    3 -5 1 3.3
    -3 5 1 4.1
    -3 5 1 2.6
    3 -5 1 -1.1
    3 5 -1 4.2
    3 5 1 5.7
    3 5 1 1.6
    -3 5 -1 2.2
    -3 5 -1 3.3
    -3 5 -1 3.1
    3 5 1 1.3
    3 5 1 1.6
    3 5 1 2.2
    -3 5 -1 3.2
    3 5 1 1.7
    -3 5 -1 3.9
    -3 5 -1 3.3
    3 -5 -1 1.5
    3 5 1 3.1
    -3 -5 1 3.7
    -3 5 -1 -2.4
    3 -5 -1 6.6
    3 5 1 2.2
    4 5 -1 8.1
    -4 5 1 12.3
    -4 5 1 8.4
    -4 5 1 11.4
    -4 5 1 9.3
    4 5 -1 8.7
    4 5 -1 11.4
    -4 5 1 11.5
    -4 -5 -1 8.2
    4 5 -1 9.3
    4 5 -1 11.7
    4 5 -1 11.8
    4 5 -1 13
    -4 5 1 10.3
    -4 5 1 11.5
    4 -5 1 12.1
    4 5 -1 9.4
    4 5 1 8.7
    -4 5 -1 11.9
    -4 5 -1 9.9
    4 5 1 10.2
    -4 5 -1 11.5
    4 5 1 10.7
    -4 5 -1 8.5
    -4 5 -1 11.7
    4 -5 -1 11.2
    4 5 1 9.9
    4 -5 -1 11.5
    4 5 1 11.1
    4 5 1 8.8
    -4 5 -1 8.5
    4 5 1 9.8
    -5 5 1 439.36
    5 5 -1 425.96
    -5 5 1 415.76
    -5 5 1 436.36
    -5 5 1 417.76
    5 5 -1 422.96
    5 5 -1 415.26
    -5 5 1 416.06
    5 5 -1 399.96
    5 5 -1 416.66
    5 5 -1 410.16
    5 5 -1 414.96
    5 5 -1 407.36
    5 5 -1 419.16
    -5 5 1 414.66
    5 -5 1 397.56
    -5 5 -1 435.26
    -5 5 -1 431.76
    5 5 1 434.06
    5 -5 -1 395.96
    -5 5 -1 409.76
    -5 5 -1 423.46
    -5 5 -1 386.66
    5 5 1 429.26
    5 5 1 404.66
    5 5 1 430.96
    -5 5 -1 406.16
    -5 5 -1 391.56
    6 5 -1 134.79
    -6 5 1 122.09
    6 5 -1 139.59
    -6 5 1 142.89
    -6 5 1 135.89
    6 -5 1 136.49
    -6 5 1 133.29
    6 5 -1 129.59
    6 5 -1 137.89
    6 5 -1 131.79
    6 5 -1 128.29
    6 5 -1 120.59
    6 5 -1 134.09
    -6 5 1 133.39
    -6 5 1 140.29
    6 5 1 135.09
    6 5 1 136.69
    -6 5 -1 128.99
    -6 5 -1 129.19
    -6 5 -1 132.99
    6 5 1 141.79
    -6 5 -1 139.99
    6 -5 -1 131.19
    6 5 1 138.49
    6 5 1 133.29
    -6 5 -1 141.59
    -6 5 -1 129.99
    -7 5 1 57.19
    7 5 -1 66.19
    -7 5 1 73.39
    7 5 -1 67.39
    7 5 -1 63.49
    7 5 -1 56.79
    -7 5 1 68.59
    7 -5 1 59.09
    7 5 -1 61.59
    7 5 -1 67.49
    -7 5 1 67.79
    -7 5 -1 68.69
    7 -5 -1 67.69
    7 5 1 70.49
    -7 5 -1 66.49
    -7 5 -1 69.79
    7 5 1 67.69
    7 -5 -1 65.29
    -7 5 -1 63.89
    7 5 1 61.69
    -7 5 -1 66.19
    -7 5 -1 63.69
    7 5 1 64.49
    7 5 1 71.49
    8 5 -1 1.9
    8 -5 1 1.7
    8 5 -1 1.8
    8 5 -1 1.9
    -8 5 1 -1.4
    8 5 -1 0.2
    8 -5 1 0.1
    -8 5 1 0
    8 -5 -1 -1.9
    -8 5 -1 -0.9
    8 5 1 -0.5
    8 5 1 0.3
    -8 5 -1 -0.1
    8 -5 -1 -0.3
    8 5 1 -0.8
    8 5 1 -0.9
    -8 5 -1 -0.2
    9 -5 1 75.39
    9 5 -1 76.79
    9 -5 1 74.99
    9 5 -1 76.39
    -9 5 1 83.79
    -9 5 1 79.09
    9 5 -1 69.59
    -9 5 -1 75.19
    -9 5 -1 75.49
    -9 5 -1 77.09
    9 5 1 75.59
    9 -5 -1 79.29
    9 5 1 79.19
    9 5 1 72.19
    9 -5 -1 73.29
    10 -5 1 1
    -10 5 1 2.6
    -10 5 1 3.8
    10 5 -1 2
    10 5 -1 1.3
    10 -5 1 3.4
    -10 5 1 1.7
    10 5 -1 0.1
    10 5 1 -0.1
    -10 5 -1 3.3
    10 5 1 1.5
    -10 5 -1 -4.7
    10 -5 -1 1.8
    10 5 1 0.7
    -10 5 -1 1.6
    10 -5 -1 4.1
    10 5 1 0.5
    11 5 -1 15.4
    11 -5 1 10.6
    11 5 -1 10.8
    -11 5 1 10.4
    11 -5 1 15
    11 5 -1 11.5
    -11 5 1 12.4
    11 -5 -1 14.2
    11 5 1 14.9
    11 -5 -1 13
    11 5 1 10.5
    11 5 1 13.6
    -11 5 -1 15.2
    -11 5 -1 6
    -11 5 -1 15.9
    11 5 1 11.7
    -12 5 1 19.8
    12 5 -1 25.2
    12 -5 1 19.3
    -12 5 1 18.8
    12 -5 1 17.2
    12 5 -1 18.8
    12 5 -1 17.8
    -12 5 -1 20.5
    12 5 1 23.2
    12 -5 -1 21.9
    12 5 1 17.9
    12 5 1 18
    -12 5 -1 19.6
    12 5 1 20.9
    -13 5 1 32.1
    13 5 -1 19.6
    13 5 -1 28.2
    -13 5 1 23.7
    13 5 -1 25.3
    13 -5 1 27
    13 5 1 26.4
    13 -5 -1 22.9
    13 5 1 20.5
    -13 5 -1 25.9
    -13 5 -1 20.6
    13 5 1 23.1
    14 5 -1 -3
    -14 5 1 -4.4
    -14 -5 -1 -0.7
    14 5 -1 -0.7
    -14 -5 1 2.6
    14 5 1 2.5
    14 5 1 0.1
    -14 5 -1 -6
    0 -6 -1 95.89
    0 -6 1 102.09
    0 6 -1 98.19
    0 6 1 95.69
    0 6 -1 94.99
    0 -6 -1 93.49
    0 6 -1 96.79
    0 6 -1 97.79
    0 6 1 94.59
    0 6 1 101.59
    0 -6 1 97.99
    0 6 -1 105.29
    0 6 -1 80.99
    0 6 1 96.69
    0 6 -1 90.09
    1 6 -1 954
    1 6 -1 933.11
    -1 6 1 900.01
    -1 6 1 899.21
    -1 6 1 940.31
    -1 -6 -1 863.41
    1 6 -1 967.2
    1 -6 1 943.41
    -1 6 1 922.01
    -1 -6 -1 991.3
    1 6 -1 930.01
    -1 6 1 920.71
    1 -6 1 859.61
    -1 6 1 970.4
    1 6 -1 933.51
    -1 6 1 907.61
    1 6 -1 952.1
    -1 6 -1 946.11
    -1 6 -1 997.9
    -1 6 -1 999.2
    1 -6 -1 909.41
    -1 6 -1 969
    1 6 1 890.91
    1 6 1 929.91
    1 -6 -1 1019.4
    1 6 1 916.91
    -1 -6 1 963.5
    -1 6 -1 843.42
    -1 6 -1 943.41
    -1 -6 1 869.71
    -1 6 -1 918.91
    1 6 1 952.7
    -1 6 -1 939.41
    1 6 1 980.4
    -2 6 1 218.88
    -2 -6 -1 217.38
    -2 -6 -1 211.58
    -2 6 1 214.28
    2 6 -1 213.88
    2 6 -1 208.58
    -2 -6 -1 208.78
    -2 6 1 205.88
    -2 6 1 225.28
    -2 6 1 194.68
    -2 6 1 196.78
    2 -6 1 204.98
    2 6 -1 190.48
    2 6 -1 208.78
    -2 6 1 208.88
    2 -6 1 200.68
    -2 6 1 208.28
    2 6 -1 217.78
    -2 6 1 219.68
    2 6 -1 202.38
    -2 6 1 179.68
    2 -6 -1 209.48
    2 6 1 209.38
    -2 6 -1 204.58
    2 6 1 208.58
    -2 6 -1 201.38
    2 -6 -1 221.88
    2 6 1 196.38
    -2 6 -1 213.18
    2 6 1 212.38
    -2 6 -1 203.18
    -2 6 -1 189.88
    -2 -6 1 202.58
    2 6 1 214.88
    -2 6 -1 202.68
    2 6 1 185.68
    2 6 1 204.08
    -2 6 -1 224.48
    2 6 1 198.38
    -2 6 -1 217.18
    -2 -6 1 206.58
    3 6 -1 110.69
    -3 6 1 120.19
    -3 6 1 111.79
    3 6 -1 122.39
    3 6 -1 117.99
    -3 -6 -1 121.39
    3 6 -1 126.99
    -3 6 1 117.39
    -3 6 1 124.79
    -3 6 1 112.39
    -3 6 1 123.19
    -3 6 1 105.99
    3 -6 1 122.09
    3 6 -1 122.79
    3 -6 1 104.99
    3 6 -1 126.89
    -3 6 1 121.69
    -3 6 1 118.39
    3 6 -1 123.89
    3 6 -1 121.99
    3 6 -1 113.99
    -3 6 1 113.89
    -3 -6 1 116.69
    3 6 1 116.19
    -3 6 -1 117.29
    3 -6 -1 111.99
    3 6 1 118.79
    -3 6 -1 118.99
    -3 6 -1 118.69
    3 6 1 114.59
    3 6 1 123.79
    3 6 1 118.59
    3 6 1 117.69
    -3 6 -1 118.09
    -3 6 -1 116.09
    -3 6 -1 120.89
    -3 6 -1 127.19
    3 6 1 126.29
    -3 6 -1 123.69
    -3 6 -1 114.49
    3 6 1 123.89
    -3 6 -1 123.29
    -4 6 1 42.3
    4 6 -1 43.1
    4 6 -1 44.5
    4 6 -1 41.1
    -4 -6 -1 39.5
    4 6 -1 40.9
    4 6 -1 44.1
    -4 6 1 44
    -4 6 1 42.5
    -4 6 1 36.7
    4 6 -1 39.6
    4 6 -1 40.1
    4 6 -1 42
    4 -6 1 42.1
    4 6 -1 37.9
    -4 6 1 40.5
    -4 6 1 44.1
    -4 6 1 38.1
    -4 6 1 39.1
    4 6 -1 37
    -4 6 1 37.3
    4 6 -1 45.3
    4 6 1 38.8
    4 6 1 39
    -4 6 -1 44.4
    -4 6 -1 42.7
    4 6 1 46.2
    4 6 1 40
    -4 6 -1 43
    -4 6 -1 41.2
    -4 6 -1 41.7
    4 -6 -1 34.7
    4 6 1 37.6
    4 6 1 41.9
    -4 6 -1 42.5
    4 6 1 43.6
    4 6 1 36.7
    -4 6 -1 40.7
    -4 6 -1 45.7
    5 -6 1 2000.5
    -5 6 1 2163.58
    5 6 -1 1988.3
    -5 6 1 2059.89
    -5 6 1 2131.39
    -5 6 1 2089.29
    5 6 -1 1980.4
    -5 6 1 2139.29
    5 6 -1 1905.61
    5 6 -1 1984.4
    5 6 -1 2125.69
    5 6 -1 2211.88
    5 6 -1 2092.89
    -5 6 1 2001.3
    5 6 -1 1987.6
    5 6 -1 2073.59
    -5 6 -1 2104.19
    5 6 1 2056.79
    -5 6 -1 2067.39
    -5 6 -1 2065.49
    -5 6 -1 2090.19
    -5 6 -1 2103.59
    5 6 1 2108.29
    5 -6 -1 1951.4
    -5 6 -1 2089.99
    -5 6 -1 2041.8
    5 6 1 1970.3
    5 6 1 1963.8
    5 6 1 2054.39
    5 6 1 2015.8
    5 6 1 2127.99
    -6 6 1 57.49
    6 6 -1 59.49
    -6 6 1 57.59
    -6 6 1 59.09
    6 6 -1 58.29
    6 6 -1 51.09
    -6 6 1 57.09
    6 -6 1 54.99
    6 6 -1 61.19
    6 6 -1 58.59
    6 6 -1 64.49
    -6 6 1 63.19
    6 6 -1 57.19
    -6 6 1 58.99
    -6 6 1 50.49
    6 6 1 60.09
    -6 6 -1 57.99
    6 6 1 54.09
    6 6 1 60.19
    -6 6 -1 61.49
    6 6 1 54.79
    6 6 1 55.49
    6 6 1 58.89
    -6 6 -1 58.39
    -6 6 -1 58.09
    6 6 1 60.09
    -6 6 -1 59.79
    6 -6 -1 58.49
    -6 6 -1 55.99
    6 6 1 58.09
    -7 6 1 154.58
    7 6 -1 160.68
    -7 6 1 144.49
    -7 6 1 136.99
    7 6 -1 142.89
    -7 6 1 139.49
    7 6 -1 146.89
    7 6 -1 151.38
    7 6 -1 137.49
    -7 6 1 142.19
    7 6 -1 149.99
    7 -6 1 141.59
    7 6 1 152.98
    -7 6 -1 147.39
    7 -6 -1 157.18
    7 6 1 145.09
    -7 6 -1 155.58
    -7 6 -1 144.99
    -7 6 -1 142.79
    7 6 1 147.59
    7 6 1 143.79
    7 6 1 138.59
    7 -6 -1 140.99
    -7 6 -1 142.99
    -7 6 -1 151.58
    8 -6 1 16.9
    -8 6 1 15.4
    -8 6 1 12.7
    8 6 -1 13.7
    8 6 -1 10.6
    8 6 -1 13.6
    8 -6 1 13.1
    -8 6 1 14.3
    8 6 -1 14.5
    8 6 1 14
    8 6 1 12
    -8 6 -1 11.3
    -8 6 -1 14.7
    8 -6 -1 18.5
    -8 6 -1 14.8
    8 6 1 12.5
    8 6 1 11.6
    -8 6 -1 12.7
    8 6 1 15.9
    8 -6 -1 12.5
    8 6 1 18.3
    -9 6 1 193.78
    9 -6 1 182.88
    9 6 -1 190.58
    9 6 -1 182.68
    -9 6 1 187.78
    -9 6 1 183.98
    9 -6 1 175.58
    9 -6 -1 186.58
    -9 6 -1 189.18
    9 6 1 180.68
    -9 6 -1 180.68
    9 -6 -1 190.18
    -9 6 -1 174.98
    9 6 1 187.08
    9 6 1 190.58
    9 6 1 183.28
    9 6 1 184.48
    10 -6 1 5
    10 6 -1 4.2
    10 6 -1 3.6
    10 6 -1 4.7
    -10 6 1 3.6
    10 6 -1 4.7
    10 -6 1 1.7
    -10 6 1 6.7
    10 -6 -1 6.2
    10 6 1 3.1
    10 6 1 2.9
    -10 6 -1 6.4
    10 6 1 3.1
    10 6 1 4.2
    10 6 1 6.1
    -10 6 -1 0.9
    11 6 -1 109.59
    11 -6 1 104.89
    11 -6 1 110.19
    11 6 -1 104.29
    -11 6 1 93.19
    -11 6 1 110.99
    11 6 -1 104.09
    -11 6 -1 106.69
    11 6 1 111.09
    11 6 1 110.99
    11 6 1 105.09
    -11 6 -1 110.39
    -11 6 -1 110.99
    11 6 1 110.19
    11 -6 -1 110.89
    -12 6 1 38.4
    12 -6 1 29
    12 6 -1 30.5
    12 6 -1 39.7
    12 6 -1 31.8
    12 -6 -1 31.2
    -12 6 -1 39.9
    -12 6 -1 33.6
    12 6 1 31.9
    12 6 1 24.5
    12 6 1 32.8
    13 6 -1 25.6
    13 -6 1 23.8
    -13 6 1 16.4
    13 6 -1 18
    -13 6 1 27.3
    13 6 -1 17.9
    13 6 1 25.6
    13 6 1 20.7
    -13 6 -1 20
    -13 6 -1 15.8
    13 -6 -1 21
    13 6 1 20.4
    0 7 1 0.1
    0 7 -1 -0.6
    0 -7 1 -0.3
    0 7 -1 0.8
    0 7 -1 -1
    0 7 1 -0.7
    0 -7 -1 0.6
    0 7 1 -0.9
    0 7 1 0.9
    0 7 -1 -0.3
    0 7 -1 -0.4
    0 7 1 1.1
    0 7 -1 0.1
    0 7 -1 -0.9
    0 7 1 -0.1
    0 7 -1 0.5
    0 -7 1 -0.4
    0 7 1 -1.3
    0 -7 -1 -0.9
    0 7 1 1.3
    0 7 -1 -0.9
    -1 7 1 466.35
    -1 -7 -1 442.16
    -1 -7 -1 510.85
    -1 7 1 513.15
    1 7 -1 513.85
    1 7 -1 482.75
    -1 7 1 445.66
    1 -7 1 504.85
    -1 7 1 466.55
    1 -7 1 505.25
    -1 7 1 464.55
    1 7 -1 480.05
    -1 7 1 445.06
    1 7 -1 488.15
    1 7 -1 458.95
    1 7 -1 491.15
    1 7 -1 505.45
    -1 7 1 473.85
    -1 7 1 457.75
    -1 -7 1 503.85
    -1 7 -1 449.36
    1 -7 -1 479.35
    -1 7 -1 490.95
    -1 7 -1 493.65
    1 7 1 478.85
    -1 7 -1 458.55
    1 7 1 477.65
    1 7 1 455.15
    -1 7 -1 486.55
    -1 7 -1 440.56
    1 7 1 463.05
    1 7 1 468.05
    -1 7 -1 502.25
    1 7 1 508.35
    1 7 1 463.15
    -1 7 -1 517.25
    1 -7 -1 491.75
    -1 -7 1 474.65
    -1 7 -1 463.65
    1 7 1 433.36
    2 -7 1 761.92
    -2 7 1 680.13
    2 7 -1 724.93
    2 7 -1 735.73
    2 7 -1 718.23
    -2 7 1 679.73
    -2 7 1 765.72
    2 -7 1 731.93
    -2 7 1 762.52
    2 7 -1 751.92
    -2 -7 -1 738.63
    -2 7 1 750.02
    -2 7 1 727.23
    2 -7 1 652.63
    2 7 -1 748.33
    -2 7 1 726.93
    -2 7 1 704.43
    -2 7 1 719.83
    -2 7 1 679.03
    -2 -7 -1 684.33
    2 7 -1 749.92
    -2 7 1 684.43
    2 7 -1 717.13
    -2 -7 -1 755.52
    2 7 -1 709.43
    -2 7 1 748.13
    2 7 1 746.43
    2 7 1 730.83
    -2 7 -1 715.33
    2 7 1 728.43
    -2 7 -1 738.93
    -2 7 -1 709.33
    -2 7 -1 766.82
    -2 -7 1 668.43
    -2 -7 1 760.72
    -2 7 -1 704.23
    2 7 1 718.63
    2 -7 -1 734.33
    2 7 1 679.83
    -2 7 -1 738.73
    2 -7 -1 668.63
    -2 7 -1 657.93
    -2 7 -1 756.22
    2 7 1 732.43
    2 7 1 738.13
    -2 7 -1 677.23
    2 7 1 695.93
    -2 7 -1 766.42
    -2 -7 1 722.13
    2 7 1 763.72
    2 7 1 714.93
    3 -7 1 7386.86
    -3 7 1 7657.63
    -3 7 1 7984
    3 7 -1 8223.88
    -3 7 1 7511.95
    -3 7 1 8396.86
    -3 7 1 7999.8
    3 7 -1 8332.87
    3 7 -1 8110.99
    -3 -7 -1 8115.09
    -3 7 1 7742.93
    3 7 1 8267.87
    -3 7 -1 8236.48
    -3 7 -1 8116.49
    3 -7 -1 7749.02
    -3 7 -1 7996.4
    -3 -7 1 7749.32
    -3 7 -1 8119.29
    -4 7 1 13
    -4 7 1 11.7
    4 7 -1 10.4
    4 7 -1 7.4
    -4 7 1 8.8
    4 7 -1 9.2
    -4 7 1 10.2
    4 7 -1 9.4
    -4 -7 -1 8.2
    4 7 -1 9.7
    -4 7 1 8.8
    -4 7 1 9.6
    4 7 -1 10.2
    -4 7 1 11.9
    4 -7 1 11.1
    4 7 -1 10.8
    4 7 -1 7.4
    4 7 -1 11.3
    -4 7 1 9.5
    -4 7 1 8.5
    -4 7 1 9.2
    -4 7 1 9.2
    4 7 1 11.4
    4 7 1 11
    4 7 1 9
    -4 7 -1 11.6
    -4 7 -1 11.5
    -4 7 -1 9.4
    -4 7 -1 10.6
    4 7 1 10.9
    -4 7 -1 10.3
    4 7 1 11
    -4 7 -1 8.4
    4 7 1 5.6
    -4 7 -1 9.3
    -4 7 -1 8.2
    -4 7 -1 12.7
    4 7 1 9.6
    4 7 1 11.1
    5 7 -1 28.4
    5 7 -1 24.8
    -5 7 1 30
    5 7 -1 29.2
    5 7 -1 26.4
    5 7 -1 24.9
    -5 7 1 29.8
    -5 7 1 28.6
    5 7 -1 26
    -5 7 1 23.4
    -5 7 1 22.1
    -5 7 1 24.1
    5 -7 1 24.8
    5 7 -1 24.6
    -5 7 1 25.6
    5 7 -1 28.4
    5 7 -1 24
    -5 7 -1 24.9
    -5 7 -1 25.8
    -5 7 -1 26.4
    -5 7 -1 26.1
    -5 7 -1 27.6
    5 7 1 27.1
    -5 7 -1 24.8
    -5 7 -1 17.6
    5 7 1 28.6
    5 7 1 22.6
    5 7 1 22.9
    5 7 1 21.5
    5 7 1 25.4
    -5 7 -1 21.6
    5 7 1 26.1
    5 7 1 26.2
    6 7 -1 106.59
    -6 7 1 105.49
    -6 7 1 94.69
    -6 7 1 104.89
    6 7 -1 105.39
    -6 7 1 109.29
    6 7 -1 103.49
    6 -7 1 107.59
    -6 7 1 104.59
    6 7 -1 103.39
    6 7 -1 105.79
    6 7 -1 103.49
    -6 7 1 107.59
    6 7 -1 97.49
    -6 7 1 103.69
    -6 7 -1 104.49
    6 7 1 104.29
    6 7 1 111.79
    6 7 1 95.19
    6 7 1 107.59
    -6 7 -1 104.99
    -6 7 -1 106.19
    6 7 1 103.39
    6 7 1 101.89
    6 7 1 99.59
    -6 7 -1 108.79
    -6 7 -1 101.09
    -6 7 -1 100.19
    6 7 1 102.49
    -6 7 -1 111.39
    7 7 -1 1350.46
    7 7 -1 1563.04
    7 7 -1 1459.55
    -7 7 1 1478.95
    7 -7 1 1483.35
    7 7 -1 1535.35
    7 7 -1 1495.55
    -7 7 1 1509.15
    -7 7 1 1480.05
    7 7 -1 1467.25
    -7 7 1 1467.25
    7 7 -1 1554.64
    -7 7 1 1509.95
    -7 7 1 1409.36
    7 7 1 1525.45
    -7 7 -1 1477.05
    7 -7 -1 1473.05
    7 7 1 1505.45
    -7 7 -1 1393.56
    7 7 1 1433.06
    -7 7 -1 1467.45
    7 7 1 1443.56
    7 7 1 1510.35
    -7 7 -1 1403.66
    7 7 1 1510.25
    -7 7 -1 1437.26
    8 7 -1 3.8
    -8 7 1 2.6
    8 7 -1 2.4
    8 7 -1 2
    8 7 -1 3.4
    8 7 -1 5.4
    -8 7 1 2
    -8 7 1 6.3
    8 -7 1 4.2
    8 7 1 1.6
    -8 7 -1 4.4
    8 7 1 -0.7
    8 7 1 0.5
    -8 7 -1 4.6
    8 7 1 0.4
    -8 7 -1 0.3
    8 7 1 3.4
    8 7 1 1.7
    8 -7 -1 0.4
    -9 7 1 484.35
    9 -7 1 465.75
    9 -7 1 447.76
    9 7 -1 473.45
    9 7 -1 468.15
    9 7 -1 489.45
    -9 7 1 464.45
    9 7 1 474.45
    9 7 1 472.95
    9 -7 -1 467.25
    9 7 1 465.35
    9 7 1 465.35
    -9 7 -1 452.85
    -9 7 -1 461.55
    9 7 1 471.85
    -9 7 -1 480.95
    9 7 1 491.65
    10 7 -1 8.8
    10 7 -1 9.1
    10 7 -1 10.8
    10 7 -1 10.6
    10 -7 1 13.4
    -10 7 1 13.2
    -10 7 -1 16.2
    10 -7 -1 10
    10 7 1 8.8
    -10 7 -1 12.6
    10 7 1 12.4
    10 7 1 14.6
    10 7 1 10.1
    10 7 1 9.7
    11 7 -1 338.27
    11 -7 1 342.67
    11 7 -1 318.27
    -11 7 1 311.07
    11 7 -1 318.97
    -11 7 1 330.47
    11 -7 -1 334.57
    11 7 1 326.87
    -11 7 -1 337.57
    -11 7 -1 327.87
    11 7 1 326.97
    11 7 1 332.87
    11 7 1 316.67
    -12 7 1 26.1
    12 7 -1 17.8
    12 -7 1 24.2
    12 7 -1 24.4
    12 7 -1 26.6
    -12 7 1 25.2
    12 7 1 19.4
    12 -7 -1 22.7
    -12 7 -1 26.1
    12 7 1 19.5
    -12 7 -1 26.7
    13 -7 1 792.92
    13 7 -1 805.32
    -13 7 1 777.02
    13 7 -1 737.43
    13 7 -1 699.73
    -13 7 1 719.73
    13 7 1 805.42
    -13 7 -1 788.42
    13 -7 -1 759.62
    13 7 1 770.62
    13 7 1 766.42
    -13 7 -1 716.13
    0 8 1 1.6
    0 8 -1 1.1
    0 8 -1 2.6
    0 8 1 1.5
    0 8 1 1.2
    0 8 1 1.7
    0 8 1 2
    0 8 1 0.4
    0 8 -1 1.6
    0 8 -1 1.3
    0 -8 1 0.7
    0 -8 -1 2.1
    0 -8 1 0.8
    0 8 -1 1.8
    0 8 1 1.7
    0 -8 -1 0.1
    0 8 -1 0
    0 8 -1 0.7
    0 8 -1 1.8
    0 8 1 0.3
    0 8 -1 -0.2
    0 8 -1 1.6
    1 8 -1 1816.02
    -1 8 1 1829.62
    -1 8 1 1863.61
    1 8 -1 1681.73
    -1 8 1 1803.02
    1 -8 1 1851.31
    1 -8 1 1707.73
    1 8 -1 1926.31
    -1 -8 -1 1909.91
    1 8 -1 1733.63
    -1 8 1 1925.01
    -1 8 1 1869.11
    -1 8 1 1872.51
    1 8 -1 2042.4
    -1 8 1 1833.92
    1 8 -1 1836.72
    1 8 -1 1848.81
    -1 8 1 1858.21
    -1 -8 -1 1713.13
    -1 8 1 1901.31
    1 8 -1 1857.51
    -1 8 1 1729.63
    1 8 -1 1755.42
    1 8 1 1859.91
    -1 8 -1 1883.51
    -1 8 -1 1733.63
    -1 8 -1 1783.32
    1 8 1 1917.51
    1 8 1 1888.91
    1 8 1 1943.41
    1 8 1 1818.92
    1 -8 -1 1781.62
    -1 8 -1 1868.61
    1 8 1 1742.93
    -1 -8 1 1879.01
    1 8 1 1802.82
    -1 8 -1 1856.61
    -1 8 -1 1879.11
    1 -8 -1 1820.42
    -1 8 -1 1567.24
    1 8 1 1776.72
    -1 8 -1 1910.81
    -1 8 -1 1778.12
    -1 8 -1 1960.3
    -1 -8 1 1667.43
    -1 8 -1 1836.42
    1 8 1 1815.42
    -2 8 1 2.5
    -2 8 1 1.7
    2 8 -1 1.8
    2 -8 1 0.6
    2 -8 1 2
    2 8 -1 1.8
    2 8 -1 4.2
    2 8 -1 2
    2 8 -1 1.8
    -2 8 1 2.1
    -2 8 1 3.5
    -2 8 1 3.5
    -2 8 1 1.2
    -2 -8 -1 1.3
    -2 8 1 2.8
    -2 8 1 1.3
    -2 8 1 2.5
    2 8 -1 2
    -2 8 1 2
    2 8 -1 3.5
    -2 -8 -1 -0.9
    2 8 -1 2
    2 8 -1 1.4
    2 8 -1 2.6
    -2 8 1 1.4
    -2 8 1 -0.1
    2 8 1 1.5
    2 8 1 1.2
    2 8 1 1.4
    2 -8 -1 3
    2 -8 -1 2.3
    -2 8 -1 2.1
    -2 8 -1 0.7
    2 8 1 3
    2 8 1 2.8
    -2 8 -1 3.9
    -2 8 -1 4.1
    2 8 1 2.4
    2 8 1 3.6
    -2 8 -1 1.5
    -2 8 -1 1.1
    2 8 1 1
    2 8 1 2.2
    -2 8 -1 -0.7
    -2 8 -1 2.4
    -2 8 -1 3.8
    -2 8 -1 -0.1
    2 8 1 2.8
    -2 8 -1 1.7
    -2 -8 1 2.5
    -2 -8 1 2.1
    -3 -8 -1 309.17
    3 8 -1 364.46
    -3 -8 -1 329.77
    3 8 -1 358.46
    3 8 -1 322.87
    3 8 -1 345.17
    3 -8 1 333.07
    -3 8 1 345.47
    3 8 -1 357.36
    -3 8 1 369.06
    -3 8 1 367.46
    -3 8 1 342.27
    3 -8 1 349.37
    3 8 -1 392.06
    -3 8 1 359.46
    -3 8 1 356.66
    -3 8 1 368.66
    -3 8 1 354.76
    -3 8 1 351.26
    -3 8 1 361.36
    3 8 -1 338.17
    3 8 -1 355.66
    3 8 -1 341.07
    -3 8 1 374.06
    3 8 1 354.36
    3 8 1 353.06
    3 -8 -1 299.77
    -3 8 -1 373.56
    3 8 1 369.86
    3 -8 -1 323.17
    -3 8 -1 326.27
    -3 8 -1 355.06
    -3 8 -1 334.97
    3 8 1 339.77
    3 8 1 369.06
    -3 8 -1 368.16
    -3 8 -1 355.56
    -3 8 -1 361.56
    3 8 1 339.37
    3 8 1 367.06
    -3 8 -1 332.77
    3 8 1 361.66
    -3 8 -1 355.86
    -3 8 -1 356.16
    3 8 1 359.06
    -3 8 -1 343.47
    3 8 1 354.16
    -3 8 -1 351.06
    -3 -8 1 349.67
    -3 -8 1 322.97
    4 8 -1 68.19
    -4 8 1 72.59
    -4 8 1 72.69
    4 8 -1 72.79
    4 8 -1 68.39
    -4 8 1 72.59
    -4 8 1 67.09
    -4 8 1 70.99
    4 8 -1 69.19
    -4 8 1 70.79
    -4 8 1 70.19
    -4 8 1 74.09
    4 8 -1 71.69
    -4 8 1 65.09
    4 8 -1 75.99
    -4 8 1 73.99
    4 8 -1 72.09
    4 8 -1 67.69
    -4 8 1 70.09
    4 8 -1 67.79
    -4 8 -1 67.99
    -4 8 -1 75.49
    -4 8 -1 69.29
    4 8 1 68.59
    -4 8 -1 70.79
    4 8 1 67.19
    -4 8 -1 69.39
    -4 8 -1 72.29
    4 8 1 67.19
    -4 8 -1 75.39
    4 8 1 68.79
    -4 8 -1 70.09
    4 8 1 71.59
    -4 8 -1 69.09
    4 8 1 63.19
    -4 8 -1 67.19
    4 8 1 68.79
    4 8 1 69.79
    -5 8 1 4076.99
    5 8 -1 4125.99
    5 8 -1 3845.12
    5 8 -1 4018.6
    5 8 -1 4142.59
    5 8 -1 3946.81
    -5 8 1 3555.54
    -5 8 1 4062.39
    -5 8 1 3956.1
    5 8 -1 4195.88
    5 8 -1 3592.34
    -5 8 1 4045
    -5 8 1 4001.2
    5 8 -1 3864.41
    5 8 1 4091.99
    -5 8 -1 4049.59
    5 8 1 4007.1
    5 8 1 4031.9
    5 8 1 3737.43
    5 8 1 4073.19
    -5 8 -1 4148.38
    5 8 1 3903.41
    -5 8 -1 3880.71
    -5 8 -1 4059.19
    5 8 1 4091.09
    -5 8 -1 4132.29
    -5 8 -1 4119.99
    5 8 1 3787.22
    -5 8 -1 3864.51
    -6 8 1 12.3
    6 8 -1 7.5
    6 8 -1 4.1
    -6 8 1 8.3
    6 8 -1 12.7
    6 8 -1 8.2
    6 8 -1 8.6
    6 8 -1 7.9
    -6 8 1 8.6
    6 8 -1 10.2
    -6 8 1 8.7
    -6 8 1 10
    -6 8 -1 6.9
    6 8 1 7.7
    6 8 1 8.7
    6 8 1 9.6
    -6 8 -1 9
    -6 8 -1 8.7
    6 8 1 9.3
    6 8 1 9
    6 8 1 11.6
    6 8 1 8.2
    -6 8 -1 10.3
    -6 8 -1 9.6
    -6 8 -1 8.5
    -6 8 -1 7.3
    7 8 -1 20
    -7 8 1 23.4
    7 8 -1 21.6
    7 8 -1 22.8
    7 8 -1 26
    -7 8 1 22.1
    -7 8 1 27.9
    7 8 -1 30
    -7 8 1 22.8
    7 8 -1 21.8
    -7 8 1 27.5
    7 8 1 23.4
    7 -8 -1 28.4
    7 8 1 26.2
    -7 8 -1 29.6
    7 8 1 26.9
    7 8 1 23.7
    7 8 1 28.5
    7 8 1 15.4
    -7 8 -1 28.5
    7 8 1 26.9
    -7 8 -1 24.2
    -7 8 -1 30.8
    -7 8 -1 22
    8 8 -1 152.88
    8 -8 1 155.68
    -8 8 1 148.19
    8 8 -1 148.19
    8 8 -1 164.08
    8 8 -1 151.18
    -8 8 1 146.29
    -8 8 1 157.28
    8 8 1 152.28
    8 8 1 156.78
    8 8 1 155.58
    -8 8 -1 159.78
    -8 8 -1 153.98
    -8 8 -1 161.68
    8 8 1 156.08
    8 8 1 151.58
    8 -8 -1 154.68
    -8 8 -1 149.99
    -8 8 -1 149.99
    8 8 1 155.38
    9 8 -1 798.32
    9 8 -1 767.12
    -9 8 1 800.62
    9 8 -1 777.32
    9 -8 1 831.32
    -9 8 1 829.02
    9 8 -1 859.41
    9 8 1 812.22
    9 8 1 812.42
    9 8 1 787.22
    -9 8 -1 818.02
    9 8 1 802.32
    9 8 1 812.92
    9 8 1 789.52
    9 -8 -1 834.62
    -9 8 -1 812.52
    -9 8 -1 810.32
    -10 8 1 30.5
    10 8 -1 26.5
    10 8 -1 26.2
    -10 8 1 22.7
    10 8 -1 21.4
    10 8 -1 24.8
    10 -8 1 30.4
    10 8 1 18.2
    10 8 1 24.6
    10 8 1 28.6
    10 -8 -1 30.4
    10 8 1 26.2
    -10 8 -1 23.4
    -10 8 -1 25.1
    11 8 -1 550.14
    11 8 -1 543.85
    11 8 -1 518.45
    11 -8 1 560.84
    -11 8 1 533.35
    -11 8 1 534.05
    11 8 1 491.25
    -11 8 -1 531.25
    -11 8 -1 526.95
    11 8 1 548.25
    11 8 1 534.25
    11 -8 -1 560.34
    11 8 1 526.55
    12 8 -1 44.8
    12 -8 1 55.89
    -12 8 1 67.49
    -12 8 1 52.79
    12 8 -1 49.2
    12 8 -1 48.9
    -12 8 -1 53.39
    12 8 1 51.19
    12 8 1 55.19
    -12 8 -1 58.69
    12 8 1 52.19
    12 -8 -1 59.99
    13 -8 1 28.2
    -13 8 1 37.2
    13 8 -1 31.8
    13 8 -1 33.2
    13 8 -1 30.9
    13 8 1 30.5
    13 -8 -1 27.1
    -13 8 -1 23.6
    -13 8 -1 30.4
    0 9 1 -0.6
    0 9 -1 0.5
    0 9 1 0.3
    0 9 -1 -1.3
    0 9 -1 0.1
    0 9 1 -0.9
    0 9 1 0.7
    0 9 -1 0.1
    0 -9 -1 -1.4
    0 9 -1 0.6
    0 9 -1 0.7
    0 9 -1 0.2
    0 -9 1 -1.4
    0 -9 -1 0
    0 9 -1 -1
    0 9 -1 0.1
    0 9 1 -0.4
    0 -9 1 -0.6
    0 9 1 -0.5
    0 9 1 1.4
    0 9 -1 -1.2
    0 9 1 0.2
    1 9 -1 104.99
    -1 9 1 95.39
    -1 -9 -1 98.59
    -1 9 1 101.59
    -1 9 1 105.79
    -1 9 1 101.49
    -1 9 1 110.39
    -1 9 1 114.99
    -1 -9 -1 102.39
    1 9 -1 105.09
    1 9 -1 108.29
    1 -9 1 100.89
    1 9 -1 107.69
    1 9 -1 104.59
    -1 9 1 102.99
    1 -9 1 106.89
    -1 9 1 113.99
    -1 9 1 108.99
    1 9 -1 102.79
    1 9 -1 106.39
    -1 9 1 107.89
    1 9 -1 110.29
    1 9 -1 106.69
    1 9 -1 103.39
    -1 -9 1 111.59
    -1 9 -1 102.39
    1 9 1 116.69
    1 9 1 103.89
    -1 9 -1 105.89
    1 9 1 103.59
    -1 -9 1 96.79
    -1 9 -1 106.49
    -1 9 -1 106.79
    1 -9 -1 97.69
    1 9 1 105.99
    1 9 1 101.79
    1 9 1 111.69
    1 9 1 107.09
    1 9 1 100.89
    1 9 1 105.59
    -1 9 -1 92.29
    1 -9 -1 99.99
    -1 9 -1 105.89
    -1 9 -1 100.59
    -1 9 -1 115.39
    -1 9 -1 103.39
    2 9 -1 312.07
    -2 9 1 302.87
    -2 9 1 324.77
    -2 9 1 312.17
    -2 9 1 315.37
    -2 9 1 313.37
    2 9 -1 304.47
    2 9 -1 317.97
    -2 9 1 305.37
    2 9 -1 316.87
    2 -9 1 303.07
    -2 9 1 309.07
    2 9 -1 318.37
    -2 9 1 287.47
    2 9 -1 323.17
    2 9 -1 321.47
    -2 9 1 319.07
    2 -9 1 310.37
    2 9 -1 306.07
    2 9 -1 306.67
    -2 9 1 308.87
    2 9 1 305.57
    2 9 1 305.67
    2 9 1 329.17
    2 9 1 302.97
    -2 9 -1 317.67
    -2 9 -1 299.47
    -2 9 -1 308.87
    -2 9 -1 319.77
    -2 -9 1 282.97
    2 9 1 307.17
    -2 9 -1 316.07
    2 9 1 320.77
    -2 9 -1 313.07
    -2 9 -1 325.57
    -2 9 -1 306.57
    -2 9 -1 325.97
    2 9 1 312.97
    2 9 1 314.77
    -2 -9 1 291.97
    2 9 1 309.27
    -2 9 -1 311.47
    3 -9 1 1277.87
    3 9 -1 1552.64
    -3 9 1 1473.05
    -3 9 1 1545.45
    3 9 -1 1497.55
    3 9 -1 1492.85
    3 9 -1 1451.35
    -3 9 1 1530.05
    3 9 -1 1446.86
    3 9 -1 1418.66
    -3 9 1 1467.55
    -3 9 1 1506.35
    3 9 -1 1597.64
    -3 9 1 1497.45
    3 -9 1 1317.87
    3 9 -1 1518.45
    -3 9 1 1468.45
    -3 9 1 1506.15
    -3 9 1 1449.76
    -3 9 1 1480.15
    3 9 -1 1474.75
    -3 9 1 1521.05
    3 9 -1 1611.34
    -3 9 -1 1485.15
    3 9 1 1492.45
    -3 9 -1 1506.05
    3 9 1 1486.05
    -3 9 -1 1528.95
    3 9 1 1487.95
    3 9 1 1537.75
    3 9 1 1524.75
    -3 9 -1 1516.35
    -3 9 -1 1553.54
    -3 9 -1 1506.35
    3 9 1 1392.16
    3 9 1 1475.05
    3 9 1 1583.44
    -3 9 -1 1483.15
    -3 9 -1 1446.26
    -3 -9 1 1267.87
    -3 9 -1 1546.45
    -3 9 -1 1453.15
    -3 -9 1 1314.57
    -3 9 -1 1492.75
    3 9 1 1487.65
    4 9 -1 203.78
    4 9 -1 202.48
    -4 9 1 203.48
    -4 9 1 191.08
    -4 9 1 199.38
    -4 9 1 202.18
    -4 9 1 169.18
    -4 9 1 203.38
    -4 9 1 195.48
    4 9 -1 202.38
    4 9 -1 185.68
    -4 9 1 202.28
    4 9 -1 199.98
    4 9 -1 199.28
    4 9 -1 205.38
    4 9 -1 190.08
    -4 9 1 197.28
    -4 9 1 193.78
    4 9 -1 195.28
    -4 9 -1 196.08
    4 9 1 200.68
    -4 9 -1 192.18
    4 9 1 196.88
    -4 9 -1 186.88
    -4 9 -1 188.78
    -4 9 -1 192.98
    -4 9 -1 176.98
    -4 9 -1 207.88
    -4 9 -1 213.38
    4 9 1 191.08
    4 9 1 206.48
    4 9 1 188.78
    4 9 1 207.58
    4 9 1 196.58
    -4 9 -1 206.18
    5 9 -1 16.4
    5 9 -1 15.2
    -5 9 1 12.4
    -5 9 1 15
    -5 9 1 12.4
    5 9 -1 14.9
    5 9 -1 14.5
    5 9 -1 17
    5 9 -1 15.4
    -5 9 1 13.2
    5 9 -1 16
    5 9 -1 10.8
    -5 9 1 11.3
    -5 9 1 13.6
    5 9 1 9.4
    -5 9 -1 12
    -5 9 -1 15.6
    -5 9 -1 14.2
    -5 9 -1 17.4
    5 9 1 10.7
    5 9 1 14.2
    -5 9 -1 13.2
    5 9 1 18
    5 9 1 15.5
    5 9 1 10.6
    -5 9 -1 14.4
    -5 9 -1 17.1
    -5 9 -1 15.4
    5 9 1 14.9
    -6 9 1 295.87
    -6 9 1 303.37
    -6 9 1 304.67
    -6 9 1 292.87
    6 9 -1 295.87
    6 9 -1 293.77
    -6 9 1 293.67
    6 9 -1 307.47
    6 9 -1 289.17
    6 9 -1 283.47
    6 9 -1 285.37
    6 9 1 281.67
    6 9 1 291.57
    6 9 1 292.77
    -6 9 -1 286.07
    6 9 1 299.27
    6 9 1 292.87
    -6 9 -1 305.07
    -6 9 -1 286.47
    6 9 1 297.37
    -6 9 -1 287.47
    -6 9 -1 291.17
    -6 9 -1 291.37
    -7 9 1 443.46
    7 9 -1 469.95
    -7 9 1 465.35
    7 9 -1 468.65
    7 9 -1 445.66
    7 9 -1 455.25
    7 9 -1 442.86
    -7 9 1 451.65
    7 9 -1 442.86
    -7 9 1 460.35
    -7 9 1 461.75
    -7 9 -1 461.95
    7 9 1 447.06
    -7 9 -1 456.55
    7 9 1 443.16
    -7 9 -1 446.26
    -7 9 -1 465.45
    7 9 1 448.46
    7 -9 -1 453.55
    -7 9 -1 459.15
    7 9 1 448.66
    7 9 1 464.15
    7 9 1 446.96
    -7 9 -1 466.25
    8 9 -1 9.4
    -8 9 1 8.8
    -8 9 1 6
    8 9 -1 9.3
    8 -9 1 10.2
    -8 9 1 7.5
    8 9 -1 9
    8 9 -1 5.1
    -8 9 -1 7.5
    -8 9 -1 7.8
    8 9 1 7.1
    -8 9 -1 16.1
    8 -9 -1 6.3
    -8 9 -1 8.4
    8 9 1 7.7
    8 9 1 9.4
    8 9 1 9.5
    8 9 1 6.9
    9 9 -1 71.49
    9 9 -1 72.89
    -9 9 1 69.79
    9 9 -1 70.89
    9 -9 1 65.09
    -9 9 1 73.89
    9 9 -1 66.39
    9 9 1 70.59
    9 9 1 71.49
    -9 9 -1 64.59
    9 -9 -1 70.89
    -9 9 -1 67.79
    -9 9 -1 58.59
    9 9 1 73.89
    9 9 1 68.49
    -10 9 1 2.6
    10 9 -1 2
    -10 9 1 -1.1
    10 9 -1 1.8
    10 9 -1 1.8
    10 9 -1 3.1
    10 -9 1 1.3
    10 9 1 5.3
    10 -9 -1 -1.1
    10 9 1 1.8
    -10 9 -1 5.9
    10 9 1 2.7
    -10 9 -1 3
    10 9 1 1.4
    11 9 -1 6
    -11 9 1 3.3
    11 9 -1 1.7
    11 9 -1 1.2
    -11 9 1 4.9
    11 9 1 -0.3
    11 9 1 1.4
    -11 9 -1 -0.8
    11 9 1 4
    12 9 -1 25.4
    -12 9 1 25.9
    12 -9 1 29
    -12 9 1 24.3
    12 9 -1 30.4
    12 9 -1 29.3
    -12 9 -1 20.8
    12 9 1 23.6
    12 -9 -1 28
    12 9 1 23.7
    -12 9 -1 32.1
    12 9 1 26.2
    0 10 1 235.48
    0 10 -1 245.28
    0 10 -1 243.08
    0 10 -1 226.48
    0 10 -1 245.08
    0 10 -1 255.97
    0 10 1 253.07
    0 10 -1 246.08
    0 10 1 244.88
    0 10 -1 217.48
    0 10 1 256.97
    0 10 1 246.38
    0 10 -1 239.28
    0 10 1 241.28
    0 10 1 250.97
    0 10 1 240.38
    0 10 1 228.88
    0 10 -1 255.17
    0 10 -1 259.97
    0 10 -1 251.17
    1 10 -1 3.2
    -1 10 1 1.2
    -1 10 1 -1.5
    -1 10 1 1.6
    -1 10 1 0.9
    1 10 -1 2.1
    1 10 -1 2
    1 10 -1 2.1
    1 10 -1 1.3
    1 10 -1 2.2
    -1 10 1 2.5
    -1 10 1 1
    1 10 -1 0.3
    -1 10 1 0.6
    -1 10 1 -1.1
    -1 10 1 1.7
    1 10 -1 0.9
    1 10 -1 2.6
    -1 10 1 0.9
    -1 10 -1 1.3
    -1 10 -1 0.8
    -1 10 -1 1.4
    -1 10 -1 2.2
    1 10 1 0.7
    -1 10 -1 5
    1 10 1 0.8
    1 10 1 1.7
    1 10 1 2.7
    -1 10 -1 -0.1
    -1 10 -1 0.7
    1 10 1 3.4
    -1 10 -1 1.8
    -1 10 -1 2.9
    1 10 1 1.6
    -1 10 -1 1.9
    1 10 1 1.8
    -2 10 1 167.58
    -2 10 1 172.58
    -2 10 1 172.38
    2 10 -1 173.28
    2 10 -1 177.78
    2 10 -1 169.38
    -2 10 1 175.98
    2 10 -1 168.58
    -2 10 1 172.28
    -2 10 1 142.69
    2 10 -1 176.68
    -2 10 1 164.88
    2 10 -1 167.58
    -2 10 1 171.08
    2 10 -1 178.28
    2 10 -1 172.68
    2 10 -1 175.98
    2 10 -1 172.58
    2 10 -1 180.88
    -2 10 1 172.68
    -2 10 -1 168.58
    -2 10 -1 175.38
    2 10 1 170.58
    2 10 1 164.08
    2 10 1 168.68
    -2 10 -1 175.08
    2 10 1 172.98
    2 10 1 176.98
    -2 10 -1 167.58
    2 10 1 156.28
    -2 10 -1 166.88
    -2 10 -1 174.38
    2 10 1 172.28
    -2 10 -1 181.08
    2 10 1 173.68
    2 10 1 148.99
    -2 10 -1 171.38
    -2 10 -1 157.68
    -2 10 -1 164.58
    3 10 -1 226.98
    -3 10 1 227.58
    -3 10 1 220.88
    3 10 -1 236.38
    3 10 -1 228.28
    -3 10 1 201.98
    -3 10 1 231.68
    -3 10 1 219.38
    3 10 -1 226.68
    3 10 -1 228.18
    3 10 -1 234.58
    3 10 -1 221.38
    -3 10 1 223.88
    3 10 -1 221.58
    -3 10 1 219.08
    3 10 -1 233.08
    -3 10 1 219.48
    -3 10 1 220.58
    3 10 1 218.88
    3 10 1 219.98
    -3 10 -1 204.08
    3 10 1 213.78
    -3 10 -1 227.78
    3 10 1 230.38
    3 10 1 236.38
    -3 10 -1 232.08
    3 10 1 230.48
    3 10 1 230.48
    -3 10 -1 219.38
    -3 10 -1 229.78
    -3 10 -1 223.98
    3 10 1 221.48
    3 10 1 237.28
    -3 10 -1 219.68
    4 10 -1 35.8
    -4 10 1 34.1
    -4 10 1 38.7
    4 10 -1 33.4
    -4 10 1 32.9
    4 10 -1 28.8
    -4 10 1 35.8
    -4 10 1 32.8
    -4 10 1 36.2
    4 10 -1 34.4
    4 10 -1 32.2
    4 10 -1 37.3
    -4 10 1 33.3
    4 10 -1 33.4
    -4 10 1 34
    4 10 -1 32.9
    -4 10 1 32.9
    -4 10 -1 35.8
    -4 10 -1 38.5
    -4 10 -1 33.5
    4 10 1 34.6
    -4 10 -1 33.6
    4 10 1 36.3
    -4 10 -1 29.7
    -4 10 -1 35.5
    4 10 1 33.4
    4 10 1 33.6
    -4 10 -1 39.6
    4 10 1 28.5
    4 10 1 30.8
    4 10 1 39.2
    -4 10 -1 44
    4 10 1 34.6
    -5 10 1 4.5
    5 10 -1 3.5
    5 10 -1 1.9
    -5 10 1 3.3
    5 10 -1 3.4
    -5 10 1 3.2
    5 10 -1 2.3
    -5 10 1 3.9
    -5 10 1 3.9
    5 10 -1 4.6
    -5 10 1 3
    5 10 -1 1
    -5 10 -1 2.3
    -5 10 -1 2.5
    5 10 1 1.8
    -5 10 -1 0.7
    5 10 1 3.2
    5 10 1 3
    5 10 1 3.1
    -5 10 -1 3.7
    -5 10 -1 2.8
    5 10 1 1.8
    -5 10 -1 2.9
    5 10 1 0.5
    6 10 -1 161.48
    -6 10 1 154.28
    -6 10 1 164.48
    -6 10 1 166.88
    -6 10 1 158.38
    6 10 -1 166.38
    6 10 -1 177.58
    -6 10 1 165.48
    6 10 -1 167.48
    6 10 -1 164.78
    6 10 -1 172.58
    -6 10 -1 163.98
    -6 10 -1 173.58
    -6 10 -1 167.88
    -6 10 -1 159.58
    6 10 1 155.18
    6 10 1 169.18
    -6 10 -1 167.88
    6 10 1 163.38
    6 10 1 170.98
    6 10 1 160.88
    6 10 1 167.68
    7 10 -1 274.27
    7 10 -1 259.57
    -7 10 1 251.57
    7 10 -1 244.28
    7 10 -1 255.07
    -7 10 1 267.27
    -7 10 1 263.17
    7 10 -1 263.37
    -7 10 1 256.27
    -7 10 1 258.77
    -7 10 -1 254.87
    7 -10 -1 261.47
    7 10 1 257.47
    -7 10 -1 249.88
    -7 10 -1 259.87
    7 10 1 268.17
    7 10 1 237.18
    -7 10 -1 256.57
    7 10 1 272.27
    7 10 1 267.77
    7 10 1 265.07
    -7 10 -1 260.27
    8 10 -1 8.4
    -8 10 1 8.5
    8 10 -1 10.8
    8 10 -1 10.6
    -8 10 1 6.4
    8 -10 1 11.6
    8 10 -1 10.9
    8 10 -1 8.6
    -8 10 1 7.6
    -8 10 -1 9.2
    8 10 1 10
    -8 10 -1 7.3
    -8 10 -1 11.2
    8 10 1 13.2
    -8 10 -1 12.4
    8 -10 -1 11.5
    8 10 1 7.4
    8 10 1 11.5
    8 10 1 11.9
    9 10 -1 2.3
    9 10 -1 0.9
    9 10 -1 2.8
    -9 10 1 0.5
    9 -10 1 3.2
    9 10 -1 2.8
    -9 10 1 -1.4
    -9 10 1 3
    -9 10 -1 3.1
    9 10 1 1.9
    9 10 1 2
    -9 10 -1 0.3
    9 10 1 2.4
    9 -10 -1 2
    -9 10 -1 6.7
    9 10 1 2
    10 10 -1 19.4
    10 -10 1 24.1
    10 10 -1 15.9
    10 10 -1 18.3
    -10 10 1 15
    -10 10 1 22.9
    10 10 -1 18.9
    10 10 1 15
    -10 10 -1 19
    10 10 1 15
    10 10 1 19.2
    10 10 1 11.9
    10 -10 -1 24
    -10 10 -1 18.9
    11 -10 1 7
    -11 10 1 8.3
    11 10 -1 7.1
    -11 10 1 5.4
    11 10 -1 5.8
    11 10 1 2.7
    11 10 1 6.4
    11 -10 -1 5.3
    11 10 1 9.3
    -11 10 -1 9.9
    -11 10 -1 9.9
    12 -10 1 1
    12 10 -1 2.2
    12 10 -1 -0.8
    -12 10 1 3.4
    -12 10 1 1.4
    12 10 -1 -0.3
    12 10 1 -2.8
    -12 10 -1 3.7
    12 10 1 1.6
    -12 10 -1 4.1
    12 -10 -1 3.7
    0 11 1 0.1
    0 11 -1 1.1
    0 11 -1 -1
    0 11 -1 -1.3
    0 11 -1 1.5
    0 11 1 2.2
    0 11 -1 0.2
    0 11 -1 -0.4
    0 11 -1 0.7
    0 11 1 0.9
    0 11 1 0
    0 11 1 -0.3
    0 11 -1 -0.5
    0 11 1 -1
    0 11 1 1.5
    0 11 1 0.5
    0 11 -1 0.5
    0 11 1 1.6
    0 11 1 -0.4
    -1 11 1 243.58
    1 11 -1 256.47
    -1 11 1 261.27
    1 11 -1 248.58
    1 11 -1 234.08
    1 11 -1 249.58
    -1 11 1 263.97
    1 11 -1 258.97
    -1 11 1 244.58
    1 11 -1 244.68
    -1 11 1 226.38
    1 11 -1 252.17
    1 11 -1 245.58
    1 11 -1 237.08
    -1 11 1 235.88
    -1 11 1 254.97
    1 11 -1 245.38
    -1 11 1 256.87
    -1 11 -1 246.38
    -1 11 -1 241.58
    1 11 1 247.48
    1 11 1 252.57
    1 11 1 243.08
    -1 11 -1 246.18
    -1 11 -1 246.88
    1 11 1 245.58
    -1 11 -1 234.18
    1 11 1 258.97
    1 11 1 243.98
    1 11 1 239.38
    1 11 1 252.17
    -1 11 -1 244.28
    -1 11 -1 253.07
    -1 11 -1 233.48
    -1 11 -1 253.77
    -1 11 -1 250.67
    1 11 1 246.88
    1 11 1 237.58
    -2 11 1 0.3
    2 11 -1 0
    -2 11 1 -0.5
    -2 11 1 -0.3
    2 11 -1 -0.5
    -2 11 1 0.8
    -2 11 1 0.3
    2 11 -1 2.7
    2 11 -1 0.9
    -2 11 1 0.7
    -2 11 1 1.3
    2 11 -1 -0.1
    -2 11 1 -0.3
    2 11 -1 -0.1
    -2 11 1 1.5
    -2 11 1 0.1
    2 11 -1 0.8
    2 11 -1 -1.1
    2 11 -1 2
    -2 11 -1 0.2
    -2 11 -1 1.5
    2 11 1 0.6
    2 11 1 2.4
    2 11 1 0
    2 11 1 2.4
    -2 11 -1 -0.2
    -2 11 -1 0.2
    2 11 1 -2
    -2 11 -1 0
    -2 11 -1 -0.6
    -2 11 -1 -0.9
    2 11 1 0.9
    2 11 1 -0.4
    2 11 1 -0.1
    -2 11 -1 -0.7
    -3 11 1 104.19
    3 11 -1 108.59
    -3 11 1 108.59
    -3 11 1 110.99
    -3 11 1 104.59
    -3 11 1 110.29
    3 11 -1 112.89
    3 11 -1 109.79
    3 11 -1 104.99
    -3 11 1 103.09
    -3 11 1 108.99
    -3 11 1 104.09
    3 11 -1 110.19
    3 11 -1 100.89
    -3 11 1 113.09
    3 11 -1 107.19
    3 11 -1 114.89
    3 11 -1 104.49
    -3 11 1 103.69
    -3 11 -1 110.29
    -3 11 -1 107.29
    3 11 1 113.79
    3 11 1 110.89
    3 11 1 119.79
    -3 11 -1 103.19
    3 11 1 102.89
    -3 11 -1 112.09
    -3 11 -1 99.09
    -3 11 -1 116.09
    3 11 1 104.19
    -3 11 -1 115.29
    3 11 1 113.99
    -3 11 -1 103.39
    3 11 1 104.09
    3 11 1 106.89
    3 11 1 105.59
    4 11 -1 34
    -4 11 1 36.3
    4 11 -1 33.4
    -4 11 1 31.4
    -4 11 1 33.5
    -4 11 1 30.3
    4 11 -1 35.4
    4 11 -1 33.2
    4 11 -1 37.5
    4 11 -1 29
    4 11 -1 30.3
    -4 11 1 29.5
    -4 11 1 33.5
    4 11 -1 31.6
    4 11 1 31.9
    4 11 1 34.1
    4 11 1 27.2
    -4 11 -1 32.1
    -4 11 -1 35.2
    -4 11 -1 34.1
    4 11 1 35.7
    -4 11 -1 30.8
    4 11 1 32.8
    -4 11 -1 31.7
    4 11 1 29.2
    4 11 1 33.5
    -4 11 -1 31.9
    -4 11 -1 39.3
    -4 11 -1 29.1
    -5 11 1 141.69
    5 11 -1 137.89
    5 11 -1 146.59
    5 11 -1 130.19
    -5 11 1 132.49
    -5 11 1 134.19
    5 11 -1 140.29
    5 11 -1 134.09
    5 11 -1 144.89
    -5 11 1 129.99
    -5 11 1 148.19
    -5 11 -1 143.89
    5 11 1 136.19
    -5 11 -1 135.79
    5 11 1 139.69
    -5 11 -1 139.99
    -5 11 -1 129.79
    -5 11 -1 140.79
    5 11 1 137.19
    5 11 1 133.79
    5 11 1 137.29
    5 11 1 137.49
    -5 11 -1 135.39
    6 11 -1 22.1
    -6 11 1 20.6
    -6 11 1 22.3
    6 11 -1 16.9
    -6 11 1 21.4
    6 11 -1 25.8
    6 11 -1 18.9
    6 11 -1 23.1
    6 11 -1 26.2
    -6 11 1 20.1
    -6 11 1 20.2
    6 11 1 20.1
    6 11 1 25.2
    6 11 1 19.9
    -6 11 -1 24.5
    6 11 1 21.7
    6 11 1 24
    -6 11 -1 22.2
    -6 11 -1 22.7
    6 -11 -1 17.8
    -6 11 -1 21.9
    6 11 1 17.5
    -6 11 -1 18.2
    -7 11 1 53.09
    -7 11 1 57.89
    7 11 -1 50.69
    7 11 -1 51.29
    7 11 -1 50.89
    -7 11 1 54.79
    -7 11 1 50.79
    7 11 -1 49.4
    -7 11 1 53.59
    7 11 -1 54.39
    7 11 1 55.89
    -7 11 -1 48.5
    7 11 1 48.7
    -7 11 -1 50.99
    7 -11 -1 55.29
    7 11 1 59.19
    -7 11 -1 47.1
    7 11 1 50.99
    7 11 1 51.19
    -7 11 -1 55.29
    7 11 1 51.99
    -7 11 -1 55.39
    8 -11 1 142.79
    8 11 -1 133.29
    -8 11 1 128.19
    8 11 -1 132.69
    8 11 -1 136.29
    -8 11 1 138.59
    8 11 -1 133.99
    -8 11 1 137.49
    8 11 1 139.49
    -8 11 -1 136.49
    8 11 1 135.49
    8 11 1 137.89
    8 11 1 138.09
    8 11 1 135.39
    -8 11 -1 139.49
    8 -11 -1 138.59
    -8 11 -1 128.19
    -8 11 -1 138.99
    9 11 -1 125.89
    -9 11 1 120.49
    -9 11 1 122.69
    -9 11 1 119.29
    9 11 -1 125.39
    9 11 -1 123.49
    9 11 -1 117.79
    9 -11 1 130.79
    -9 11 -1 113.29
    -9 11 -1 123.89
    -9 11 -1 128.19
    9 11 1 126.39
    9 11 1 105.69
    9 11 1 126.89
    9 -11 -1 133.49
    9 11 1 125.99
    -10 11 1 13.6
    10 11 -1 14.7
    10 11 -1 11.5
    10 -11 1 15.3
    -10 11 1 11.8
    10 11 -1 14.3
    10 11 1 13
    10 11 1 10.4
    -10 11 -1 11.5
    10 11 1 7.7
    10 -11 -1 11.4
    10 11 1 9.2
    11 11 -1 38.9
    11 -11 1 42.8
    -11 11 1 34.4
    11 11 -1 37
    11 11 -1 34.3
    -11 11 1 32.7
    11 11 1 32.9
    11 11 1 27.8
    -11 11 -1 33.7
    -11 11 -1 36.9
    11 11 1 36.2
    11 -11 -1 38.5
    0 12 1 93.49
    0 12 1 105.59
    0 12 -1 105.99
    0 12 -1 101.49
    0 12 1 100.79
    0 12 -1 99.59
    0 12 1 103.59
    0 12 -1 105.69
    0 12 1 103.69
    0 12 1 100.49
    0 12 -1 103.09
    0 12 -1 98.99
    0 12 1 96.99
    0 12 -1 102.59
    0 12 1 103.79
    0 12 -1 106.89
    0 12 1 100.49
    0 12 -1 96.19
    -1 12 1 226.68
    1 12 -1 218.88
    1 12 -1 223.98
    1 12 -1 219.28
    -1 12 1 214.88
    1 12 -1 221.78
    1 12 -1 211.88
    1 12 -1 222.78
    1 12 -1 222.78
    -1 12 1 220.68
    1 12 -1 220.08
    -1 12 1 224.98
    -1 12 1 220.18
    1 12 -1 224.48
    -1 12 1 223.28
    -1 12 1 222.98
    -1 12 1 223.18
    -1 12 1 221.18
    1 12 -1 213.98
    -1 12 -1 219.68
    -1 12 -1 225.48
    -1 12 -1 226.78
    1 12 1 231.48
    1 12 1 211.78
    1 12 1 207.98
    -1 12 -1 225.68
    -1 12 -1 224.38
    -1 12 -1 226.48
    -1 12 -1 226.78
    1 12 1 225.58
    -1 12 -1 221.08
    1 12 1 211.98
    1 12 1 228.48
    -1 12 -1 230.28
    -1 12 -1 231.68
    1 12 1 224.48
    1 12 1 225.08
    1 12 1 231.08
    1 12 1 222.48
    2 12 -1 -0.2
    -2 12 1 2.1
    2 12 -1 0
    2 12 -1 3.1
    2 12 -1 -0.8
    -2 12 1 0
    -2 12 1 0.2
    2 12 -1 1.3
    -2 12 1 1
    -2 12 1 0.8
    2 12 -1 1
    -2 12 1 2
    -2 12 1 1.3
    2 12 -1 -1.8
    -2 12 1 -0.1
    -2 12 1 -4.7
    -2 12 1 -3.7
    2 12 -1 -1.6
    2 12 1 -0.3
    2 12 1 3.8
    -2 12 -1 -0.4
    -2 12 -1 -1.9
    -2 12 -1 -0.5
    2 12 1 1.3
    2 12 1 -3
    2 12 1 1.5
    -2 12 -1 -1.9
    -2 12 -1 -0.1
    2 12 1 2.3
    -2 12 -1 2.1
    2 12 1 0.1
    2 12 1 1.5
    -2 12 -1 -0.2
    2 12 1 -1.7
    2 12 1 -0.3
    -2 12 -1 -1.5
    3 12 -1 48.9
    -3 12 1 44
    3 12 -1 48.4
    3 12 -1 45.6
    3 12 -1 41.1
    3 12 -1 44.3
    -3 12 1 39.8
    -3 12 1 40.3
    3 12 -1 40.6
    -3 12 1 39.9
    3 12 -1 41.4
    -3 12 1 38.6
    3 12 -1 38.1
    -3 12 1 38.7
    -3 12 1 41.7
    -3 12 1 41.9
    3 12 -1 44.8
    -3 12 1 43.4
    -3 12 1 37.4
    -3 12 -1 38.6
    3 12 1 43.4
    3 12 1 45.5
    3 12 1 43.1
    3 12 1 45.8
    -3 12 -1 42.2
    -3 12 -1 45.8
    -3 12 -1 42.2
    3 12 1 46.1
    3 12 1 41.2
    -3 12 -1 40.2
    -3 12 -1 46.8
    3 12 1 44.6
    -3 12 -1 39.8
    3 12 1 45.1
    -3 12 -1 43.7
    3 12 1 46.5
    4 12 -1 3
    4 12 -1 1
    -4 12 1 0.1
    4 12 -1 0.3
    -4 12 1 -0.2
    -4 12 1 0.2
    4 12 -1 3.5
    4 12 -1 2.6
    -4 12 1 1.4
    4 12 -1 -1
    4 12 -1 1.2
    -4 12 1 0.7
    -4 12 1 -1.1
    4 12 -1 2.1
    -4 12 -1 -1.6
    -4 12 -1 1.9
    -4 12 -1 -1.6
    4 12 1 1
    4 12 1 1.9
    4 12 1 -1.6
    -4 12 -1 1.8
    -4 12 -1 1.7
    4 12 1 1.6
    -4 12 -1 2.8
    -4 12 -1 -0.7
    4 12 1 2
    4 12 1 0.2
    4 12 1 0.4
    -4 12 -1 -0.9
    -5 12 1 37
    -5 12 1 38.8
    -5 12 1 31.6
    5 12 -1 41.6
    5 12 -1 36.8
    -5 12 1 37.2
    5 12 -1 38.2
    5 12 -1 33.8
    5 12 -1 34.9
    5 12 -1 39.6
    -5 12 1 36.2
    5 -12 -1 40
    -5 12 -1 37.5
    -5 12 -1 35
    -5 12 -1 39.5
    5 12 1 36.9
    -5 12 -1 37.9
    5 12 1 36.6
    -5 12 -1 42
    5 12 1 38.2
    5 12 1 34.3
    5 12 1 36.1
    -5 12 -1 31.6
    5 12 1 37.6
    -6 12 1 25.8
    -6 12 1 24.3
    6 12 -1 28
    -6 12 1 22.8
    -6 12 1 19.7
    6 12 -1 24.7
    -6 12 1 23.1
    6 12 -1 21
    6 12 -1 24.5
    6 12 -1 28.1
    6 12 -1 29.7
    -6 12 -1 26.7
    6 12 1 18.4
    -6 12 -1 27.2
    6 -12 -1 26.5
    6 12 1 24.7
    6 12 1 23.8
    6 12 1 25.6
    -6 12 -1 32.2
    6 12 1 27.8
    -6 12 -1 27.3
    -6 12 -1 31.7
    6 12 1 23.3
    -7 12 1 8.4
    7 12 -1 4.1
    -7 12 1 9.5
    7 -12 1 5.4
    7 12 -1 5.4
    7 12 -1 5.3
    -7 12 1 7.6
    7 12 -1 10.7
    -7 12 1 7.1
    7 12 1 4.9
    -7 12 -1 6
    7 12 1 6.4
    7 12 1 7.1
    -7 12 -1 9.2
    7 12 1 6.7
    7 12 1 4.7
    -7 12 -1 6.9
    7 -12 -1 8.8
    -7 12 -1 6.7
    8 12 -1 1.7
    8 -12 1 2.3
    -8 12 1 2.8
    8 12 -1 1.5
    -8 12 1 3.1
    -8 12 1 7.6
    8 12 -1 1.4
    8 12 -1 2.1
    8 12 -1 1
    -8 12 -1 -1.1
    -8 12 -1 3.2
    8 -12 -1 1
    -8 12 -1 6.5
    8 12 1 2.1
    8 12 1 2.9
    8 12 1 0.4
    9 12 -1 535.65
    9 12 -1 540.75
    -9 12 1 545.35
    9 12 -1 547.35
    -9 12 1 536.85
    9 -12 1 593.94
    -9 12 1 507.25
    9 12 -1 547.85
    9 12 1 548.05
    9 -12 -1 576.24
    9 12 1 535.85
    -9 12 -1 542.75
    -9 12 -1 562.64
    9 12 1 538.85
    -9 12 -1 538.05
    10 12 -1 103.99
    10 12 -1 117.89
    10 -12 1 124.09
    -10 12 1 113.89
    -10 12 1 107.89
    10 12 -1 115.89
    10 12 -1 109.39
    10 -12 -1 116.69
    -10 12 -1 119.39
    10 12 1 110.29
    10 12 1 119.39
    10 12 1 106.09
    -10 12 -1 109.89
    11 12 -1 85.29
    -11 12 1 79.49
    -11 12 1 86.29
    11 12 -1 77.89
    11 -12 1 96.29
    -11 12 -1 91.79
    -11 12 -1 85.09
    11 12 1 87.29
    11 -12 -1 89.19
    11 12 1 85.69
    0 13 -1 0.7
    0 13 -1 1.7
    0 13 1 0
    0 13 -1 -0.1
    0 13 -1 1
    0 13 -1 2.2
    0 13 1 -0.3
    0 13 -1 1
    0 13 -1 -0.7
    0 13 1 0.4
    0 13 1 1.2
    0 13 1 -0.5
    0 13 1 -1
    0 13 1 0.4
    0 13 1 1.7
    0 13 -1 0.1
    1 13 -1 249.78
    1 13 -1 255.77
    1 13 -1 252.67
    -1 13 1 264.47
    1 13 -1 271.17
    1 13 -1 239.48
    1 13 -1 239.18
    -1 13 1 263.07
    -1 13 1 254.47
    -1 13 1 256.27
    1 13 -1 249.68
    -1 13 1 252.47
    -1 13 1 251.27
    -1 13 1 251.87
    -1 13 1 249.38
    1 13 1 255.27
    1 13 1 241.98
    1 13 1 264.97
    -1 13 -1 260.07
    1 13 1 262.77
    1 13 1 245.68
    1 13 1 257.67
    -1 13 -1 262.07
    -1 13 -1 245.78
    1 13 1 241.48
    -1 13 -1 253.67
    -1 13 -1 259.97
    1 13 1 248.28
    -1 13 -1 256.47
    -1 13 -1 263.07
    1 13 1 252.07
    2 13 -1 78.39
    -2 13 1 71.29
    2 13 -1 80.79
    2 13 -1 70.39
    2 13 -1 73.99
    -2 13 1 81.59
    2 13 -1 67.49
    2 13 -1 73.29
    -2 13 1 71.89
    2 13 -1 71.09
    -2 13 1 78.29
    -2 13 1 76.29
    -2 13 1 80.19
    -2 13 1 79.99
    2 13 -1 75.29
    -2 13 1 82.59
    -2 13 -1 74.39
    -2 13 -1 85.09
    -2 13 -1 75.79
    2 13 1 75.59
    -2 13 -1 75.39
    2 13 1 72.49
    -2 13 -1 74.49
    2 13 1 79.79
    -2 13 -1 71.99
    2 13 1 82.59
    2 13 1 77.09
    2 13 1 78.49
    -2 13 -1 70.39
    -2 13 -1 78.79
    2 13 1 73.69
    3 13 -1 523.85
    3 13 -1 506.35
    -3 13 1 499.15
    3 13 -1 512.95
    3 13 -1 503.55
    3 13 -1 524.25
    -3 13 1 541.35
    3 13 -1 527.25
    -3 13 1 513.85
    3 13 -1 495.25
    3 13 -1 500.95
    -3 13 1 492.45
    -3 13 1 506.75
    -3 13 1 497.85
    -3 13 1 508.95
    3 13 1 501.75
    3 13 1 521.85
    -3 13 -1 516.95
    -3 13 -1 538.25
    -3 13 -1 524.25
    -3 13 -1 506.45
    -3 13 -1 514.75
    -3 13 -1 520.65
    3 13 1 537.25
    3 13 1 497.25
    3 13 1 519.65
    3 13 1 488.35
    -3 13 -1 513.95
    3 13 1 529.55
    -3 13 -1 509.65
    -4 13 1 286.47
    4 13 -1 292.07
    4 13 -1 285.67
    4 13 -1 270.27
    4 13 -1 294.67
    4 13 -1 298.67
    -4 13 1 306.97
    -4 13 1 287.07
    4 13 -1 290.07
    4 13 -1 300.57
    -4 13 1 291.67
    -4 13 1 281.37
    4 13 -1 292.97
    -4 13 1 295.67
    -4 13 -1 287.07
    4 13 1 287.07
    4 13 1 310.47
    -4 13 -1 291.67
    -4 13 -1 295.37
    -4 13 -1 296.37
    -4 13 -1 294.57
    -4 13 -1 287.87
    4 13 1 298.07
    -4 13 -1 295.87
    4 -13 -1 281.67
    4 13 1 312.07
    4 13 1 297.07
    4 13 1 292.67
    -5 13 1 0.5
    5 13 -1 1.4
    -5 13 1 -0.3
    5 13 -1 2.1
    5 13 -1 0.9
    5 13 -1 2.3
    -5 13 1 1.6
    5 13 -1 2.6
    -5 13 1 2.9
    -5 13 1 0.2
    -5 13 -1 3.7
    -5 13 -1 1
    5 13 1 7
    -5 13 -1 2.1
    -5 13 -1 -0.3
    5 13 1 1.3
    -5 13 -1 3.8
    5 13 1 6.2
    5 13 1 1.3
    -5 13 -1 3.3
    5 -13 -1 3.2
    5 13 1 3.7
    6 13 -1 1.9
    -6 13 1 4.7
    6 13 -1 4.3
    -6 13 1 2.8
    -6 13 1 4.6
    6 13 -1 1.8
    6 13 -1 3.2
    -6 13 1 2.7
    6 13 -1 1.2
    -6 13 1 1.1
    -6 13 -1 2.3
    6 -13 -1 3.2
    6 13 1 3
    6 13 1 3.2
    -6 13 -1 3.3
    6 13 1 2.8
    -6 13 -1 2.2
    6 13 1 2.7
    -6 13 -1 3.9
    6 13 1 6
    -6 13 -1 2.3
    7 13 -1 163.08
    7 -13 1 160.18
    7 13 -1 159.68
    7 13 -1 160.08
    -7 13 1 171.08
    -7 13 1 168.88
    7 13 -1 156.18
    7 13 -1 163.58
    -7 13 1 161.18
    -7 13 1 167.88
    -7 13 -1 152.38
    -7 13 -1 156.78
    7 13 1 159.48
    7 13 1 154.78
    7 -13 -1 177.78
    -7 13 -1 159.68
    7 13 1 167.68
    7 13 1 164.28
    7 13 1 167.78
    -7 13 -1 164.28
    8 13 -1 3.9
    -8 13 1 6
    -8 13 1 5.5
    -8 13 1 1.7
    8 13 -1 1.5
    8 13 -1 -3.4
    8 13 -1 4.3
    8 13 -1 4.7
    8 -13 1 1.5
    8 -13 -1 4.7
    8 13 1 6.4
    -8 13 -1 4.8
    8 13 1 3.6
    -8 13 -1 2.2
    8 13 1 -0.1
    -8 13 -1 4.9
    9 13 -1 350.46
    9 13 -1 358.76
    -9 13 1 335.17
    9 13 -1 350.76
    -9 13 1 353.06
    -9 13 1 362.36
    9 -13 1 357.16
    9 13 1 347.07
    9 -13 -1 369.36
    -9 13 -1 360.86
    9 13 1 349.67
    -9 13 -1 343.77
    9 13 1 352.76
    -9 13 -1 353.36
    -10 13 1 9.3
    10 13 -1 3.8
    10 -13 1 3.8
    10 13 -1 8
    -10 13 1 3.5
    10 13 -1 1.4
    10 13 1 4.3
    10 -13 -1 3.9
    -10 13 -1 4.6
    10 13 1 6.4
    10 13 1 8.9
    -10 13 -1 4.9
    0 14 -1 8.9
    0 14 -1 0.6
    0 14 1 4.7
    0 14 1 4.4
    0 14 -1 0.7
    0 14 -1 1.2
    0 14 1 1.1
    0 14 1 2
    0 14 1 3.2
    0 14 1 3.6
    0 14 -1 3
    0 14 1 1.5
    0 14 -1 1.8
    0 14 1 4.7
    0 14 -1 4
    1 14 -1 224.78
    1 14 -1 224.58
    -1 14 1 221.68
    -1 14 1 227.48
    -1 14 1 214.98
    -1 14 1 217.88
    1 14 -1 218.58
    -1 14 1 219.78
    -1 14 1 223.88
    1 14 -1 221.68
    1 14 -1 225.88
    -1 14 1 220.88
    -1 14 1 221.28
    1 14 -1 225.08
    1 14 1 231.58
    1 14 1 220.68
    -1 14 -1 216.58
    1 14 1 214.78
    -1 14 -1 224.58
    -1 14 -1 223.98
    -1 14 -1 215.58
    1 14 1 217.88
    -1 14 -1 211.88
    1 14 1 220.88
    1 14 1 214.68
    -1 14 -1 229.88
    2 14 -1 6.5
    -2 14 1 7.4
    -2 14 1 1.5
    -2 14 1 4.4
    2 14 -1 6.8
    2 14 -1 4.2
    -2 14 1 6.3
    2 14 -1 1.5
    2 14 -1 5.9
    2 14 -1 4
    -2 14 1 6.1
    2 14 -1 4.8
    -2 14 1 2.9
    -2 14 1 5.5
    -2 14 1 8.8
    -2 14 -1 4.3
    -2 14 -1 2.2
    -2 14 -1 5
    2 14 1 7.8
    2 14 1 7.3
    2 14 1 4.1
    2 14 1 6.9
    -2 14 -1 7.4
    -2 14 -1 4.4
    2 14 1 4.8
    2 14 1 4.2
    -2 14 -1 6.6
    2 14 1 3.6
    -2 14 -1 5.4
    -3 14 1 46.8
    3 14 -1 52.29
    3 14 -1 47.2
    3 14 -1 50.29
    3 14 -1 52.79
    3 14 -1 55.09
    -3 14 1 49.7
    -3 14 1 55.79
    3 14 -1 60.09
    -3 14 1 46.6
    -3 14 1 55.29
    -3 14 1 52.19
    3 14 -1 56.49
    -3 14 -1 56.39
    3 14 1 48.5
    -3 14 -1 55.99
    -3 14 -1 55.79
    3 14 1 52.79
    -3 14 -1 50.59
    -3 14 -1 50.59
    3 14 1 57.19
    -3 14 -1 47.2
    -3 14 -1 48.5
    3 14 1 51.99
    3 14 1 46.6
    3 14 1 50.19
    -3 14 -1 51.89
    3 14 1 44.5
    -4 14 1 1.1
    -4 14 1 3.4
    -4 14 1 2.6
    4 14 -1 4.2
    4 14 -1 1.1
    -4 14 1 0
    -4 14 1 3.7
    4 14 -1 2.6
    -4 14 1 2.5
    4 14 -1 1.1
    4 -14 -1 0.8
    4 14 1 0.3
    4 14 1 5.4
    -4 14 -1 2.5
    -4 14 -1 4.7
    -4 14 -1 4.5
    4 14 1 -0.5
    -4 14 -1 3.4
    -4 14 -1 1.4
    4 14 1 3.1
    -4 14 -1 0.2
    4 14 1 2.4
    5 14 -1 52.89
    -5 14 1 62.99
    -5 14 1 61.69
    5 14 -1 43.5
    -5 14 1 58.69
    5 14 -1 60.49
    -5 14 1 59.49
    5 14 -1 59.99
    5 14 1 63.09
    -5 14 -1 56.89
    5 14 1 60.69
    -5 14 -1 56.99
    5 -14 -1 54.29
    -5 14 -1 58.09
    -5 14 -1 63.69
    5 14 1 63.39
    5 14 1 60.09
    -5 14 -1 58.19
    -6 14 1 24.9
    6 14 -1 32.7
    6 14 -1 28.3
    6 14 -1 26
    -6 14 1 28.2
    6 -14 1 27.1
    -6 14 1 24
    6 14 -1 32.7
    -6 14 1 27.4
    -6 14 1 25.1
    6 14 -1 32.8
    6 14 1 29.8
    6 14 1 30
    -6 14 -1 28
    -6 14 -1 28
    6 14 1 26.7
    6 14 1 30.5
    -6 14 -1 28.4
    6 14 1 24
    6 -14 -1 25.9
    -6 14 -1 22.8
    -6 14 -1 27
    7 14 -1 311.87
    7 14 -1 314.47
    -7 14 1 319.97
    7 14 -1 312.37
    -7 14 1 319.57
    -7 14 1 328.17
    7 14 -1 313.67
    7 -14 1 316.07
    -7 14 1 324.17
    7 14 1 306.67
    -7 14 -1 337.67
    -7 14 -1 327.07
    -7 14 -1 314.07
    7 14 1 307.87
    7 14 1 314.77
    7 -14 -1 319.67
    -7 14 -1 315.47
    7 14 1 328.87
    8 14 -1 38.6
    8 14 -1 48.7
    8 -14 1 40.4
    -8 14 1 40.6
    8 14 -1 36.4
    -8 14 1 43.2
    -8 14 1 41.9
    8 14 1 39
    8 14 1 39.3
    -8 14 -1 42.3
    8 -14 -1 45.8
    -8 14 -1 48.6
    -8 14 -1 36.5
    9 14 -1 60.69
    -9 14 1 55.59
    9 14 -1 57.49
    9 14 -1 53.19
    -9 14 1 66.19
    -9 14 1 61.19
    9 -14 1 56.89
    -9 14 -1 58.79
    9 -14 -1 62.79
    -9 14 -1 53.09
    9 14 1 54.79
    -9 14 -1 67.39
    9 14 1 65.99
    -10 14 1 37.6
    -10 14 -1 41.8
    10 14 1 41.1
    0 15 -1 -3.4
    0 15 -1 -2.3
    0 15 1 -0.2
    0 15 1 -0.2
    0 15 1 0.2
    0 15 1 1.9
    0 15 -1 -1.1
    0 15 -1 -0.4
    0 15 -1 0.7
    0 15 1 -0.3
    0 15 1 0.5
    0 15 -1 -2.4
    -1 15 1 23.3
    -1 15 1 26.8
    -1 15 1 24.3
    -1 15 1 26
    1 15 -1 29
    1 15 -1 21.4
    1 15 -1 18.4
    -1 15 1 15.3
    1 15 -1 26.8
    1 15 -1 24.9
    -1 15 -1 25.8
    1 15 1 26
    -1 15 -1 21.6
    1 15 1 22.4
    1 15 1 17.8
    -1 15 -1 26.8
    -1 15 -1 23.8
    1 15 1 30.7
    -1 15 -1 27.5
    1 15 1 23.8
    2 15 -1 8
    2 15 -1 6.8
    -2 15 1 6
    2 15 -1 4.4
    -2 15 1 4.6
    -2 15 1 4.2
    -2 15 1 3.3
    2 15 -1 4.6
    -2 15 1 3.2
    2 15 -1 1.6
    -2 15 1 6.3
    2 15 1 4.7
    2 15 1 7.5
    -2 15 -1 4.3
    2 15 1 3.3
    -2 15 -1 6.2
    2 15 1 2.1
    -2 15 -1 5.8
    2 15 1 6.7
    -2 15 -1 4.3
    -2 15 -1 2
    -3 15 1 151.38
    3 15 -1 135.49
    -3 15 1 137.89
    3 15 -1 138.59
    -3 15 1 139.79
    3 15 -1 151.18
    3 15 -1 136.99
    3 15 -1 152.18
    -3 15 1 130.29
    3 15 -1 143.29
    -3 15 1 153.28
    3 15 1 153.48
    -3 15 -1 147.49
    -3 15 -1 140.79
    -3 15 -1 128.09
    3 15 1 145.29
    -3 15 -1 138.59
    -3 15 -1 138.59
    3 15 1 140.89
    3 15 1 141.19
    -3 15 -1 139.59
    3 15 1 143.79
    4 -15 1 2.1
    -4 15 1 1.6
    -4 15 1 0.9
    -4 15 1 -1.7
    -4 15 1 3.3
    4 15 -1 -0.2
    4 15 -1 2
    4 15 -1 0
    4 15 1 1.8
    -4 15 -1 1.3
    -4 15 -1 -0.7
    4 15 1 -0.1
    -4 15 -1 2
    -4 15 -1 2.6
    -4 15 -1 -4.1
    -4 15 -1 1.6
    4 15 1 2.6
    4 15 1 -3.3
    -5 15 1 -0.8
    5 15 -1 4.1
    5 15 -1 -1.1
    5 -15 1 7.9
    -5 15 1 2
    -5 15 1 1.7
    5 15 -1 1.5
    -5 15 1 -0.5
    5 15 1 3.2
    -5 15 -1 -0.7
    5 15 1 -0.6
    5 15 1 1
    -5 15 -1 0.5
    -5 15 -1 0
    -5 15 -1 -0.5
    5 -15 -1 2.6
    -5 15 -1 1.2
    6 15 -1 57.79
    6 -15 1 50.49
    -6 15 1 58.59
    -6 15 1 56.89
    6 15 -1 56.69
    -6 15 1 61.89
    -6 15 1 59.79
    -6 15 1 58.99
    6 15 -1 63.79
    -6 15 -1 54.89
    6 15 1 64.49
    6 15 1 58.99
    6 15 1 59.59
    -6 15 -1 53.59
    -6 15 -1 57.79
    -6 15 -1 60.29
    6 -15 -1 57.99
    7 -15 1 80.39
    -7 15 1 75.69
    -7 15 1 85.29
    7 15 -1 81.39
    7 15 -1 84.39
    -7 15 1 87.79
    7 15 1 80.69
    -7 15 -1 83.09
    -7 15 -1 85.89
    7 -15 -1 76.89
    7 15 1 84.99
    -7 15 -1 85.69
    -7 15 -1 68.69
    8 15 -1 1.5
    8 15 -1 1.4
    -8 15 1 3.6
    -8 15 1 0.4
    8 -15 1 2.2
    -8 15 1 -2.7
    8 15 1 2.3
    -8 15 -1 -1.1
    -8 15 -1 4.4
    8 15 1 5.2
    8 -15 -1 0.3
    -8 15 -1 0.3
    -9 15 1 -0.3
    9 15 -1 2.2
    -9 15 1 -5.4
    -9 15 1 -0.7
    9 15 1 0.6
    9 15 1 0.4
    -9 15 -1 2.7
    -9 15 -1 -5.4
    0 16 -1 88.89
    0 16 1 87.59
    0 16 1 87.99
    0 16 -1 88.99
    0 16 -1 88.59
    0 16 1 89.49
    0 16 -1 97.39
    0 16 -1 89.49
    0 16 1 88.79
    0 16 -1 97.39
    0 16 1 91.29
    0 16 1 88.09
    -1 16 1 290.67
    -1 16 1 289.77
    -1 16 1 293.67
    -1 16 1 283.27
    1 16 -1 270.97
    -1 16 1 271.57
    1 16 -1 283.97
    -1 16 1 286.27
    1 16 -1 281.27
    1 16 -1 293.07
    1 16 -1 274.77
    1 16 -1 292.27
    -1 16 -1 288.37
    1 16 1 290.97
    -1 16 -1 286.37
    1 16 1 293.97
    -1 16 -1 287.17
    1 16 1 279.07
    -1 16 -1 278.27
    1 16 1 280.17
    1 16 1 284.97
    1 16 1 271.47
    -1 16 -1 285.17
    -1 16 -1 280.27
    2 16 -1 7
    2 16 -1 5.9
    2 16 -1 12.8
    2 16 -1 7.6
    -2 16 1 8.1
    -2 16 1 8.3
    -2 16 1 13
    -2 16 1 6.8
    2 16 -1 6.3
    -2 16 1 11.3
    2 16 -1 7.2
    -2 16 1 3.8
    -2 16 -1 9.3
    2 16 1 8
    -2 16 -1 5.4
    2 16 1 10.2
    -2 16 -1 9
    -2 16 -1 10.9
    -2 16 -1 6.8
    2 16 1 9.1
    2 16 1 13.9
    -2 16 -1 5.6
    2 16 1 10.5
    2 16 1 12.2
    -3 16 1 4.9
    -3 16 1 2.8
    3 16 -1 5.6
    -3 16 1 2.4
    3 16 -1 4
    3 16 -1 2.8
    -3 16 1 5
    3 16 -1 5.7
    -3 16 1 3.1
    -3 16 -1 1.6
    -3 16 -1 2.1
    3 16 1 4
    3 16 1 1.8
    -3 16 -1 2
    -3 16 -1 5.3
    -3 16 -1 1.4
    3 16 1 1.4
    3 16 1 3.7
    -4 16 1 45.8
    -4 16 1 44.2
    4 16 -1 51.49
    4 16 -1 48.4
    4 16 -1 52.99
    -4 16 1 51.59
    -4 16 1 56.09
    4 16 1 56.69
    -4 16 -1 45.2
    4 16 1 45.9
    -4 16 -1 55.69
    -4 16 -1 48.2
    -4 16 -1 44.4
    4 16 1 46.9
    -5 16 1 490.55
    -5 16 1 519.35
    -5 16 1 484.75
    5 16 -1 475.55
    5 16 -1 525.55
    -5 16 1 509.55
    5 16 -1 501.05
    5 16 1 499.85
    -5 16 -1 500.35
    5 16 1 516.55
    -5 16 -1 503.45
    -5 16 -1 495.75
    -5 16 -1 505.45
    5 16 1 501.95
    6 -16 1 0
    6 16 -1 0.6
    -6 16 1 -0.4
    -6 16 1 -0.1
    -6 16 1 0.5
    6 16 -1 0.9
    -6 16 -1 1.2
    6 16 1 1.3
    -6 16 -1 0
    6 16 1 0.7
    -6 16 -1 4.3
    6 16 1 -0.4
    -6 16 -1 -0.9
    -7 16 1 14
    7 16 -1 15.3
    7 -16 1 15.5
    7 16 -1 11.2
    -7 16 1 13.3
    7 16 1 15.9
    -7 16 -1 14.3
    7 16 1 13.5
    -7 16 -1 13.6
    -7 16 -1 14.6
    7 16 1 9.8
    -8 16 1 28.7
    8 16 -1 23
    -8 16 1 26.4
    -8 16 -1 25.2
    8 16 1 21.3
    -8 16 -1 21.5
    -8 16 -1 23.4
    8 16 1 26.6
    0 17 1 -0.4
    0 17 -1 -2.2
    0 17 1 0.3
    0 17 -1 -0.4
    0 17 -1 -2.2
    0 17 1 2.4
    0 17 -1 2.9
    0 17 1 1.6
    0 17 1 0.7
    0 17 1 -2
    -1 17 1 145.29
    1 17 -1 141.69
    -1 17 1 141.59
    -1 17 1 140.19
    1 17 -1 146.99
    1 17 -1 141.89
    -1 17 1 121.79
    1 17 -1 146.79
    -1 17 1 136.59
    1 17 -1 145.19
    -1 17 1 148.99
    1 17 1 140.19
    1 17 1 142.49
    1 17 1 151.88
    -1 17 -1 132.79
    1 17 1 133.99
    -1 17 -1 136.09
    -1 17 -1 146.19
    1 17 1 149.88
    -1 17 -1 141.09
    2 17 -1 -1.6
    2 17 -1 2.3
    -2 17 1 0.6
    2 17 -1 4.1
    -2 17 1 3
    -2 17 1 0.4
    2 17 -1 2.2
    -2 17 1 2.4
    2 17 -1 -1.1
    -2 17 1 -0.6
    -2 17 -1 1.4
    -2 17 -1 1.2
    -2 17 -1 -1.1
    -2 17 -1 -0.7
    2 17 1 -0.2
    2 17 1 -0.3
    2 17 1 -1.7
    2 17 1 0.9
    -2 17 -1 -1.7
    2 17 1 -0.6
    3 17 -1 440.46
    -3 17 1 433.26
    -3 17 1 432.36
    3 17 -1 459.15
    -3 17 1 420.46
    -3 17 1 442.76
    3 17 1 431.16
    -3 17 -1 433.46
    3 17 1 443.26
    -3 17 -1 435.66
    -3 17 -1 444.26
    -3 17 -1 446.96
    3 17 1 456.35
    -4 17 1 24.4
    4 17 -1 25.3
    -4 17 1 27.9
    -4 17 1 23.4
    -4 17 1 21.6
    4 17 -1 20
    4 17 1 22.6
    4 17 1 27
    -4 17 -1 21.5
    -4 17 -1 20.7
    4 17 1 26.3
    -4 17 -1 28.4
    -5 17 1 11.4
    -5 17 1 11.9
    5 17 -1 15.4
    5 17 -1 10.3
    -5 17 -1 11
    5 17 1 14.1
    -5 17 -1 17.1
    5 17 1 11.9
    -5 17 -1 13.1
    -6 17 1 6.3
    6 17 -1 0.4
    -6 17 1 3.7
    6 17 -1 2.5
    6 17 1 2.5
    6 17 1 4.1
    -6 17 -1 2.8
    -6 17 -1 5.6
    6 17 1 4.1
    0 18 1 45.4
    0 18 1 55.29
    0 18 -1 54.79
    0 18 -1 55.19
    0 18 1 59.99
    0 18 -1 51.49
    0 18 1 57.89
    0 18 1 55.59
    0 18 -1 55.19
    0 18 1 44.4
    0 18 -1 56.09
    -1 18 1 84.99
    1 18 -1 90.09
    -1 18 1 93.99
    -1 18 1 93.59
    1 18 -1 95.49
    1 18 -1 83.39
    -1 18 1 95.89
    -1 18 1 88.49
    1 18 -1 89.59
    1 18 -1 97.69
    -1 18 -1 89.79
    -1 18 -1 87.19
    -1 18 -1 93.39
    -1 18 -1 89.69
    1 18 1 90.29
    1 18 1 91.39
    1 18 1 99.59
    1 18 1 78.49
    1 18 1 82.09
    -1 18 -1 91.89
    -2 18 1 21.2
    2 18 -1 17
    -2 18 1 17
    2 18 -1 20.1
    -2 18 1 14.5
    -2 18 1 21.5
    -2 18 -1 19.3
    2 18 1 17.3
    2 18 1 23.1
    -2 18 -1 18.8
    2 18 1 15.9
    -2 18 -1 17.5
    -2 18 -1 22.7
    2 18 1 16.8
    -3 18 1 26.7
    -3 18 1 28.8
    3 18 -1 29.9
    -3 18 1 24
    3 18 -1 26.1
    -3 18 1 29.2
    3 18 1 27.6
    -3 18 -1 26.4
    -3 18 -1 26.5
    3 18 1 25.9
    3 18 1 23.6
    -3 18 -1 31.4
    -4 18 1 -1.6
    -4 18 1 2.9
    -4 18 1 -2.3
    4 18 -1 -0.4
    4 18 -1 -0.7
    -4 18 -1 2.5
    -4 18 -1 2.4
    4 18 1 -1.2
    4 18 1 -0.7
    -4 18 -1 -0.9
    5 18 -1 359.76
    5 18 -1 392.36
    -5 18 1 361.66
    -5 18 -1 382.66
    5 18 1 384.46
    5 18 1 357.06
    0 19 1 -2.2
    0 19 -1 -0.3
    0 19 -1 -1.1
    1 19 -1 -1.8
    1 19 -1 7.1
    1 19 -1 3.4
    -1 19 1 4.8
    1 19 1 -0.9
    -1 19 -1 1.3
    -1 19 -1 5
    1 19 1 6.8
    -1 19 -1 6
    -2 19 1 5.9
    2 19 -1 5.5
    2 19 -1 3.2
    -2 19 -1 7.6
    2 19 1 7.4
    2 19 1 5
    -2 19 -1 2.8
    0 0 -2 2242.68
    0 0 2 2365.06
    -1 0 2 1266.07
    -1 0 -2 1274.47
    1 0 2 1272.67
    -1 0 2 1346.07
    2 0 2 277.37
    2 0 -2 274.17
    -2 0 2 292.27
    2 0 2 311.57
    -2 0 2 289.17
    -2 0 2 275.97
    -2 0 2 286.17
    -2 0 -2 272.87
    -3 0 2 -3.2
    3 0 2 -3.3
    3 0 -2 -5.5
    -3 0 -2 -4.8
    -3 0 2 -3.9
    3 0 2 -3.8
    3 0 2 -4.2
    3 0 2 -3.8
    3 0 -2 -3.3
    4 0 2 94.09
    -4 0 2 89.89
    4 0 -2 95.89
    -4 0 2 98.69
    4 0 -2 97.19
    4 0 -2 99.39
    4 0 2 94.09
    4 0 -2 96.39
    4 0 2 93.29
    4 0 2 100.69
    -4 0 -2 110.89
    4 0 2 96.29
    5 0 -2 121.59
    -5 0 -2 119.89
    -5 0 2 138.69
    5 0 2 125.69
    5 0 -2 132.39
    -5 0 -2 117.19
    5 0 2 118.89
    5 0 2 111.39
    5 0 -2 127.29
    5 0 2 130.99
    5 0 2 121.09
    5 0 -2 115.19
    -5 0 2 129.79
    6 0 2 3460.35
    -6 0 2 3450.25
    6 0 -2 3405.06
    6 0 2 3419.76
    6 0 -2 3283.77
    -6 0 2 3327.87
    -6 0 -2 3394.26
    6 0 2 3460.15
    6 0 2 3528.35
    6 0 -2 3630.64
    7 0 -2 33.3
    7 0 -2 34.4
    -7 0 2 37
    7 0 2 34.3
    7 0 2 34.6
    7 0 -2 32.9
    7 0 2 32.9
    -7 0 2 32.2
    7 0 2 38.4
    7 0 -2 33.7
    -7 0 -2 36.3
    7 0 2 30.6
    -7 0 -2 35.4
    8 0 2 509.65
    8 0 2 539.45
    8 0 2 563.94
    8 0 -2 546.75
    8 0 -2 532.85
    8 0 2 565.34
    -8 0 2 527.45
    -8 0 -2 548.25
    8 0 -2 565.44
    9 0 -2 55.99
    -9 0 -2 54.79
    9 0 2 50.99
    9 0 2 53.79
    -9 0 2 55.59
    -9 0 -2 55.39
    9 0 -2 55.09
    9 0 2 55.69
    9 0 -2 49.99
    10 0 2 3464.95
    -10 0 -2 3533.75
    10 0 2 3417.36
    10 0 -2 3520.65
    10 0 2 3468.45
    10 0 -2 3616.94
    10 0 -2 3499.25
    -10 0 -2 3512.75
    -10 0 2 3387.66
    -11 0 2 63.09
    -11 0 -2 68.99
    11 0 2 71.49
    11 0 -2 63.59
    11 0 2 64.19
    -11 0 2 58.69
    11 0 -2 66.79
    -11 0 -2 62.69
    11 0 -2 62.79
    11 0 2 65.69
    -12 0 2 109.79
    12 0 2 110.09
    -12 0 2 109.79
    -12 0 -2 114.79
    12 0 -2 104.79
    -12 0 -2 106.09
    -12 0 2 118.59
    12 0 -2 123.89
    -13 0 2 0.8
    -13 0 -2 -2.1
    13 0 -2 2
    -13 0 2 0.2
    -14 0 2 132.09
    14 0 2 131.69
    14 0 -2 131.29
    -14 0 -2 118.69
    0 1 -2 -9.6
    0 -1 -2 -9.3
    0 -1 -2 -9.1
    0 1 2 -9.8
    0 -1 2 -8.7
    0 1 2 -9.9
    0 1 2 -9.5
    0 -1 -2 -11.1
    -1 1 2 11.5
    -1 -1 -2 10.6
    1 -1 2 9.4
    -1 1 2 9.7
    -1 1 2 10.2
    1 -1 2 12
    -1 -1 -2 10.2
    1 1 2 12.5
    1 1 2 10.3
    -1 -1 2 11.3
    -1 -1 2 10.7
    1 -1 -2 11.2
    -1 -1 2 10.5
    -1 1 -2 8.9
    2 1 -2 5527.45
    2 -1 2 5640.24
    -2 1 2 5669.33
    -2 -1 -2 5451.05
    -2 1 -2 5235.98
    2 -1 -2 5876.51
    -2 -1 2 5451.55
    2 1 2 5483.55
    -3 -1 -2 171.88
    3 1 -2 157.08
    -3 1 2 183.98
    3 1 -2 162.28
    -3 1 2 183.28
    3 -1 2 155.18
    3 1 -2 176.28
    3 -1 2 189.88
    3 -1 2 158.38
    -3 1 2 179.98
    -3 1 2 178.48
    3 -1 2 164.28
    3 -1 -2 188.38
    3 1 2 154.28
    3 1 2 160.68
    -3 -1 2 171.08
    -3 -1 2 171.28
    3 1 2 183.08
    3 1 2 164.78
    3 -1 -2 161.58
    -3 1 -2 180.38
    -4 -1 -2 599.14
    4 1 -2 612.64
    4 1 -2 670.53
    -4 1 2 658.23
    4 -1 2 671.93
    4 -1 2 607.24
    4 -1 2 642.04
    -4 1 2 621.14
    4 -1 2 590.54
    4 1 -2 613.74
    4 1 -2 614.14
    4 1 2 650.33
    4 -1 -2 615.94
    -4 -1 2 645.04
    -4 -1 2 594.54
    4 -1 -2 618.44
    -4 1 -2 656.13
    4 -1 -2 603.34
    4 1 2 624.34
    4 1 2 606.14
    4 1 2 661.03
    4 1 2 619.24
    5 -1 2 108.29
    5 1 -2 113.99
    5 -1 2 119.29
    -5 1 2 110.99
    5 -1 2 115.09
    5 1 -2 110.39
    5 1 -2 117.09
    5 1 -2 109.89
    5 -1 2 119.79
    -5 -1 -2 97.39
    -5 1 2 94.59
    5 -1 2 117.09
    5 1 -2 117.09
    -5 1 -2 102.19
    5 -1 -2 109.29
    -5 -1 2 106.99
    5 1 2 106.49
    5 -1 -2 106.69
    5 1 2 120.99
    5 1 2 108.39
    -5 1 -2 118.49
    5 1 2 110.89
    5 -1 -2 108.59
    -5 1 -2 114.09
    5 1 2 115.59
    5 1 2 114.39
    -5 -1 2 122.19
    5 -1 -2 108.79
    6 1 -2 597.14
    6 1 -2 588.24
    6 1 -2 640.44
    6 -1 2 565.94
    6 1 -2 559.74
    6 -1 2 563.74
    -6 1 2 563.04
    -6 1 2 551.64
    6 -1 2 547.55
    6 1 -2 543.85
    -6 -1 -2 553.44
    -6 -1 2 576.24
    -6 1 -2 574.84
    6 -1 -2 591.64
    6 1 2 546.25
    6 1 2 582.24
    6 -1 -2 590.64
    6 1 2 578.04
    -6 1 -2 550.94
    6 1 2 576.94
    6 1 2 561.24
    7 1 -2 11.5
    7 -1 2 15.5
    7 -1 2 11
    7 1 -2 13.2
    7 1 -2 13.6
    -7 1 2 12
    7 -1 2 10
    -7 -1 -2 10.1
    7 1 -2 15.7
    7 -1 2 15.6
    -7 1 2 15.7
    7 1 2 12.4
    7 -1 -2 10.7
    7 -1 -2 12.1
    7 1 2 11.8
    7 1 2 13.6
    7 1 2 13.4
    7 -1 -2 12.4
    -7 1 -2 14.5
    -7 -1 2 16.9
    7 1 2 11
    -7 -1 2 12.7
    -7 1 -2 17.1
    -8 -1 -2 553.44
    8 1 -2 535.15
    8 -1 2 551.04
    8 1 -2 563.94
    -8 1 2 559.24
    8 -1 2 547.45
    8 -1 2 548.55
    8 1 -2 564.74
    8 -1 -2 534.35
    8 1 2 546.85
    8 -1 -2 568.64
    8 1 2 576.84
    -8 1 -2 540.75
    8 1 2 568.04
    -8 -1 2 552.74
    8 1 2 538.55
    8 1 2 563.74
    8 -1 -2 588.34
    -8 1 -2 539.05
    9 1 -2 2.7
    -9 1 2 2.3
    9 1 -2 2.7
    9 -1 2 1.2
    -9 -1 -2 3.6
    9 1 -2 5.2
    -9 -1 -2 2.2
    9 -1 2 3.9
    9 -1 2 1.1
    9 1 2 -0.3
    9 1 2 3.8
    -9 -1 2 6.1
    -9 1 -2 1.1
    9 -1 -2 3.7
    -9 1 -2 3.1
    9 -1 -2 3.9
    9 1 2 1.7
    9 1 2 3.1
    9 -1 -2 3.3
    -10 1 2 276.47
    -10 1 2 258.27
    10 1 -2 288.87
    -10 -1 -2 287.47
    -10 1 2 286.47
    10 -1 2 265.47
    10 -1 2 273.67
    10 1 -2 272.07
    -10 -1 -2 271.87
    10 -1 2 288.67
    10 1 -2 243.38
    10 1 2 277.87
    10 -1 -2 296.17
    -10 1 -2 278.97
    10 1 2 294.37
    10 -1 -2 292.77
    10 1 2 278.87
    -10 1 -2 295.57
    10 -1 -2 266.97
    -11 -1 -2 1.3
    11 -1 2 -1.6
    11 1 -2 -0.2
    11 -1 2 2.9
    -11 1 2 2.1
    11 1 -2 4.6
    -11 1 2 4.9
    -11 -1 -2 -3.5
    11 1 -2 1
    11 1 2 2.8
    -11 1 -2 0.5
    11 -1 -2 3
    -11 -1 2 2.2
    11 -1 -2 1.7
    11 1 2 2.1
    12 1 -2 404.16
    12 1 -2 395.76
    12 -1 2 418.36
    12 1 -2 408.26
    -12 1 2 401.36
    -12 -1 -2 382.56
    12 -1 2 406.56
    -12 1 2 376.66
    -12 1 2 419.36
    12 -1 -2 410.76
    -12 -1 2 368.76
    -12 1 -2 369.96
    12 -1 -2 407.56
    -12 1 -2 410.26
    -12 -1 2 397.26
    -12 -1 2 394.16
    -12 1 -2 393.16
    12 1 2 402.96
    -13 1 2 3.7
    -13 -1 -2 3.2
    13 1 -2 -0.1
    13 -1 2 4.6
    13 -1 -2 9.9
    -13 -1 2 2.3
    -13 1 -2 3.1
    -13 1 -2 5.5
    -13 -1 2 2.2
    14 -1 2 117.49
    -14 1 2 118.59
    14 1 -2 111.89
    14 1 2 110.99
    14 1 2 117.49
    -14 1 -2 121.09
    14 1 2 124.49
    14 -1 -2 127.19
    0 -2 -2 83.69
    0 2 2 81.49
    0 -2 2 85.49
    0 2 -2 85.19
    0 2 2 86.39
    0 2 2 87.39
    0 -2 -2 86.59
    1 -2 2 326.77
    -1 2 2 307.47
    -1 -2 -2 321.67
    -1 2 2 322.67
    -1 -2 -2 287.47
    1 2 -2 277.87
    1 2 2 297.97
    1 -2 -2 305.97
    -1 2 -2 323.17
    -1 2 -2 320.37
    -1 -2 2 314.37
    -1 -2 2 328.27
    1 2 2 328.67
    -2 2 2 2689.93
    -2 -2 -2 2587.04
    2 2 -2 2610.24
    2 -2 2 2840.02
    -2 2 2 2709.63
    2 2 2 2440.66
    2 -2 -2 2744.63
    -2 2 -2 2600.64
    2 2 2 2783.02
    -3 2 2 22.7
    -3 -2 -2 25.1
    3 -2 2 23.6
    3 2 -2 26.7
    3 2 -2 22.8
    3 -2 2 25.9
    -3 2 2 27.8
    -3 2 2 19.8
    3 2 -2 24.7
    3 2 -2 24
    3 2 -2 22.5
    3 2 -2 23.9
    3 -2 -2 18.7
    3 2 2 21.7
    3 2 2 25.5
    -3 2 -2 24.2
    -3 2 -2 26.9
    -3 -2 2 28.3
    3 2 2 24.4
    3 -2 -2 24.7
    3 2 2 26.9
    3 2 2 25.6
    -3 2 -2 23
    -4 2 2 152.88
    4 2 -2 148.59
    4 -2 2 143.79
    4 -2 2 141.19
    4 2 -2 144.49
    -4 2 2 162.48
    4 -2 2 155.68
    4 2 -2 159.58
    4 2 -2 149.49
    -4 -2 -2 151.08
    4 2 -2 144.49
    4 2 2 143.09
    4 -2 -2 143.79
    -4 2 -2 154.68
    4 2 2 141.89
    4 2 2 151.58
    4 -2 -2 143.89
    -4 2 -2 154.28
    -4 -2 2 145.29
    4 -2 -2 158.98
    4 2 2 148.59
    4 2 2 145.59
    5 -2 2 122.29
    5 2 -2 123.29
    5 2 -2 121.29
    5 2 -2 119.99
    -5 2 2 118.99
    5 2 -2 128.29
    -5 2 2 125.59
    5 2 -2 125.59
    -5 2 2 118.59
    5 -2 2 114.49
    -5 2 2 123.09
    5 -2 2 117.19
    5 -2 2 106.09
    5 -2 -2 121.19
    -5 2 -2 109.09
    5 2 2 123.39
    5 -2 -2 115.79
    -5 -2 2 126.49
    5 -2 -2 120.89
    5 -2 -2 122.39
    5 2 2 116.69
    5 2 2 119.69
    5 2 2 116.19
    -5 2 -2 118.29
    5 2 2 125.29
    -5 2 -2 121.59
    -5 2 -2 114.79
    6 2 -2 8
    -6 -2 -2 4.5
    -6 2 2 5.7
    6 2 -2 4.4
    6 2 -2 3.9
    6 -2 2 5.6
    -6 2 2 6.9
    6 -2 2 4.1
    6 -2 2 3.7
    6 -2 -2 6.4
    6 2 2 3.5
    6 2 2 7.2
    6 2 2 5.4
    6 2 2 8.2
    6 -2 -2 4.1
    6 2 2 5
    -6 2 -2 6.6
    -6 -2 2 6.3
    6 -2 -2 5.8
    6 2 2 5.9
    -6 2 -2 7.2
    -7 2 2 7.9
    7 -2 2 5.7
    7 2 -2 8.4
    7 -2 2 6.3
    -7 2 2 8.6
    7 2 -2 8.1
    7 2 -2 8.8
    -7 -2 -2 8.4
    7 2 -2 9.5
    7 -2 2 4.9
    7 2 -2 9.9
    -7 2 -2 7.9
    -7 2 -2 7.3
    -7 -2 2 9
    -7 2 -2 8.8
    7 -2 -2 9.1
    7 2 2 5.1
    7 2 2 6.8
    7 -2 -2 7.8
    7 2 2 7.7
    7 -2 -2 7.9
    7 2 2 5.8
    7 2 2 7.3
    7 2 2 6.3
    8 -2 2 5.5
    8 -2 2 6.3
    -8 2 2 7
    8 2 -2 5.7
    -8 -2 -2 7
    8 -2 2 4.2
    -8 2 2 5
    8 2 -2 4.6
    8 2 -2 3.6
    8 2 2 4.6
    8 -2 -2 7.5
    -8 2 -2 4.5
    8 2 2 4.9
    -8 2 -2 4.5
    8 -2 -2 7.5
    8 -2 -2 5.5
    8 2 2 2.9
    8 2 2 8.3
    8 2 2 2.6
    9 2 -2 5.1
    9 2 -2 1.9
    9 -2 2 6
    -9 2 2 1.4
    9 -2 2 3.8
    -9 2 2 4.6
    9 -2 2 2.6
    -9 -2 -2 1.3
    -9 2 2 6
    9 2 -2 4.4
    -9 -2 -2 4.9
    -9 2 -2 7
    9 -2 -2 2.2
    9 -2 -2 3.7
    -9 2 -2 4.9
    9 2 2 3
    9 -2 -2 3.6
    9 2 2 4.3
    9 2 2 3.8
    9 2 2 3.2
    -10 2 2 12
    -10 -2 -2 9.1
    10 2 -2 17.7
    -10 2 2 12.1
    10 2 -2 9.6
    10 -2 2 13.2
    -10 -2 -2 13.2
    -10 2 2 15.5
    10 -2 2 10.2
    -10 2 -2 12.5
    10 -2 -2 10.6
    10 -2 -2 8.7
    -10 2 -2 11.7
    10 2 2 11.4
    10 2 2 13.1
    -11 2 2 40.7
    11 2 -2 34.3
    -11 2 2 36.9
    11 2 -2 36.7
    11 2 -2 38.1
    -11 -2 -2 46.6
    11 -2 2 41.5
    11 -2 2 41
    11 -2 -2 36.7
    -11 2 -2 39.3
    11 -2 -2 38.4
    -11 2 -2 41.8
    11 2 2 41
    -11 2 -2 40.4
    11 2 2 43
    12 2 -2 120.99
    12 2 -2 135.59
    -12 2 2 128.19
    12 -2 2 119.99
    12 2 -2 121.89
    12 -2 2 121.69
    -12 2 2 106.49
    12 -2 -2 119.09
    12 -2 -2 120.49
    -12 2 -2 122.69
    12 2 2 113.89
    -12 -2 2 125.19
    -12 2 -2 131.59
    -12 -2 2 128.89
    12 2 2 128.99
    -12 2 -2 117.39
    13 2 -2 10.9
    -13 2 2 11.4
    13 -2 2 8.9
    13 2 -2 9.3
    -13 2 -2 18.5
    -13 -2 2 12.2
    -13 2 -2 2.5
    13 -2 -2 16.7
    13 2 2 10.5
    -13 -2 2 7.1
    -14 2 2 51.89
    14 2 -2 62.79
    14 -2 2 52.89
    -14 -2 2 60.79
    14 -2 -2 57.59
    14 2 2 70.19
    14 2 2 64.89
    14 2 2 59.39
    -14 2 -2 72.09
    0 3 -2 -0.5
    0 -3 2 -2.3
    0 -3 2 -1.6
    0 3 2 -1.8
    0 3 2 -1.2
    0 3 -2 -2
    0 -3 -2 -0.4
    0 -3 2 -1.6
    0 -3 -2 -1.3
    0 -3 -2 -2
    1 3 -2 115.99
    -1 3 2 109.69
    -1 -3 -2 111.69
    -1 -3 -2 114.49
    -1 3 2 105.59
    1 -3 2 121.99
    -1 3 2 96.29
    -1 3 2 114.19
    1 3 -2 111.69
    -1 3 -2 120.79
    -1 3 -2 92.59
    -1 -3 2 111.49
    1 3 2 115.99
    -1 -3 2 111.69
    1 -3 -2 112.99
    1 3 2 111.39
    1 3 2 109.49
    -2 3 2 433.66
    -2 -3 -2 383.46
    -2 3 2 394.36
    2 3 -2 403.86
    2 3 -2 404.76
    -2 3 2 331.77
    -2 3 2 373.26
    2 -3 2 408.56
    -2 -3 -2 397.06
    2 3 -2 396.46
    2 3 -2 389.46
    2 3 2 395.86
    2 -3 -2 399.26
    2 3 2 371.46
    2 3 2 387.96
    2 -3 -2 409.16
    -2 3 -2 397.46
    2 3 2 359.96
    -2 -3 2 397.36
    -2 3 -2 423.56
    -3 -3 -2 107.69
    3 3 -2 118.19
    3 3 -2 104.69
    3 -3 2 103.09
    3 -3 2 127.09
    -3 3 2 122.39
    3 3 -2 102.89
    3 3 -2 116.39
    -3 3 2 108.59
    3 3 -2 112.49
    -3 3 2 113.99
    3 3 -2 110.79
    -3 3 2 113.29
    -3 3 2 117.09
    -3 -3 -2 112.29
    -3 3 2 103.59
    3 -3 -2 113.99
    3 3 2 112.19
    -3 3 -2 108.79
    3 3 2 113.19
    -3 -3 2 121.69
    -3 3 -2 122.19
    3 3 2 110.89
    -3 3 -2 116.59
    3 -3 -2 129.29
    3 3 2 110.49
    -4 3 2 969.6
    4 -3 2 952.3
    -4 3 2 958.5
    4 -3 2 990.7
    -4 -3 -2 991.6
    -4 3 2 907.31
    4 3 -2 1000.9
    4 3 -2 1073.89
    -4 3 2 984.9
    -4 3 2 990.1
    -4 3 2 970.3
    4 3 -2 994.5
    4 3 -2 1013.2
    4 3 -2 928.91
    4 3 -2 935.01
    -4 -3 -2 986
    4 3 -2 964.1
    -4 3 -2 1003.2
    -4 3 -2 965.7
    4 -3 -2 928.41
    -4 -3 2 968.1
    4 3 2 1002.5
    4 3 2 1036.2
    4 -3 -2 989.5
    -4 3 -2 946.81
    4 -3 -2 932.51
    4 3 2 966.9
    -4 3 -2 947.01
    -4 3 -2 931.41
    4 3 2 967
    4 3 2 945.61
    4 -3 -2 992.7
    4 3 2 1047.5
    5 -3 2 107.29
    5 3 -2 113.39
    5 3 -2 120.89
    5 -3 2 105.29
    5 3 -2 117.29
    5 3 -2 116.59
    -5 3 2 108.19
    -5 3 2 119.79
    -5 3 2 116.39
    -5 3 2 116.89
    5 3 -2 114.29
    5 3 -2 117.39
    -5 3 -2 113.19
    -5 3 -2 111.09
    5 3 2 115.39
    5 -3 -2 109.99
    -5 3 -2 108.09
    5 3 2 116.49
    5 3 2 109.69
    5 3 2 119.99
    5 3 2 111.29
    -5 3 -2 114.89
    5 -3 -2 117.59
    6 -3 2 15.6
    -6 -3 -2 12.3
    -6 3 2 15.8
    -6 3 2 13.2
    6 -3 2 14.1
    6 3 -2 14.1
    6 3 -2 13
    6 3 -2 13.8
    -6 3 2 14.7
    -6 3 2 12
    6 3 -2 14.3
    6 -3 2 15.6
    6 3 -2 15.9
    -6 3 -2 13.8
    6 -3 -2 14
    6 3 2 14.9
    -6 3 -2 13.5
    6 3 2 12.5
    6 -3 -2 17
    6 3 2 12.9
    -6 3 -2 15.3
    6 3 2 16.5
    6 3 2 16.3
    -6 -3 2 14.3
    6 3 2 14.8
    6 -3 -2 14.9
    -6 3 -2 15.9
    -7 3 2 57.09
    7 3 -2 59.69
    7 -3 2 56.29
    7 3 -2 63.09
    7 3 -2 62.09
    7 3 -2 63.09
    -7 3 2 55.89
    -7 3 2 56.89
    7 -3 2 61.99
    7 3 -2 57.79
    7 -3 2 55.09
    -7 -3 -2 57.29
    7 3 2 54.59
    7 -3 -2 58.09
    7 -3 -2 62.99
    7 3 2 59.69
    7 3 2 55.69
    7 -3 -2 59.79
    -7 3 -2 61.59
    -7 3 -2 57.69
    7 3 2 62.79
    7 3 2 58.69
    -7 -3 2 57.09
    7 3 2 56.99
    -8 3 2 189.48
    8 3 -2 177.08
    -8 3 2 183.38
    8 3 -2 188.38
    8 3 -2 182.28
    -8 3 2 171.58
    8 -3 2 181.28
    -8 -3 -2 171.68
    8 -3 2 183.68
    8 3 2 182.18
    -8 3 -2 165.98
    -8 3 -2 187.08
    8 -3 -2 172.68
    8 3 2 188.68
    8 3 2 186.18
    8 3 2 178.88
    8 -3 -2 182.78
    9 3 -2 77.79
    9 3 -2 76.59
    9 -3 2 73.39
    9 -3 2 79.49
    -9 3 2 69.09
    -9 -3 -2 74.29
    -9 3 2 75.89
    9 3 -2 79.59
    -9 3 2 75.79
    -9 3 -2 74.99
    -9 3 -2 76.19
    9 3 2 81.49
    9 3 2 73.09
    9 3 2 73.29
    9 3 2 78.59
    9 -3 -2 72.99
    9 -3 -2 75.59
    10 3 -2 148.19
    10 3 -2 134.19
    -10 -3 -2 128.19
    -10 3 2 131.09
    10 -3 2 142.49
    10 -3 2 137.49
    -10 3 -2 144.89
    10 3 2 140.39
    10 3 2 146.19
    -10 3 -2 129.19
    10 3 2 131.09
    10 -3 -2 131.59
    10 -3 -2 134.69
    -10 3 -2 140.29
    11 3 -2 0.4
    -11 3 2 2.5
    11 -3 2 2.3
    11 3 -2 1
    -11 3 2 -0.1
    11 3 -2 -0.2
    11 -3 2 -1.3
    -11 3 -2 -3.8
    -11 3 -2 0.5
    -11 3 -2 -1.3
    11 -3 -2 -1
    11 -3 -2 -2.9
    11 3 2 -3
    11 3 2 1.1
    -12 3 2 9.3
    12 3 -2 9.2
    12 3 -2 15.9
    12 -3 2 11.6
    12 -3 2 7.8
    -12 3 2 7.5
    -12 3 -2 14.7
    12 -3 -2 10.3
    12 -3 -2 9
    -12 3 -2 9.9
    12 3 2 8.2
    -12 -3 2 5.2
    -12 3 -2 11.4
    12 3 2 12.8
    -13 3 2 14.5
    13 3 -2 14.3
    13 -3 2 10.1
    13 -3 2 13.7
    13 3 -2 12.2
    -13 3 2 7.4
    -13 3 -2 18.4
    -13 3 -2 12.1
    13 3 2 11.9
    13 -3 -2 12.9
    -13 -3 2 13.8
    13 3 2 12.8
    -14 3 2 57.49
    14 3 -2 54.99
    14 3 -2 61.59
    -14 3 -2 54.59
    -14 -3 2 58.49
    14 3 2 59.69
    14 3 2 64.69
    14 -3 -2 56.19
    0 4 2 165.58
    0 4 -2 167.08
    0 4 -2 160.68
    0 -4 -2 158.68
    0 -4 2 179.98
    0 4 2 173.88
    0 -4 -2 172.78
    0 4 2 157.98
    0 -4 2 177.48
    0 -4 -2 178.98
    0 -4 2 175.58
    1 4 -2 206.68
    -1 4 2 203.08
    -1 -4 -2 224.58
    -1 -4 -2 209.58
    -1 4 2 217.68
    -1 4 2 216.38
    -1 4 2 201.78
    1 -4 2 218.58
    1 4 -2 217.08
    1 -4 2 227.58
    -1 -4 -2 210.08
    -1 4 2 209.08
    -1 -4 2 207.08
    1 4 2 216.78
    -1 4 -2 233.68
    -1 4 -2 222.28
    -1 4 -2 209.88
    -1 -4 2 214.48
    1 4 2 212.18
    1 4 2 205.18
    -1 4 -2 208.58
    -1 4 -2 189.98
    1 -4 -2 205.78
    -1 -4 2 226.88
    1 4 2 225.28
    1 -4 -2 206.38
    2 4 -2 511.85
    -2 4 2 578.14
    2 4 -2 566.74
    -2 4 2 608.34
    -2 4 2 583.74
    -2 -4 -2 599.84
    2 4 -2 566.34
    2 4 -2 556.44
    2 -4 2 584.44
    2 4 -2 587.24
    -2 -4 -2 550.94
    -2 4 2 547.15
    2 -4 -2 607.74
    2 4 2 569.34
    2 4 2 595.04
    2 4 2 615.44
    2 4 2 579.84
    2 4 2 602.44
    -2 4 -2 592.84
    -2 -4 2 573.24
    -2 4 -2 545.95
    2 4 2 554.44
    -2 4 -2 523.15
    -2 4 -2 561.54
    3 -4 2 116.09
    3 -4 2 133.59
    3 4 -2 126.19
    -3 4 2 127.49
    -3 4 2 122.59
    -3 4 2 124.99
    3 4 -2 129.99
    -3 4 2 133.79
    3 4 -2 121.29
    -3 4 2 127.29
    -3 4 2 124.89
    3 4 -2 121.89
    -3 -4 -2 128.19
    3 4 -2 127.79
    3 4 -2 128.69
    3 4 -2 141.79
    -3 -4 -2 128.49
    3 4 -2 124.69
    -3 4 -2 131.49
    -3 4 -2 124.09
    3 -4 -2 126.69
    3 4 2 125.29
    3 4 2 127.99
    3 4 2 127.59
    -3 4 -2 135.99
    -3 4 -2 119.89
    -3 -4 2 130.19
    3 4 2 145.49
    3 4 2 133.39
    -3 4 -2 123.99
    3 -4 -2 145.19
    3 4 2 131.09
    4 4 -2 1758.12
    4 4 -2 1692.43
    -4 4 2 1799.22
    4 4 -2 1649.44
    -4 4 2 1762.72
    4 4 -2 1638.44
    4 4 -2 1793.42
    -4 4 2 1776.82
    4 4 -2 1726.43
    -4 4 2 1692.03
    -4 4 2 1677.73
    4 4 -2 1798.72
    -4 4 2 1740.03
    4 4 -2 1743.63
    -4 -4 -2 1747.43
    -4 4 2 1678.53
    4 -4 2 1667.43
    4 4 2 1677.93
    4 4 2 1700.43
    4 -4 -2 1670.73
    -4 4 -2 1719.63
    -4 4 -2 1747.33
    4 4 2 1719.83
    -4 4 -2 1704.93
    4 4 2 1655.73
    4 4 2 1753.12
    -4 4 -2 1603.54
    -4 4 -2 1698.33
    -5 4 2 8.4
    5 4 -2 9.9
    -5 4 2 8.9
    5 4 -2 12.8
    5 4 -2 8.9
    -5 4 2 9.9
    -5 4 2 9.4
    -5 4 2 11
    5 4 -2 10.4
    5 -4 2 8.9
    5 4 -2 9.7
    5 4 -2 11.1
    5 4 2 8.9
    5 4 2 11.6
    -5 4 -2 13.4
    5 -4 -2 11.2
    -5 4 -2 8.4
    -5 4 -2 11.1
    5 -4 -2 10.1
    5 4 2 11.1
    5 4 2 10.1
    -5 4 -2 12.6
    -6 4 2 994.5
    -6 4 2 953.7
    -6 4 2 932.51
    -6 -4 -2 925.61
    6 4 -2 908.01
    -6 4 2 961.3
    6 4 -2 1033.1
    6 -4 2 945.21
    6 4 -2 1034.2
    6 4 -2 927.51
    6 4 -2 965.4
    6 4 -2 979.7
    6 4 -2 951
    6 4 -2 943.81
    -6 4 -2 900.31
    -6 4 -2 957
    -6 4 -2 957.8
    -6 4 -2 962.3
    6 4 2 980.9
    6 4 2 969.5
    -6 4 -2 979.8
    6 4 2 892.81
    6 -4 -2 882.11
    6 -4 -2 964.4
    6 4 2 956
    6 4 2 1019.9
    7 4 -2 27.5
    7 4 -2 28.4
    -7 4 2 31.6
    7 4 -2 23.5
    7 -4 2 28.2
    7 -4 2 24.8
    -7 4 2 27.5
    -7 -4 -2 28.7
    -7 4 2 21.8
    7 4 -2 29.9
    7 4 -2 29.6
    -7 4 -2 29.4
    7 4 2 29.7
    7 4 2 24.1
    7 4 2 28
    7 4 2 32.3
    -7 4 -2 28.5
    7 -4 -2 24.9
    -7 -4 2 31.8
    7 4 2 29.7
    7 -4 -2 25.3
    -7 4 -2 30.5
    -7 4 -2 30.3
    -7 4 -2 27.5
    8 4 -2 380.86
    -8 4 2 378.66
    -8 -4 -2 334.87
    8 4 -2 359.16
    8 4 -2 352.16
    -8 4 2 371.06
    8 4 -2 364.46
    8 -4 2 362.76
    -8 4 -2 362.46
    8 4 2 370.86
    8 4 2 376.26
    8 -4 -2 377.06
    -8 4 -2 365.96
    8 4 2 365.86
    8 4 2 375.46
    8 -4 -2 368.96
    -9 4 2 9.5
    9 4 -2 7.4
    9 -4 2 7.8
    -9 4 2 8.3
    9 4 -2 7.6
    9 4 -2 9.2
    9 -4 2 10.5
    -9 4 -2 13.9
    9 4 2 9.3
    -9 4 -2 7.8
    -9 4 -2 11.3
    9 4 2 10.8
    9 -4 -2 9.8
    9 4 2 9.3
    9 -4 -2 11.4
    9 4 2 9.7
    10 4 -2 430.36
    10 -4 2 407.46
    10 4 -2 423.46
    10 -4 2 413.46
    10 4 -2 437.76
    -10 4 2 423.26
    10 -4 -2 413.56
    -10 4 -2 415.76
    10 4 2 429.86
    10 4 2 411.16
    -10 4 -2 405.56
    10 -4 -2 402.46
    10 4 2 427.56
    -10 4 -2 407.76
    -11 4 2 9
    11 4 -2 7.8
    11 4 -2 1.5
    11 -4 2 4.9
    -11 4 2 5.2
    11 -4 2 5.8
    11 4 -2 7.6
    -11 4 -2 6.8
    -11 4 -2 9.2
    -11 4 -2 4.6
    11 4 2 8.2
    11 4 2 6.4
    11 -4 -2 6.3
    11 -4 -2 7.5
    12 4 -2 64.29
    12 4 -2 59.29
    12 -4 2 75.49
    -12 4 2 63.89
    -12 4 2 66.49
    12 -4 2 64.09
    12 4 2 65.99
    -12 4 -2 66.49
    12 4 2 63.99
    -12 4 -2 58.09
    -12 4 -2 70.19
    12 4 2 64.49
    12 -4 -2 62.59
    12 4 2 69.89
    13 4 -2 7.6
    13 -4 2 10.8
    -13 4 2 6.8
    13 4 -2 5.8
    13 4 -2 8.6
    13 -4 2 8.1
    -13 4 2 6.2
    13 4 2 3.9
    13 4 2 6.9
    -13 4 -2 5.8
    13 -4 -2 4.8
    13 4 2 7.3
    -13 -4 2 5.7
    -13 4 -2 6.5
    -14 4 2 12.1
    -14 -4 -2 20.8
    14 4 -2 18.2
    14 4 -2 24.1
    -14 -4 2 20.3
    14 4 2 15
    -14 4 -2 15.2
    14 4 2 21.4
    0 5 2 -1.2
    0 5 2 -0.7
    0 5 -2 -1.3
    0 5 -2 -1.5
    0 5 -2 -1
    0 -5 2 -1.8
    0 5 -2 -1.4
    0 5 2 -0.3
    0 5 -2 -1
    0 -5 2 -1.1
    0 -5 2 1.9
    0 5 -2 -0.7
    0 5 -2 -0.9
    0 5 2 -1.1
    0 -5 -2 0.2
    0 -5 -2 -0.8
    0 -5 2 -1.2
    -1 -5 -2 77.19
    1 5 -2 64.89
    1 -5 2 67.19
    -1 5 2 63.99
    1 5 -2 67.09
    1 5 -2 63.79
    -1 5 2 62.69
    -1 -5 -2 67.79
    1 -5 2 65.19
    1 5 -2 62.39
    -1 5 2 65.89
    1 5 -2 63.89
    1 5 -2 63.19
    1 -5 2 64.59
    -1 -5 -2 63.79
    1 5 -2 61.09
    -1 5 2 68.29
    -1 5 2 65.09
    -1 5 2 63.59
    -1 5 -2 59.59
    -1 5 -2 62.19
    -1 -5 2 67.59
    -1 5 -2 73.09
    -1 5 -2 67.09
    1 5 2 65.99
    1 5 2 65.79
    1 5 2 64.59
    1 5 2 64.79
    1 -5 -2 63.29
    1 -5 -2 66.19
    -1 -5 2 64.49
    1 5 2 69.09
    -1 5 -2 69.29
    -1 5 -2 66.19
    -1 5 -2 60.69
    -1 5 -2 64.89
    -1 -5 2 62.99
    -2 5 2 42.1
    -2 5 2 44.2
    2 5 -2 50.59
    2 5 -2 44.3
    -2 5 2 44.9
    2 5 -2 39.9
    -2 -5 -2 46.1
    -2 5 2 38.6
    2 5 -2 42.7
    -2 5 2 44.9
    2 5 -2 45.3
    -2 5 2 41.4
    -2 5 2 53.39
    -2 -5 -2 46.2
    2 -5 2 46.1
    2 -5 2 43
    2 5 -2 44.5
    -2 5 2 46.4
    2 5 -2 43.3
    2 5 -2 45.8
    -2 5 -2 44.2
    2 -5 -2 51.99
    -2 5 -2 43
    -2 -5 2 46.4
    -2 5 -2 45.5
    -2 5 -2 34.5
    2 5 2 45.6
    2 5 2 49.4
    -2 5 -2 44
    -2 -5 2 43.8
    2 5 2 48.7
    2 5 2 41.1
    2 5 2 42.8
    -2 5 -2 46.1
    -2 -5 2 45.1
    2 5 2 47.6
    3 5 -2 33.3
    3 5 -2 34.7
    3 5 -2 32.5
    -3 5 2 32.8
    3 5 -2 32.7
    -3 5 2 33.3
    -3 -5 -2 36.7
    3 5 -2 30.9
    -3 5 2 33.4
    3 -5 2 30.9
    3 5 -2 33.3
    -3 5 2 29.9
    3 5 -2 32.9
    3 5 -2 35.9
    3 5 -2 36.2
    -3 5 2 34.5
    -3 5 2 36.2
    -3 -5 -2 33.6
    -3 5 -2 34.7
    3 5 2 29.3
    3 -5 -2 31.8
    -3 -5 2 34.1
    -3 5 -2 33.2
    3 5 2 34.3
    3 5 2 31
    -3 5 -2 31.1
    3 5 2 33.1
    -3 5 -2 32.2
    3 5 2 30.5
    -3 5 -2 33.7
    3 5 2 29.6
    -3 5 -2 30.2
    3 5 2 34.9
    3 5 2 33.5
    -4 5 2 3510.15
    -4 5 2 3437.66
    -4 5 2 3352.46
    -4 5 2 3634.54
    -4 5 2 3654.33
    4 5 -2 3488.95
    4 5 -2 3515.35
    4 -5 2 3237.38
    4 5 -2 3604.04
    4 5 -2 3582.04
    4 5 -2 3588.54
    -4 5 2 3557.14
    4 5 -2 3467.25
    -4 -5 -2 3561.34
    4 5 -2 3409.36
    4 5 -2 3580.84
    -4 5 -2 3508.25
    4 5 2 3434.26
    -4 5 -2 3562.44
    -4 5 -2 3399.06
    4 5 2 3560.24
    4 5 2 3268.47
    -4 5 -2 3603.64
    4 5 2 3426.86
    -4 5 -2 3595.04
    4 5 2 3303.87
    -4 5 -2 3327.27
    4 -5 -2 3315.27
    -4 5 -2 3441.86
    -5 5 2 2.3
    -5 5 2 0.6
    -5 5 2 1.4
    5 5 -2 0.8
    5 5 -2 1.1
    5 5 -2 1
    -5 5 2 3
    -5 5 2 1.2
    5 5 -2 1.8
    5 5 -2 2.5
    -5 5 2 0.5
    -5 5 2 2.1
    5 5 -2 0.6
    5 -5 2 0.7
    5 5 -2 2.1
    5 5 -2 1.7
    5 5 -2 2.2
    -5 5 -2 1
    -5 5 -2 0.9
    5 5 2 2
    5 5 2 1.5
    -5 5 -2 1.4
    -5 5 -2 3
    5 -5 -2 1.7
    5 5 2 1.5
    -5 5 -2 2.9
    -5 5 -2 0.5
    -5 5 -2 3.8
    5 5 2 2.8
    -5 5 -2 0.6
    5 5 2 0
    6 5 -2 203.48
    6 5 -2 212.58
    6 5 -2 206.38
    6 5 -2 215.38
    -6 5 2 202.58
    6 -5 2 204.98
    6 5 -2 201.38
    6 5 -2 206.88
    6 5 -2 198.58
    -6 -5 -2 193.38
    6 5 -2 209.08
    -6 5 2 209.48
    -6 5 2 192.58
    6 5 -2 208.38
    -6 5 2 208.78
    6 5 2 202.08
    6 5 2 206.78
    6 5 2 203.58
    -6 5 -2 204.48
    6 5 2 213.48
    -6 5 -2 203.08
    6 5 2 203.78
    -6 5 -2 203.68
    6 -5 -2 206.88
    -6 5 -2 221.18
    -6 5 -2 212.78
    -6 5 -2 214.48
    6 -5 -2 204.68
    7 5 -2 0.2
    7 5 -2 1.7
    7 5 -2 3.6
    7 -5 2 2.8
    -7 5 2 3.5
    -7 5 2 1.8
    7 -5 2 2.3
    -7 -5 -2 -2.8
    -7 5 2 4.3
    7 5 -2 4.7
    7 5 -2 2
    7 5 -2 3.2
    -7 5 2 4.9
    -7 -5 2 1.6
    7 5 2 2.4
    7 -5 -2 1.1
    -7 5 -2 5.1
    7 5 2 2
    -7 5 -2 0.6
    -7 5 -2 0.4
    -7 5 -2 1.2
    7 -5 -2 4.3
    7 5 2 3.9
    7 5 2 2.9
    -7 5 -2 3
    -7 5 -2 3.3
    8 -5 2 1188.48
    8 5 -2 1263.07
    8 5 -2 1159.48
    -8 5 2 1237.68
    -8 5 2 1224.28
    8 5 -2 1208.98
    8 5 -2 1200.78
    8 5 -2 1206.58
    -8 5 -2 1168.98
    -8 5 -2 1229.98
    8 -5 -2 1186.08
    8 -5 -2 1215.98
    8 5 2 1199.48
    -8 5 -2 1155.48
    8 5 2 1177.08
    8 5 2 1289.07
    8 5 2 1290.87
    9 -5 2 52.99
    9 5 -2 56.59
    9 5 -2 47.6
    9 -5 2 54.29
    9 5 -2 55.39
    9 5 -2 49.99
    9 5 2 53.29
    -9 5 -2 53.69
    9 -5 -2 55.49
    9 -5 -2 50.49
    9 5 2 49.8
    -9 5 -2 50.89
    -9 5 -2 51.09
    9 5 2 51.89
    10 -5 2 5.6
    10 -5 2 3.6
    10 5 -2 0.9
    10 5 -2 2.8
    10 5 -2 5.2
    -10 5 2 3
    -10 5 2 2.5
    10 5 2 3.1
    10 -5 -2 5
    10 5 2 2.6
    -10 5 -2 2.3
    10 5 2 1.3
    10 -5 -2 3.1
    -10 5 -2 4
    -10 5 -2 -3.9
    10 5 2 1.4
    11 5 -2 3
    -11 5 2 3.5
    -11 5 2 3.8
    11 5 -2 3.9
    11 -5 2 4.2
    11 -5 2 3.6
    11 5 2 5.5
    11 5 2 5.9
    -11 5 -2 5
    11 5 2 6.8
    -11 5 -2 6.3
    11 -5 -2 8.4
    11 5 2 7.9
    -11 5 -2 3.5
    12 5 -2 451.45
    12 5 -2 444.06
    -12 5 2 463.25
    12 -5 2 440.76
    12 5 -2 468.05
    12 -5 2 478.05
    -12 5 2 440.86
    -12 5 -2 461.75
    12 5 2 458.05
    12 -5 -2 477.85
    12 5 2 464.95
    -12 5 -2 446.86
    12 5 2 443.96
    -12 5 -2 435.16
    12 5 2 456.15
    13 -5 2 7.5
    13 5 -2 7.9
    13 5 -2 7.3
    13 5 -2 0.7
    -13 5 2 5.8
    -13 5 2 8.3
    -13 -5 2 6.1
    -13 5 -2 5.5
    -13 5 -2 9
    13 -5 -2 12
    13 5 2 6.4
    13 5 2 7.6
    13 5 2 3.6
    14 5 -2 124.29
    14 5 -2 116.49
    -14 5 2 113.79
    -14 -5 -2 120.69
    14 5 2 119.39
    -14 -5 2 132.29
    -14 5 -2 113.19
    0 -6 -2 957
    0 6 -2 917.71
    0 6 2 930.31
    0 6 2 953
    0 6 2 910.01
    0 -6 -2 893.41
    0 -6 2 943.61
    0 6 -2 910.61
    0 6 2 946.61
    0 6 -2 926.41
    0 6 2 898.61
    0 -6 2 946.81
    0 6 2 932.21
    0 6 -2 978.1
    0 6 -2 898.81
    0 6 -2 1001.6
    0 6 -2 994.2
    1 6 -2 1.4
    -1 -6 -2 0.4
    -1 6 2 -2.8
    1 6 -2 0.7
    -1 6 2 0.3
    1 6 -2 0.4
    -1 6 2 1.5
    -1 6 2 0.8
    -1 6 2 0.5
    1 6 -2 0.8
    -1 -6 -2 -0.2
    -1 6 2 0.6
    1 6 -2 1.1
    1 -6 2 0.3
    1 -6 2 2.8
    -1 6 2 2.2
    1 6 -2 1
    1 6 -2 1.2
    1 -6 2 0.7
    1 6 -2 1.3
    -1 -6 -2 0.7
    1 6 2 0.8
    1 6 2 1.1
    1 6 2 1.1
    1 -6 -2 0.7
    1 6 2 1.3
    -1 -6 2 0.4
    1 6 2 -0.2
    1 -6 -2 1.8
    -1 6 -2 -1.1
    -1 6 -2 0
    -1 -6 2 0.5
    -1 6 -2 1.7
    1 6 2 0.2
    -1 -6 2 0
    -1 6 -2 0.8
    -1 6 -2 3.1
    -1 6 -2 0.8
    -1 6 -2 2.2
    -1 -6 2 2.9
    -2 6 2 182.48
    -2 6 2 185.88
    2 6 -2 178.38
    2 6 -2 183.88
    -2 6 2 183.78
    -2 -6 -2 191.98
    2 6 -2 192.68
    -2 6 2 191.48
    -2 -6 -2 186.68
    -2 6 2 182.08
    2 6 -2 188.48
    2 6 -2 186.48
    -2 6 2 167.38
    -2 6 2 190.88
    -2 -6 -2 184.38
    -2 6 2 174.08
    2 6 -2 179.38
    -2 6 2 173.48
    2 6 -2 188.28
    2 -6 2 199.18
    2 6 -2 189.88
    -2 6 -2 178.58
    2 -6 -2 171.28
    2 6 2 175.48
    -2 6 -2 186.48
    2 -6 -2 179.18
    -2 6 -2 189.48
    2 6 2 176.98
    2 6 2 174.58
    2 6 2 164.88
    -2 6 -2 189.18
    2 6 2 178.38
    -2 6 -2 172.78
    2 6 2 191.58
    -2 6 -2 179.08
    -2 6 -2 191.38
    2 6 2 191.68
    -2 -6 2 176.78
    -2 6 -2 184.28
    2 6 2 181.08
    -3 6 2 105.89
    -3 6 2 111.69
    3 6 -2 101.59
    -3 6 2 108.99
    -3 6 2 103.29
    -3 6 2 101.49
    3 6 -2 108.49
    3 6 -2 95.19
    3 6 -2 108.59
    -3 6 2 103.89
    3 6 -2 101.19
    3 6 -2 106.29
    -3 -6 -2 104.19
    3 6 -2 104.99
    3 6 -2 103.39
    -3 6 2 103.49
    3 6 -2 102.29
    3 -6 2 92.49
    -3 6 2 106.79
    -3 6 -2 96.59
    -3 6 -2 99.59
    -3 6 -2 112.89
    -3 6 -2 101.19
    -3 6 -2 99.79
    3 6 2 108.09
    3 6 2 101.29
    3 6 2 105.89
    3 6 2 103.49
    3 6 2 106.69
    3 -6 -2 95.89
    -3 6 -2 100.79
    -3 6 -2 104.49
    -3 6 -2 97.79
    3 6 2 106.69
    3 6 2 100.99
    3 6 2 104.29
    -4 6 2 1458.25
    -4 -6 -2 1405.16
    -4 6 2 1437.96
    4 6 -2 1496.25
    4 6 -2 1489.45
    4 6 -2 1418.06
    -4 6 2 1530.15
    -4 6 2 1543.55
    4 6 -2 1453.65
    4 6 -2 1516.45
    4 6 -2 1409.36
    -4 6 2 1517.05
    -4 6 2 1441.56
    4 -6 2 1407.16
    4 6 -2 1503.65
    4 6 -2 1485.45
    -4 6 2 1530.95
    -4 6 2 1480.95
    4 6 -2 1589.14
    -4 6 -2 1515.75
    4 6 2 1484.25
    4 6 2 1550.24
    -4 6 -2 1511.15
    4 -6 -2 1350.26
    4 6 2 1616.84
    -4 6 -2 1493.15
    4 6 2 1377.96
    4 6 2 1585.94
    -4 6 -2 1548.84
    -4 6 -2 1461.45
    -4 6 -2 1545.65
    4 6 2 1463.75
    4 6 2 1486.65
    4 6 2 1478.55
    -4 6 -2 1463.65
    4 6 2 1572.94
    -4 6 -2 1408.86
    5 6 -2 10.8
    -5 6 2 7.7
    -5 6 2 8.3
    5 6 -2 8.2
    -5 6 2 10.7
    -5 6 2 5.5
    5 6 -2 7.5
    -5 6 2 8.7
    -5 6 2 10.9
    5 6 -2 9.3
    5 6 -2 10.5
    5 6 -2 9.2
    -5 6 2 9.5
    5 6 -2 11.6
    5 6 -2 7.7
    5 6 -2 8.3
    -5 6 2 9.8
    5 6 -2 10.1
    -5 6 2 7.7
    5 -6 2 7.6
    -5 6 -2 8.2
    -5 6 -2 8.5
    5 6 2 8.9
    -5 6 -2 5.5
    -5 6 -2 7.6
    5 6 2 7.8
    5 6 2 8.9
    -5 6 -2 7.3
    -5 6 -2 9.6
    5 6 2 6.6
    5 6 2 6.6
    5 6 2 7.8
    5 6 2 9.1
    -5 6 -2 7.1
    -5 6 -2 11.4
    5 6 2 8.7
    6 6 -2 1458.35
    6 -6 2 1447.66
    6 6 -2 1551.44
    6 6 -2 1364.36
    6 6 -2 1594.64
    -6 6 2 1528.05
    6 6 -2 1429.86
    -6 6 2 1469.65
    6 6 -2 1531.75
    6 6 -2 1414.66
    -6 6 2 1392.26
    -6 6 2 1549.74
    -6 6 2 1514.25
    6 6 -2 1394.86
    -6 6 2 1371.26
    6 6 -2 1441.46
    6 6 2 1371.26
    6 6 2 1534.55
    6 6 2 1510.55
    -6 6 -2 1495.05
    6 -6 -2 1413.96
    -6 6 -2 1485.15
    6 6 2 1446.06
    -6 6 -2 1452.95
    6 6 2 1363.56
    -6 6 -2 1542.45
    6 6 2 1490.05
    -6 6 -2 1504.35
    6 6 2 1544.75
    -6 6 -2 1418.96
    6 6 2 1363.26
    -7 6 2 11.2
    7 6 -2 11.7
    7 -6 2 12.5
    -7 6 2 13.2
    7 6 -2 15.1
    -7 6 2 12.3
    7 6 -2 10.4
    7 6 -2 10.9
    7 6 -2 13.6
    7 6 -2 11.1
    -7 6 2 17.2
    7 6 2 15.6
    7 6 2 13.7
    7 6 2 13.6
    -7 6 -2 12.5
    -7 6 -2 10.1
    -7 6 -2 11.3
    -7 6 -2 14
    7 -6 -2 9.3
    -7 6 -2 11.3
    7 6 2 11.8
    7 6 2 14
    7 6 2 14.2
    -7 6 -2 14.4
    8 6 -2 8.5
    -8 6 2 9.6
    8 6 -2 11.9
    8 6 -2 9.6
    8 -6 2 11.5
    -8 6 2 9.8
    8 6 -2 9.6
    -8 6 -2 9
    -8 6 -2 9.7
    8 6 2 8.7
    -8 6 -2 11.4
    8 6 2 12.4
    8 -6 -2 12.4
    8 6 2 14.7
    8 6 2 7.5
    8 6 2 10.8
    -8 6 -2 13.1
    8 6 2 12.2
    -9 6 2 47.5
    9 6 -2 45.3
    -9 6 2 41.5
    9 6 -2 32.2
    9 -6 2 47.1
    9 6 -2 51.89
    9 -6 2 43.1
    9 6 2 48.1
    9 6 2 33.3
    -9 6 -2 56.29
    9 -6 -2 45.8
    9 6 2 40
    -9 6 -2 43.2
    -9 6 -2 43.8
    9 6 2 50.99
    9 6 2 38
    9 6 2 50.09
    -10 6 2 400.26
    10 -6 2 393.56
    10 6 -2 392.06
    10 6 -2 394.56
    -10 6 2 372.06
    10 6 -2 416.36
    10 -6 2 377.96
    10 6 2 407.76
    10 6 2 374.36
    -10 6 -2 386.26
    10 6 2 396.96
    -10 6 -2 381.06
    10 -6 -2 397.36
    10 6 2 395.76
    -10 6 -2 408.86
    10 6 2 396.46
    11 -6 2 14.8
    11 6 -2 15.8
    -11 6 2 7.2
    11 -6 2 12.6
    -11 6 2 10.4
    11 6 -2 10.5
    11 6 -2 13.4
    11 6 2 11.9
    11 6 2 16.5
    11 6 2 12.5
    11 6 2 15
    11 -6 -2 11.1
    11 6 2 14.4
    -11 6 -2 10.7
    -11 6 -2 11.7
    -11 6 -2 14.5
    12 6 -2 48.4
    12 6 -2 54.99
    -12 6 2 41.3
    12 6 -2 49.8
    -12 6 2 52.99
    12 6 2 51.79
    12 6 2 46.3
    -12 6 -2 42.5
    12 6 2 48.1
    12 6 2 48.8
    -12 6 -2 55.89
    13 6 -2 16.3
    -13 6 2 18
    13 6 -2 17.7
    13 -6 2 19
    -13 6 2 17.4
    13 6 -2 15.5
    -13 -6 2 22.6
    13 6 2 24.5
    13 6 2 16.7
    -13 6 -2 17.3
    -13 6 -2 16.3
    13 -6 -2 23.1
    0 -7 -2 -2.2
    0 7 -2 -4.2
    0 7 -2 -2.8
    0 7 -2 -2.8
    0 7 -2 -3.2
    0 7 2 -0.8
    0 7 -2 -3
    0 -7 -2 -2.7
    0 7 2 -4.2
    0 7 -2 -3.3
    0 7 2 -2.7
    0 7 -2 -2.7
    0 7 -2 -2.7
    0 7 2 -3.5
    0 7 2 -1.6
    0 -7 2 -2.8
    0 -7 2 -3.2
    0 7 -2 -3.2
    0 7 2 -2.4
    0 7 2 -2.8
    -1 7 2 5.4
    -1 7 2 5.4
    1 7 -2 4.7
    -1 -7 -2 5
    1 7 -2 7.1
    -1 7 2 6.2
    -1 7 2 4.4
    1 -7 2 5.2
    1 7 -2 4.5
    1 7 -2 5.2
    -1 7 2 3.5
    -1 7 2 6.6
    -1 -7 -2 4
    1 -7 2 7.6
    1 7 -2 4.7
    1 7 -2 7.5
    -1 7 2 5.5
    1 7 -2 5.6
    1 7 -2 5.1
    1 7 -2 6.5
    -1 7 2 6.8
    -1 7 -2 5.9
    1 7 2 4.9
    1 7 2 6.8
    1 7 2 5.1
    1 -7 -2 4.9
    -1 7 -2 3.7
    -1 7 -2 8.6
    -1 7 -2 3.7
    1 7 2 5.5
    1 7 2 4.8
    1 -7 -2 4.3
    -1 7 -2 5.9
    -1 -7 2 6
    -1 7 -2 5
    -1 -7 2 5.1
    -1 7 -2 4.8
    1 7 2 9.7
    -1 7 -2 5.5
    1 7 2 4.5
    -1 7 -2 5.4
    1 7 2 5.8
    2 7 -2 388.66
    -2 7 2 378.16
    -2 -7 -2 358.06
    -2 7 2 350.16
    -2 7 2 350.66
    -2 -7 -2 351.46
    -2 7 2 356.06
    2 -7 2 372.96
    2 -7 2 354.06
    2 7 -2 385.06
    -2 7 2 370.46
    -2 7 2 371.66
    -2 7 2 356.96
    -2 7 2 345.67
    -2 7 2 382.56
    -2 7 2 347.97
    2 7 -2 365.06
    2 7 -2 375.26
    -2 7 2 395.96
    2 7 -2 362.76
    2 7 -2 359.06
    2 7 -2 354.26
    2 7 -2 365.06
    -2 7 2 340.27
    -2 7 -2 350.56
    -2 7 -2 351.76
    -2 -7 2 345.47
    -2 7 -2 376.46
    -2 7 -2 367.16
    2 7 2 369.86
    2 7 2 337.77
    2 7 2 344.57
    -2 7 -2 364.36
    2 7 2 377.16
    -2 7 -2 395.16
    -2 7 -2 316.97
    -2 7 -2 390.06
    2 -7 -2 363.26
    2 7 2 378.36
    -2 -7 2 342.17
    2 7 2 363.06
    -2 7 -2 389.96
    -2 7 -2 323.47
    -2 -7 2 348.57
    2 7 2 349.57
    2 7 2 350.86
    2 7 2 379.06
    2 -7 -2 351.46
    2 7 2 378.36
    -3 -7 -2 91.49
    3 7 -2 87.39
    -3 7 2 88.59
    -3 7 2 101.39
    3 7 -2 97.99
    -3 7 2 89.19
    3 7 -2 91.09
    3 7 -2 94.49
    -3 7 2 98.59
    3 7 -2 96.49
    3 7 -2 99.19
    3 7 -2 96.79
    3 -7 2 80.59
    -3 7 2 90.09
    -3 7 2 99.09
    -3 7 2 90.09
    -3 7 2 86.99
    3 7 -2 88.79
    3 7 -2 87.59
    -3 7 2 91.39
    -3 7 2 95.79
    -3 7 2 91.89
    -3 7 2 94.59
    3 7 -2 85.29
    -3 7 -2 92.29
    3 7 2 92.19
    3 7 2 92.19
    3 7 2 87.89
    3 7 2 98.69
    3 7 2 97.29
    -3 7 -2 87.09
    3 7 2 88.79
    3 7 2 96.39
    3 7 2 92.49
    -3 7 -2 96.79
    3 -7 -2 91.19
    3 7 2 98.39
    -3 7 -2 92.79
    -3 7 -2 94.39
    -3 7 -2 98.89
    3 -7 -2 83.59
    -3 7 -2 92.39
    -3 7 -2 100.59
    3 7 2 90.79
    4 7 -2 407.96
    -4 7 2 383.46
    -4 7 2 397.26
    -4 7 2 413.96
    -4 7 2 391.06
    4 -7 2 360.56
    -4 7 2 376.36
    -4 7 2 392.16
    4 7 -2 407.26
    4 7 -2 420.26
    4 7 -2 368.16
    4 7 -2 418.16
    -4 7 2 416.66
    4 7 -2 400.86
    -4 7 2 392.96
    -4 7 2 416.36
    4 7 -2 388.16
    4 7 -2 428.76
    4 7 -2 406.76
    4 7 -2 380.96
    4 7 2 397.56
    -4 7 -2 418.16
    4 7 2 392.66
    4 7 2 415.46
    -4 7 -2 419.36
    -4 7 -2 397.36
    -4 7 -2 428.56
    -4 7 -2 404.96
    4 7 2 367.46
    4 7 2 412.46
    -4 7 -2 379.56
    4 7 2 411.76
    -4 7 -2 408.66
    4 7 2 404.26
    4 7 2 407.36
    4 7 2 431.96
    5 7 -2 127.69
    -5 7 2 132.69
    5 7 -2 140.09
    -5 7 2 130.99
    5 7 -2 125.99
    -5 7 2 128.69
    5 7 -2 128.89
    5 7 -2 130.19
    -5 7 2 138.49
    5 7 -2 131.49
    -5 7 2 130.59
    -5 7 2 139.19
    5 7 -2 131.69
    -5 7 2 138.69
    5 7 -2 141.49
    -5 7 2 134.59
    5 7 2 138.29
    -5 7 -2 131.09
    5 7 2 137.29
    -5 7 -2 134.59
    5 7 2 123.99
    5 7 2 128.39
    -5 7 -2 138.99
    -5 7 -2 137.09
    -5 7 -2 129.29
    5 7 2 134.29
    -5 7 -2 140.69
    5 7 2 131.09
    -5 7 -2 141.99
    -5 7 -2 130.49
    5 7 2 132.89
    5 7 2 131.89
    -6 7 2 89.39
    -6 7 2 96.29
    -6 7 2 93.69
    6 7 -2 93.19
    6 7 -2 95.19
    6 7 -2 86.69
    6 7 -2 94.89
    6 -7 2 91.99
    6 7 -2 89.69
    -6 7 2 92.29
    6 7 -2 92.39
    -6 7 2 94.79
    -6 7 2 95.99
    6 7 2 95.19
    6 -7 -2 96.79
    -6 7 -2 94.79
    6 7 2 96.79
    -6 7 -2 93.89
    6 7 2 80.49
    6 7 2 88.89
    6 7 2 96.29
    -6 7 -2 87.49
    -6 7 -2 98.09
    6 7 2 93.69
    -6 7 -2 94.59
    6 7 2 100.79
    -6 7 -2 88.09
    -6 7 -2 90.39
    6 7 2 86.49
    7 -7 2 18
    -7 7 2 14.1
    7 7 -2 20.9
    7 7 -2 20.7
    7 7 -2 18
    7 7 -2 22.7
    7 7 -2 17.4
    -7 7 2 20.5
    -7 7 2 22.2
    -7 7 2 18.4
    7 -7 -2 13.9
    -7 7 -2 20.7
    -7 7 -2 22.1
    7 7 2 17.3
    7 7 2 18
    -7 7 -2 16
    -7 7 -2 19
    7 7 2 20.2
    7 7 2 22.4
    -7 7 -2 16.7
    7 7 2 17.8
    7 7 2 17.5
    -8 7 2 8.7
    8 7 -2 10
    8 7 -2 8.9
    8 7 -2 10.2
    8 -7 2 9.6
    -8 7 2 9
    8 7 -2 11.5
    -8 7 2 8.5
    -8 7 -2 13.8
    -8 7 -2 15.6
    8 7 2 7.4
    -8 7 -2 15.1
    -8 7 -2 10
    8 7 2 8
    8 7 2 10.8
    8 7 2 12.8
    8 7 2 10.1
    -8 7 -2 13.1
    8 -7 -2 13.2
    8 7 2 11.5
    -9 7 2 75.09
    9 7 -2 55.09
    9 -7 2 55.99
    9 -7 2 65.99
    9 7 -2 62.19
    -9 7 2 56.69
    9 7 -2 61.29
    9 7 2 60.59
    9 7 2 61.29
    9 7 2 65.49
    9 7 2 57.79
    9 7 2 67.09
    -9 7 -2 55.79
    9 7 2 62.79
    -9 7 -2 58.69
    -9 7 -2 59.29
    9 -7 -2 59.19
    10 -7 2 29.4
    10 7 -2 18.1
    10 -7 2 27.6
    10 7 -2 22.8
    -10 7 2 31.8
    -10 7 2 25.9
    -10 7 -2 23.9
    -10 7 -2 30
    10 -7 -2 22
    -10 7 -2 27.1
    10 7 2 23.7
    10 7 2 32.5
    10 7 2 24.7
    10 7 2 20
    10 7 2 22.5
    11 7 -2 7.5
    -11 7 2 9.8
    11 7 -2 8.1
    -11 7 2 12.7
    11 7 -2 7.5
    11 -7 2 9
    -11 7 -2 4.4
    11 7 2 6.9
    11 7 2 8.3
    -11 7 -2 8.5
    -11 7 -2 0.9
    11 7 2 3.7
    11 7 2 6.2
    11 -7 -2 7.6
    11 7 2 3
    -12 7 2 14.9
    12 7 -2 16.2
    12 7 -2 17.5
    -12 7 2 14.8
    12 7 -2 14.2
    12 -7 2 19
    12 7 2 12.2
    -12 7 -2 17.9
    12 7 2 14.7
    12 -7 -2 16.7
    -12 7 -2 17.4
    12 7 2 21.9
    -13 7 2 1.2
    13 -7 2 3.2
    13 7 -2 3.8
    13 7 -2 0.7
    13 7 -2 0.3
    13 7 2 -1.2
    -13 7 -2 2.8
    -13 7 -2 1.4
    13 -7 -2 -3
    -13 -7 2 1.5
    13 7 2 0.6
    0 -8 -2 1389.46
    0 8 -2 1372.46
    0 8 -2 1152.68
    0 8 -2 1338.17
    0 -8 2 1408.06
    0 8 2 1444.66
    0 8 -2 1419.66
    0 8 2 1305.37
    0 8 2 1274.67
    0 8 2 1366.96
    0 8 2 1371.36
    0 8 -2 1384.26
    0 -8 -2 1244.48
    0 8 -2 1435.26
    0 8 2 1427.36
    0 8 -2 1338.87
    0 8 2 1423.96
    0 8 2 1435.76
    0 8 -2 1326.27
    0 -8 2 1390.56
    1 8 -2 42
    1 -8 2 38.4
    -1 8 2 37.2
    1 8 -2 42.1
    1 8 -2 37.4
    -1 8 2 40.5
    1 8 -2 38.8
    -1 8 2 40.2
    -1 -8 -2 43
    1 8 -2 38.5
    1 8 -2 35.4
    1 8 -2 41.1
    -1 8 2 37.9
    -1 8 2 39.1
    1 -8 2 43.5
    1 8 -2 42.6
    -1 -8 -2 37.4
    1 8 -2 38.9
    -1 8 2 38.5
    1 8 -2 41.9
    1 8 -2 39.8
    1 8 2 39.4
    -1 8 -2 41.6
    -1 -8 2 40.8
    1 8 2 40.1
    -1 8 -2 36.3
    -1 8 -2 35.5
    -1 8 -2 46.2
    1 8 2 41
    -1 8 -2 43.8
    -1 8 -2 38.5
    -1 8 -2 44
    1 8 2 36.7
    1 8 2 42.6
    1 8 2 41
    -1 -8 2 39.5
    -1 8 -2 38.6
    1 8 2 37.8
    1 8 2 41.2
    -1 8 -2 38
    1 -8 -2 42.8
    -1 8 -2 42.4
    1 -8 -2 39.3
    1 8 2 35.2
    -2 8 2 111.19
    -2 8 2 117.59
    2 8 -2 104.49
    -2 8 2 113.49
    2 -8 2 109.09
    2 -8 2 107.79
    -2 8 2 104.19
    2 8 -2 102.19
    2 8 -2 104.39
    -2 -8 -2 92.79
    2 8 -2 107.39
    -2 8 2 111.99
    2 8 -2 100.89
    -2 8 2 100.59
    -2 8 2 107.09
    -2 8 2 116.89
    2 8 -2 115.09
    -2 8 2 104.29
    -2 8 2 104.89
    -2 8 2 106.99
    -2 -8 -2 104.29
    2 8 -2 107.09
    -2 8 2 105.19
    -2 8 -2 110.59
    2 -8 -2 96.99
    2 8 2 100.49
    -2 8 -2 103.59
    -2 -8 2 98.39
    2 8 2 108.79
    2 8 2 104.59
    -2 -8 2 113.49
    -2 8 -2 117.79
    -2 8 -2 101.69
    -2 8 -2 106.79
    2 8 2 108.29
    2 8 2 101.39
    -2 8 -2 110.39
    2 8 2 109.49
    -2 8 -2 102.99
    2 8 2 108.39
    -2 8 -2 104.19
    2 8 2 109.99
    2 8 2 112.79
    -2 8 -2 96.39
    -2 8 -2 98.09
    2 -8 -2 106.89
    2 8 2 114.69
    -3 8 2 0.8
    3 8 -2 -0.6
    3 8 -2 -0.3
    -3 8 2 -0.3
    3 8 -2 -0.6
    3 8 -2 0.9
    3 8 -2 -1
    -3 8 2 -0.4
    -3 8 2 -0.2
    -3 8 2 -0.3
    -3 8 2 0.5
    -3 8 2 -0.2
    -3 8 2 0.4
    3 -8 2 -0.3
    3 -8 2 -1.5
    3 8 -2 0.9
    -3 8 2 0.6
    -3 8 2 0.3
    -3 8 2 1.3
    -3 8 2 0.2
    3 8 -2 -0.1
    3 8 -2 -0.2
    3 8 -2 0.7
    -3 8 -2 -0.6
    -3 -8 2 0.8
    3 8 2 -0.5
    3 8 2 -1
    3 8 2 0.2
    3 8 2 0.8
    3 8 2 -1.2
    3 8 2 1.3
    -3 8 -2 0.7
    -3 8 -2 0.1
    -3 8 -2 0.5
    -3 8 -2 0.4
    -3 8 -2 1.6
    -3 8 -2 1.9
    3 8 2 0
    -3 8 -2 1.2
    -3 8 -2 2.2
    3 8 2 1.2
    3 8 2 -0.8
    3 8 2 -1.2
    -3 8 -2 -1.2
    4 8 -2 1344.97
    4 8 -2 1280.07
    -4 8 2 1151.18
    4 8 -2 1330.37
    4 8 -2 1217.98
    4 8 -2 1261.77
    4 8 -2 1290.87
    4 8 -2 1272.87
    -4 8 2 1230.98
    -4 8 2 1220.18
    -4 8 2 1296.67
    4 8 -2 1266.57
    -4 8 2 1255.27
    -4 8 2 1324.27
    4 -8 2 1189.78
    -4 8 2 1292.87
    -4 8 2 1301.57
    -4 8 2 1185.98
    4 8 2 1218.88
    -4 8 -2 1307.67
    -4 8 -2 1339.47
    4 8 2 1344.37
    4 8 2 1252.77
    4 8 2 1202.18
    4 8 2 1264.37
    -4 8 -2 1167.68
    -4 8 -2 1201.98
    4 8 2 1291.67
    -4 8 -2 1276.87
    -4 8 -2 1253.17
    -4 8 -2 1382.16
    -4 8 -2 1220.58
    4 8 2 1283.17
    4 8 2 1349.47
    -4 8 -2 1285.27
    4 8 2 1173.08
    -4 8 -2 1319.17
    5 8 -2 6.7
    5 -8 2 6.1
    5 8 -2 6.5
    -5 8 2 8.3
    5 8 -2 7.3
    -5 8 2 6.9
    -5 8 2 7.5
    5 8 -2 6.7
    5 8 -2 7.2
    -5 8 2 8.5
    -5 8 2 6.4
    -5 8 2 4.5
    -5 8 2 8.9
    5 8 -2 5.5
    5 8 -2 7.4
    5 8 -2 6.4
    5 8 2 7.3
    5 8 2 6.7
    -5 8 -2 4.9
    -5 8 -2 9.5
    -5 8 -2 5.4
    5 8 2 4.9
    -5 8 -2 6.9
    5 8 2 5.9
    -5 8 -2 6.5
    5 8 2 7.8
    5 8 2 6.7
    5 8 2 5.9
    -5 8 -2 6.7
    -5 8 -2 8.2
    -5 8 -2 5
    5 8 2 7.7
    -6 8 2 455.45
    6 8 -2 453.45
    6 -8 2 432.06
    6 8 -2 443.16
    6 8 -2 439.36
    -6 8 2 445.86
    6 8 -2 451.55
    -6 8 2 438.96
    6 8 -2 449.95
    6 8 -2 410.16
    -6 8 2 440.46
    -6 8 2 446.26
    6 8 -2 434.16
    -6 8 -2 438.86
    6 8 2 445.66
    6 8 2 445.16
    -6 8 -2 459.85
    6 8 2 441.76
    -6 8 -2 452.75
    -6 8 -2 457.85
    -6 8 -2 451.55
    6 -8 -2 441.86
    6 8 2 419.06
    6 8 2 433.56
    -6 8 -2 413.96
    6 8 2 449.76
    6 8 2 431.26
    -6 8 -2 435.16
    -7 8 2 8.4
    7 8 -2 6.2
    -7 8 2 5.1
    7 8 -2 9.6
    -7 8 2 7.2
    -7 8 2 10.1
    7 8 -2 6.3
    7 8 -2 9.6
    7 -8 2 9.7
    7 8 -2 8.1
    -7 8 -2 6.9
    7 8 2 8.3
    -7 8 -2 7.5
    7 8 2 10.1
    -7 8 -2 7.2
    -7 8 -2 6.1
    7 8 2 4.9
    -7 8 -2 9
    7 8 2 6.3
    7 8 2 7.7
    7 -8 -2 8.1
    7 8 2 8.6
    8 8 -2 46.9
    -8 8 2 53.29
    -8 8 2 54.69
    8 8 -2 55.99
    -8 8 2 53.99
    8 8 -2 59.09
    8 8 2 54.79
    -8 8 -2 58.49
    8 8 2 54.79
    8 8 2 56.89
    8 8 2 59.39
    8 8 2 57.99
    -8 8 -2 51.69
    -8 8 -2 61.89
    -8 8 -2 54.69
    8 -8 -2 56.89
    -8 8 -2 56.09
    9 -8 2 3.8
    9 8 -2 10.5
    9 8 -2 7.2
    -9 8 2 10.2
    -9 8 2 6.2
    9 8 -2 5.3
    9 8 -2 7.3
    -9 8 -2 3
    9 8 2 4.4
    -9 8 -2 9.5
    9 -8 -2 4.6
    9 8 2 9.2
    9 8 2 4.8
    9 8 2 5.7
    9 8 2 9
    9 8 2 3.4
    -9 8 -2 4.7
    10 8 -2 151.98
    10 8 -2 153.88
    -10 8 2 143.39
    10 -8 2 150.38
    10 8 -2 148.59
    -10 8 2 151.58
    10 8 -2 133.99
    10 -8 -2 134.39
    -10 8 -2 138.79
    10 8 2 137.69
    10 8 2 147.09
    10 8 2 154.38
    10 8 2 144.59
    -10 8 -2 145.49
    10 8 2 139.19
    -10 8 -2 149.88
    11 8 -2 8.3
    11 8 -2 8.4
    11 8 -2 7.9
    -11 8 2 3.2
    11 -8 2 6.3
    -11 8 2 7.4
    11 8 2 4.3
    -11 8 -2 4.3
    11 -8 -2 5.2
    11 8 2 5.4
    11 8 2 8.8
    11 8 2 5.5
    -11 8 -2 4.3
    -12 8 2 3.1
    12 8 -2 2.1
    12 8 -2 -0.6
    12 8 -2 2.7
    12 -8 2 -0.5
    -12 8 2 -1
    12 -8 -2 -4.2
    -12 8 -2 1.3
    12 8 2 0
    12 8 2 -0.3
    12 8 2 -2.3
    -12 8 -2 -0.7
    13 8 -2 27.7
    13 8 -2 31.3
    -13 8 2 32
    13 8 -2 30.6
    13 8 2 25.9
    13 -8 -2 24.3
    -13 -8 2 28.8
    -13 8 -2 19.5
    -13 8 -2 26.4
    0 9 -2 0.3
    0 9 -2 0.3
    0 9 2 -0.6
    0 9 -2 0.7
    0 9 2 -1
    0 9 2 0.1
    0 -9 2 1.1
    0 9 -2 2.4
    0 9 2 1.6
    0 9 -2 -0.1
    0 9 -2 1.4
    0 9 -2 -0.6
    0 9 -2 -0.6
    0 9 -2 0.1
    0 9 -2 -0.8
    0 9 2 1.3
    0 9 2 -0.4
    0 9 2 1
    0 -9 2 0.4
    0 9 -2 -0.1
    0 9 2 1.6
    1 9 -2 1.5
    1 9 -2 -1.2
    -1 9 2 -2.5
    -1 9 2 0.3
    1 9 -2 -0.2
    1 9 -2 0.8
    1 9 -2 -0.6
    -1 9 2 1.1
    -1 9 2 -1.5
    1 -9 2 1.3
    1 9 -2 -1.6
    -1 9 2 0.7
    1 9 -2 -0.7
    1 9 -2 -1.6
    -1 9 2 0.7
    -1 9 2 0.8
    -1 9 2 0.2
    1 9 -2 1.4
    1 9 -2 0.3
    -1 9 2 -1.5
    -1 9 2 0
    1 9 -2 0
    1 9 -2 0.7
    1 -9 2 0.2
    1 9 2 -0.1
    1 9 2 0.4
    -1 9 -2 -2.1
    1 9 2 3.6
    -1 9 -2 0.4
    -1 9 -2 0
    -1 9 -2 -0.1
    1 9 2 -1.7
    -1 9 -2 -0.2
    -1 9 -2 -0.7
    -1 9 -2 -0.3
    -1 -9 2 -0.9
    1 9 2 -1.4
    1 9 2 -0.6
    1 9 2 1.1
    1 9 2 1
    -1 9 -2 0.7
    -1 9 -2 -0.9
    -1 -9 2 0.4
    1 9 2 -0.2
    -1 9 -2 1.1
    2 9 -2 1382.86
    -2 9 2 1647.74
    2 9 -2 1499.55
    -2 9 2 1530.15
    -2 9 2 1597.04
    2 9 -2 1592.64
    2 -9 2 1540.85
    2 9 -2 1570.84
    2 -9 2 1543.65
    2 -9 2 1513.95
    2 9 -2 1660.13
    -2 9 2 1564.54
    -2 9 2 1555.04
    -2 9 2 1513.75
    2 9 -2 1607.94
    2 9 -2 1545.55
    2 9 -2 1558.54
    2 9 -2 1615.14
    -2 9 2 1611.14
    -2 9 2 1648.34
    2 9 -2 1592.24
    -2 9 2 1536.85
    2 9 -2 1620.74
    2 9 -2 1541.75
    -2 9 2 1562.14
    2 9 2 1594.64
    -2 9 -2 1548.15
    2 9 2 1578.04
    2 9 2 1646.04
    -2 9 -2 1566.14
    -2 9 -2 1548.05
    -2 9 -2 1556.84
    2 9 2 1571.04
    -2 9 -2 1518.55
    2 9 2 1603.84
    -2 9 -2 1530.55
    -2 -9 2 1460.15
    -2 9 -2 1568.34
    2 9 2 1548.25
    2 9 2 1495.15
    2 9 2 1610.64
    -2 -9 2 1540.85
    2 9 2 1553.14
    -2 9 -2 1646.84
    -3 9 2 69.49
    -3 9 2 72.19
    -3 9 2 73.59
    3 9 -2 75.29
    -3 9 2 77.29
    3 9 -2 68.09
    -3 9 2 76.79
    -3 9 2 82.59
    3 9 -2 69.89
    -3 9 2 73.19
    3 9 -2 77.19
    3 9 -2 73.59
    -3 9 2 81.39
    3 -9 2 68.69
    3 9 -2 74.09
    -3 9 2 72.09
    3 9 -2 68.39
    -3 9 2 74.09
    3 9 -2 78.59
    3 9 -2 74.49
    -3 9 2 74.19
    3 9 2 73.99
    3 9 2 75.99
    3 9 2 77.49
    3 9 2 73.59
    3 9 2 75.09
    -3 9 -2 73.29
    -3 9 -2 76.19
    -3 9 -2 68.49
    3 9 2 71.29
    -3 9 -2 76.29
    -3 9 -2 77.59
    3 9 2 77.19
    -3 9 -2 73.39
    -3 9 -2 69.79
    3 9 2 71.19
    3 9 2 73.79
    -3 9 -2 75.19
    3 9 2 72.79
    -3 9 -2 76.19
    -4 9 2 1100.49
    -4 9 2 1096.69
    -4 9 2 1101.69
    4 9 -2 1104.39
    4 9 -2 1096.99
    -4 9 2 1118.29
    4 9 -2 1088.89
    -4 9 2 1087.89
    4 9 -2 1156.78
    -4 9 2 1121.29
    4 9 -2 1027.8
    4 9 -2 1142.19
    -4 9 2 1034.9
    -4 9 2 1037.6
    4 9 -2 1092.39
    -4 9 2 1029
    4 9 -2 1125.69
    4 9 -2 1133.39
    -4 9 -2 1145.09
    4 9 2 1066.99
    4 9 2 1121.69
    -4 9 -2 1128.89
    -4 9 -2 1126.39
    -4 9 -2 1116.89
    -4 9 -2 1067.99
    -4 9 -2 1112.89
    -4 9 -2 1070.29
    4 9 2 1114.19
    4 9 2 1072.89
    4 9 2 1025.3
    4 9 2 1143.29
    4 9 2 1105.79
    -4 9 -2 1127.29
    -4 9 -2 1115.69
    -4 9 -2 1051.39
    5 9 -2 100.29
    5 9 -2 95.99
    5 9 -2 97.89
    -5 9 2 99.29
    -5 9 2 103.19
    -5 9 2 98.99
    5 9 -2 97.09
    -5 9 2 100.49
    5 9 -2 102.39
    -5 9 2 96.89
    -5 9 2 102.59
    5 9 -2 107.39
    -5 9 2 100.29
    5 9 -2 102.89
    -5 9 -2 97.79
    5 9 2 104.49
    5 9 2 97.89
    -5 9 -2 96.09
    5 9 2 102.99
    -5 9 -2 97.89
    5 9 2 105.69
    5 9 2 98.59
    -5 9 -2 105.09
    -5 9 -2 104.69
    -5 9 -2 103.99
    -5 9 -2 94.69
    5 9 2 99.89
    -5 9 -2 101.79
    6 9 -2 216.38
    6 9 -2 223.58
    6 9 -2 224.98
    -6 9 2 234.38
    -6 9 2 219.98
    -6 9 2 221.88
    -6 9 2 226.38
    6 9 -2 225.08
    6 9 -2 219.08
    -6 9 2 221.98
    6 9 -2 233.08
    6 -9 -2 227.08
    6 9 2 225.88
    6 9 2 221.88
    6 9 2 218.28
    6 9 2 223.48
    -6 9 -2 219.78
    6 9 2 230.58
    -6 9 -2 219.78
    -6 9 -2 221.18
    -6 9 -2 216.58
    6 9 2 221.78
    -6 9 -2 228.08
    -6 9 -2 228.48
    6 9 2 216.58
    7 9 -2 35.9
    7 9 -2 37.1
    7 9 -2 32.6
    -7 9 2 32.3
    -7 9 2 36.5
    7 9 -2 36.3
    -7 9 2 32.5
    7 9 -2 33.7
    -7 9 2 33.2
    -7 9 -2 30
    -7 9 -2 37.7
    7 9 2 31.1
    7 9 2 41.6
    7 9 2 34.7
    7 -9 -2 37.3
    7 9 2 34.4
    -7 9 -2 39.3
    -7 9 -2 38.2
    7 9 2 38
    7 9 2 34.1
    -7 9 -2 37.7
    7 9 2 36
    8 9 -2 1905.31
    8 9 -2 2007.8
    8 9 -2 1867.91
    -8 9 2 1932.31
    -8 9 2 1879.11
    -8 9 2 1848.52
    8 9 -2 1897.91
    8 9 -2 1832.52
    8 9 2 1903.61
    8 -9 -2 1900.91
    8 9 2 1932.91
    8 9 2 1956.4
    -8 9 -2 1894.21
    -8 9 -2 1916.91
    -8 9 -2 1948.71
    8 9 2 2008
    -8 9 -2 1855.81
    8 9 2 1906.31
    -8 9 -2 1810.72
    8 9 2 1941.31
    -9 9 2 31.2
    9 9 -2 25
    9 9 -2 26.5
    9 -9 2 29.4
    9 9 -2 27.5
    9 9 -2 24.6
    -9 9 -2 29.6
    9 9 2 37.2
    9 9 2 26.6
    9 9 2 26.8
    9 9 2 31.8
    9 9 2 25.6
    9 -9 -2 34
    -9 9 -2 27.4
    10 9 -2 11.2
    10 9 -2 9.9
    -10 9 2 10
    10 9 -2 10.7
    -10 9 2 8.4
    10 -9 2 9.6
    10 9 -2 13.8
    10 9 2 7.4
    10 9 2 8.8
    10 -9 -2 12.1
    -10 9 -2 7.5
    10 9 2 11.1
    10 9 2 7.1
    -10 9 -2 10.5
    11 9 -2 0.1
    11 9 -2 7.2
    -11 9 2 6.4
    11 9 -2 3.2
    -11 9 2 10.4
    11 -9 2 2.9
    -11 9 -2 5.1
    11 9 2 7.9
    11 9 2 7.4
    11 -9 -2 6.1
    -12 9 2 271.47
    12 9 -2 281.57
    12 9 -2 293.57
    12 -9 2 303.57
    12 9 -2 297.37
    -12 9 2 294.87
    12 -9 -2 300.47
    12 9 2 288.87
    -12 9 -2 286.47
    12 9 2 286.87
    -12 9 -2 297.97
    0 10 2 931.71
    0 10 2 943.11
    0 10 2 921.11
    0 10 -2 899.61
    0 10 -2 958.3
    0 10 -2 886.81
    0 10 2 877.51
    0 10 2 882.31
    0 10 -2 864.01
    0 10 -2 839.72
    0 10 -2 922.91
    0 10 -2 916.81
    0 10 -2 862.41
    0 10 2 903.31
    0 10 -2 909.11
    0 10 2 894.41
    0 10 -2 938.61
    0 10 -2 817.92
    0 10 2 917.31
    1 10 -2 12.2
    -1 10 2 11.1
    1 10 -2 10.2
    -1 10 2 7.9
    1 10 -2 8.8
    1 10 -2 10.4
    -1 10 2 10.6
    -1 10 2 12
    1 10 -2 10.4
    -1 10 2 12.5
    1 10 -2 12.8
    -1 10 2 8.9
    1 10 -2 11.5
    -1 10 2 8.7
    1 10 -2 10.5
    1 10 -2 9.8
    -1 10 2 12.4
    1 10 -2 12
    -1 10 2 11.6
    1 10 -2 12.7
    -1 10 2 11.5
    -1 10 -2 9.9
    -1 10 -2 11.3
    -1 10 -2 12.4
    -1 10 -2 10.3
    1 10 2 9
    -1 10 -2 8.9
    1 10 2 12.3
    1 10 2 13.7
    1 10 2 10.3
    -1 10 -2 10.7
    1 10 2 8.5
    1 10 2 11.1
    1 10 2 11.2
    -1 10 -2 10.3
    -1 10 -2 9.1
    -1 10 -2 12.1
    -1 10 -2 8.3
    1 10 2 11.1
    -2 10 2 514.45
    -2 10 2 514.85
    2 10 -2 498.55
    2 10 -2 516.15
    2 10 -2 509.05
    -2 10 2 511.55
    2 10 -2 521.65
    2 10 -2 528.15
    2 10 -2 490.75
    -2 10 2 503.25
    -2 10 2 513.45
    2 10 -2 523.15
    2 10 -2 548.85
    -2 10 2 530.85
    -2 10 2 509.95
    -2 10 2 529.75
    -2 10 2 531.35
    -2 10 2 525.95
    2 10 -2 546.55
    -2 10 -2 532.15
    2 10 2 509.95
    -2 10 -2 507.75
    2 10 2 493.85
    2 10 2 530.65
    2 10 2 527.15
    -2 10 -2 486.35
    2 10 2 526.75
    -2 10 -2 531.85
    2 10 2 527.65
    2 10 2 528.45
    -2 10 -2 498.55
    -2 10 -2 516.75
    -2 10 -2 535.65
    -2 10 -2 518.05
    2 10 2 513.15
    3 10 -2 86.39
    -3 10 2 81.19
    3 10 -2 82.29
    3 10 -2 85.69
    -3 10 2 89.69
    -3 10 2 92.79
    -3 10 2 94.39
    3 10 -2 86.49
    -3 10 2 90.99
    3 10 -2 85.79
    3 10 -2 88.29
    -3 10 2 86.69
    3 10 -2 93.39
    -3 10 2 81.69
    -3 10 2 83.19
    -3 10 2 89.49
    3 10 -2 89.39
    -3 10 2 84.89
    3 10 -2 85.39
    -3 10 -2 79.09
    3 10 2 80.29
    -3 10 -2 89.49
    3 10 2 86.39
    3 10 2 89.79
    3 10 2 81.99
    3 10 2 88.59
    -3 10 -2 89.09
    3 10 2 83.49
    -3 10 -2 81.59
    -3 10 -2 93.99
    3 10 2 87.39
    -3 10 -2 81.19
    -3 10 -2 83.49
    3 10 2 85.89
    -3 10 -2 91.89
    3 10 2 86.09
    4 10 -2 817.32
    -4 10 2 832.52
    4 10 -2 816.12
    4 10 -2 828.92
    -4 10 2 825.52
    4 10 -2 844.72
    -4 10 2 840.62
    4 10 -2 799.52
    -4 10 2 811.72
    -4 10 2 845.42
    4 10 -2 848.42
    4 10 -2 832.32
    -4 10 2 799.22
    4 10 -2 803.82
    -4 10 2 830.02
    -4 10 -2 865.71
    -4 10 -2 811.42
    4 10 2 796.92
    -4 10 -2 820.42
    -4 10 -2 822.02
    4 10 2 851.81
    -4 10 -2 847.62
    -4 10 -2 723.43
    4 10 2 839.22
    4 10 2 858.41
    4 10 2 833.22
    4 10 2 836.52
    -4 10 -2 851.91
    4 10 2 849.52
    -4 10 -2 830.02
    -5 10 2 32.5
    5 10 -2 28.3
    5 10 -2 35.4
    5 10 -2 35.8
    -5 10 2 34.3
    5 10 -2 31.2
    -5 10 2 32.2
    -5 10 2 33.3
    -5 10 2 31.8
    5 10 -2 32.8
    5 10 -2 29.4
    5 10 -2 30.3
    5 10 2 33.4
    -5 10 -2 30
    -5 10 -2 25.7
    -5 10 -2 30
    -5 10 -2 28.6
    5 10 2 29.8
    5 10 2 27.1
    5 10 2 30.7
    5 10 2 28.6
    5 -10 -2 32.6
    5 10 2 29.8
    -5 10 -2 31.5
    -5 10 -2 29.1
    -6 10 2 876.11
    6 10 -2 917.11
    -6 10 2 899.71
    6 10 -2 895.01
    6 10 -2 910.21
    6 10 -2 881.31
    6 10 -2 903.31
    -6 10 2 911.91
    -6 10 2 897.01
    6 10 -2 845.22
    -6 10 2 876.61
    -6 10 -2 903.41
    6 10 2 900.21
    6 10 2 890.41
    -6 10 -2 889.61
    6 10 2 917.81
    -6 10 -2 874.21
    6 10 2 901.11
    -6 10 -2 863.41
    -6 10 -2 865.51
    6 10 2 868.71
    6 10 2 871.71
    7 10 -2 16.3
    7 10 -2 11.5
    7 10 -2 12
    -7 10 2 9
    7 10 -2 11.3
    -7 10 2 11.7
    -7 10 2 12.2
    7 10 -2 9
    -7 10 2 13
    7 10 2 12.7
    -7 10 -2 11
    7 10 2 13.4
    7 10 2 10.2
    7 10 2 8
    -7 10 -2 12.5
    7 10 2 9.6
    7 -10 -2 10.2
    7 10 2 15.4
    -7 10 -2 11.7
    -7 10 -2 8.4
    -8 10 2 145.79
    8 10 -2 139.29
    -8 10 2 142.89
    -8 10 2 138.29
    8 10 -2 142.29
    8 10 -2 146.89
    8 10 -2 141.29
    8 10 -2 133.69
    8 10 2 135.59
    8 10 2 141.99
    8 10 2 136.49
    8 -10 -2 142.49
    -8 10 -2 137.79
    8 10 2 150.88
    -8 10 -2 152.38
    8 10 2 140.19
    -8 10 -2 135.99
    -8 10 -2 140.79
    9 -10 2 9.6
    9 10 -2 7.3
    -9 10 2 6.3
    9 10 -2 6
    -9 10 2 6.2
    9 10 -2 7.7
    -9 10 2 8.4
    9 10 -2 5.2
    9 10 2 5.1
    -9 10 -2 9.3
    -9 10 -2 6.1
    9 10 2 4.1
    9 10 2 6.3
    9 10 2 4.1
    9 10 2 6.3
    9 -10 -2 5.2
    -9 10 -2 12.2
    -10 10 2 846.12
    10 10 -2 861.71
    10 10 -2 796.62
    10 10 -2 861.21
    10 10 -2 827.62
    -10 10 2 847.82
    10 -10 2 912.81
    10 10 2 860.91
    10 10 2 812.12
    10 10 2 789.72
    10 10 2 858.71
    10 -10 -2 880.41
    -10 10 -2 832.12
    -10 10 -2 864.81
    -11 10 2 0.3
    11 10 -2 -0.7
    11 10 -2 0.8
    -11 10 2 2.9
    11 -10 2 -3.9
    11 10 -2 6
    11 -10 -2 2.9
    -11 10 -2 3.9
    -11 10 -2 5.3
    11 10 2 1.6
    11 10 2 4.9
    11 10 2 -0.7
    12 10 -2 22.2
    12 10 -2 20.4
    12 -10 2 19.4
    12 10 -2 23.3
    -12 10 2 21.5
    12 10 2 22.8
    -12 10 -2 17.5
    12 -10 -2 18.9
    0 11 -2 -0.5
    0 11 -2 0.3
    0 11 -2 2.9
    0 11 2 0.3
    0 11 2 0.1
    0 11 -2 1.3
    0 11 2 -1.5
    0 11 -2 -0.2
    0 11 -2 0.7
    0 11 2 -0.9
    0 11 -2 -2.8
    0 11 -2 -0.5
    0 11 2 -0.7
    0 11 2 0.8
    0 11 2 0.4
    0 11 -2 0.6
    0 11 -2 0.6
    1 11 -2 33.6
    1 11 -2 37
    -1 11 2 31
    1 11 -2 29.2
    1 11 -2 33.4
    -1 11 2 35.2
    1 11 -2 32.6
    1 11 -2 37
    -1 11 2 32.5
    1 11 -2 39.1
    1 11 -2 39.3
    -1 11 2 36.2
    -1 11 2 38.3
    -1 11 2 35.1
    1 11 -2 31.6
    -1 11 2 35
    -1 11 2 38.6
    -1 11 2 33.9
    -1 11 -2 30.5
    -1 11 -2 33.4
    -1 11 -2 35.5
    1 11 2 36
    -1 11 -2 34.9
    -1 11 -2 39.2
    -1 11 -2 34.7
    1 11 2 31.3
    1 11 2 35.9
    1 11 2 34.1
    1 11 2 31.9
    1 11 2 33.3
    1 11 2 35.6
    -1 11 -2 41.5
    -1 11 -2 33.5
    2 11 -2 386.06
    2 11 -2 382.16
    -2 11 2 390.56
    2 11 -2 394.56
    -2 11 2 376.16
    2 11 -2 406.56
    -2 11 2 371.76
    -2 11 2 396.46
    -2 11 2 400.96
    -2 11 2 404.66
    -2 11 2 389.86
    2 11 -2 387.46
    2 11 -2 383.56
    2 11 -2 404.36
    -2 11 2 388.96
    2 11 -2 381.16
    -2 11 2 321.27
    2 11 -2 402.76
    2 11 2 398.16
    -2 11 -2 392.76
    -2 11 -2 409.26
    2 11 2 380.96
    2 11 2 394.46
    -2 11 -2 358.06
    -2 11 -2 380.56
    2 11 2 396.46
    2 11 2 403.76
    -2 11 -2 398.56
    -2 11 -2 379.46
    -2 11 -2 387.86
    2 11 2 400.66
    2 11 2 389.56
    -2 11 -2 382.26
    3 11 -2 1
    -3 11 2 0.1
    3 11 -2 0.1
    3 11 -2 1.3
    -3 11 2 1
    -3 11 2 0.5
    -3 11 2 1.4
    3 11 -2 -0.2
    -3 11 2 0.9
    -3 11 2 0
    3 11 -2 0.9
    3 11 -2 1.4
    3 11 -2 -1.3
    3 11 -2 4
    3 11 -2 0
    -3 11 2 -1
    -3 11 2 0.5
    -3 11 2 0.6
    3 11 2 1.3
    -3 11 -2 -0.7
    3 11 2 1.3
    -3 11 -2 -0.4
    3 11 2 2.4
    -3 11 -2 1.3
    3 11 2 1.2
    -3 11 -2 0.9
    3 11 2 -1.6
    3 11 2 0
    -3 11 -2 0.6
    3 11 2 0.1
    -3 11 -2 3.3
    -3 11 -2 0
    3 11 2 2.6
    -3 11 -2 -0.3
    -4 11 2 569.34
    4 11 -2 558.74
    -4 11 2 552.74
    4 11 -2 555.84
    4 11 -2 540.85
    4 11 -2 569.84
    4 11 -2 569.74
    4 11 -2 584.64
    -4 11 2 569.74
    4 11 -2 553.34
    -4 11 2 557.94
    -4 11 2 584.44
    -4 11 2 556.24
    -4 11 2 552.54
    4 11 -2 578.44
    -4 11 2 560.94
    -4 11 -2 548.15
    -4 11 -2 530.95
    -4 11 -2 572.54
    -4 11 -2 539.25
    4 -11 -2 548.95
    4 11 2 580.54
    -4 11 -2 568.74
    4 11 2 584.64
    -4 11 -2 563.54
    4 11 2 568.64
    -4 11 -2 573.04
    4 11 2 542.05
    4 11 2 558.14
    -4 11 -2 547.25
    4 11 2 511.65
    4 11 2 555.24
    -5 11 2 4.2
    -5 11 2 4.1
    5 11 -2 7
    -5 11 2 3.1
    5 11 -2 6.8
    -5 11 2 0.4
    -5 11 2 5.1
    5 11 -2 1.6
    5 11 -2 5.2
    5 11 -2 3.5
    5 11 -2 1.5
    5 11 -2 4.3
    5 11 2 1.6
    5 11 2 4.7
    5 -11 -2 4.3
    -5 11 -2 6.6
    5 11 2 3.5
    5 11 2 3.6
    -5 11 -2 6.5
    -5 11 -2 6.2
    -5 11 -2 3.4
    -5 11 -2 3.5
    5 11 2 4.6
    -5 11 -2 3.1
    5 11 2 10.3
    -6 11 2 42.8
    -6 11 2 42.1
    6 11 -2 44.9
    6 11 -2 49.99
    -6 11 2 43
    6 11 -2 46.4
    -6 11 2 42.9
    -6 11 2 44.8
    6 11 2 49.1
    -6 11 -2 40.2
    6 11 2 48.8
    -6 11 -2 47.3
    -6 11 -2 41.3
    6 11 2 33.7
    -6 11 -2 47.1
    -6 11 -2 42.9
    6 11 2 44.7
    6 11 2 44.3
    6 -11 -2 43.5
    7 11 -2 18.9
    -7 11 2 18.2
    7 11 -2 17.8
    7 11 -2 18.3
    7 11 -2 19.4
    -7 11 2 21.9
    -7 11 2 23.2
    7 11 -2 22.7
    -7 11 2 19.3
    7 11 2 23.7
    7 11 2 20
    7 -11 -2 15.4
    -7 11 -2 18
    -7 11 -2 18.9
    7 11 2 21.8
    -7 11 -2 20.8
    7 11 2 21.9
    7 11 2 18.9
    7 11 2 19.9
    -7 11 -2 20.2
    -8 11 2 434.46
    8 -11 2 459.25
    8 11 -2 434.76
    -8 11 2 445.86
    8 11 -2 445.06
    -8 11 2 454.25
    8 11 -2 464.85
    8 11 -2 438.06
    8 11 -2 455.45
    8 -11 -2 455.15
    -8 11 -2 455.25
    8 11 2 463.45
    -8 11 -2 424.86
    8 11 2 448.96
    -8 11 -2 438.96
    8 11 2 441.76
    8 11 2 449.36
    -8 11 -2 459.85
    8 11 2 462.75
    -9 11 2 2.4
    9 11 -2 2.8
    9 11 -2 3.1
    9 11 -2 -1.3
    -9 11 2 3.2
    9 -11 2 3.8
    -9 11 2 2.3
    9 11 -2 3.5
    9 11 2 -1.3
    9 11 2 2.1
    -9 11 -2 2.4
    9 -11 -2 2.2
    -9 11 -2 0.6
    -9 11 -2 5.1
    9 11 2 1
    10 11 -2 68.79
    -10 11 2 64.59
    10 -11 2 72.69
    10 11 -2 62.59
    10 11 -2 61.49
    -10 11 2 61.29
    10 11 -2 66.79
    10 11 2 68.79
    10 -11 -2 66.79
    10 11 2 67.19
    10 11 2 60.59
    -10 11 -2 74.99
    -10 11 -2 68.89
    -11 11 2 15.8
    11 11 -2 24.8
    11 11 -2 17.8
    -11 11 2 22.1
    11 11 -2 20.5
    11 -11 2 28.5
    11 11 2 20.5
    11 11 2 25.7
    11 11 2 23
    -11 11 -2 21.2
    -11 11 -2 17.8
    11 -11 -2 19.9
    0 12 -2 99.59
    0 12 -2 102.59
    0 12 2 100.59
    0 12 2 97.59
    0 12 -2 102.99
    0 12 -2 98.89
    0 12 2 98.19
    0 12 -2 99.19
    0 12 -2 106.19
    0 12 2 105.89
    0 12 2 104.69
    0 12 2 106.79
    0 12 -2 109.19
    0 12 -2 103.29
    0 12 2 101.79
    0 12 2 97.29
    0 12 2 102.19
    1 12 -2 18.2
    -1 12 2 20.7
    -1 12 2 19.4
    1 12 -2 18
    1 12 -2 15.8
    -1 12 2 12.8
    -1 12 2 14.8
    1 12 -2 21.8
    -1 12 2 14.9
    1 12 -2 16.4
    -1 12 2 17.5
    1 12 -2 20.9
    1 12 -2 15.3
    -1 12 2 17.4
    -1 12 2 17.3
    1 12 2 15.3
    1 12 2 14.9
    -1 12 -2 20.7
    -1 12 -2 23.6
    -1 12 -2 18.5
    1 12 2 17.7
    -1 12 -2 19
    1 12 2 21.8
    1 12 2 13.5
    1 12 2 18.8
    1 12 2 23.5
    -1 12 -2 17.8
    1 12 2 23.4
    -1 12 -2 18.3
    1 12 2 14.7
    -1 12 -2 21.7
    -1 12 -2 21.6
    -2 12 2 17.9
    2 12 -2 17
    -2 12 2 21.1
    2 12 -2 19.3
    -2 12 2 22.1
    2 12 -2 17.8
    -2 12 2 19.2
    -2 12 2 21.5
    -2 12 2 18.7
    2 12 -2 19.5
    -2 12 2 22.5
    2 12 -2 16.8
    2 12 -2 15.9
    2 12 -2 20.9
    -2 12 2 22.4
    2 12 -2 19.8
    -2 12 -2 18.5
    2 -12 -2 21.5
    -2 12 -2 24.7
    -2 12 -2 16.3
    2 12 2 26.2
    2 12 2 26.8
    2 12 2 19
    -2 12 -2 27
    2 12 2 24
    -2 12 -2 20.5
    2 12 2 21.8
    -2 12 -2 21.5
    -2 12 -2 21.8
    2 12 2 22.1
    -2 12 -2 23.6
    2 12 2 18.2
    3 12 -2 21.7
    -3 12 2 27.4
    3 12 -2 28.2
    -3 12 2 22.4
    -3 12 2 29.6
    3 12 -2 27.3
    -3 12 2 26.4
    3 12 -2 24.2
    3 12 -2 25.6
    3 12 -2 16.1
    3 12 -2 30
    -3 12 2 26.5
    -3 12 2 28.7
    3 12 -2 24.6
    -3 12 2 27.3
    3 12 -2 22.4
    -3 12 2 25.8
    3 12 2 22.6
    -3 12 -2 27.7
    3 12 2 24.2
    3 12 2 26.4
    3 12 2 27.1
    3 -12 -2 24.5
    -3 12 -2 26.9
    -3 12 -2 33.3
    3 12 2 22.7
    -3 12 -2 25.6
    -3 12 -2 24.9
    3 12 2 31
    -3 12 -2 24.8
    3 12 2 24.7
    3 12 2 27.8
    -3 12 -2 24.1
    -3 12 -2 26.7
    -4 12 2 376.16
    -4 12 2 361.66
    -4 12 2 372.26
    4 12 -2 365.96
    -4 12 2 378.36
    4 12 -2 352.06
    4 12 -2 368.56
    4 12 -2 379.16
    -4 12 2 360.66
    -4 12 2 362.96
    -4 12 2 368.16
    4 12 -2 356.16
    -4 12 2 352.36
    4 12 -2 351.96
    4 12 -2 359.96
    4 12 2 381.66
    -4 12 -2 361.36
    4 12 2 367.36
    -4 12 -2 355.76
    -4 12 -2 358.96
    4 12 2 361.26
    -4 12 -2 380.46
    -4 12 -2 354.26
    4 -12 -2 369.96
    4 12 2 361.86
    4 12 2 361.76
    4 12 2 375.16
    -4 12 -2 371.06
    -4 12 -2 347.17
    -4 12 -2 355.66
    -5 12 2 9.6
    -5 12 2 14.6
    5 12 -2 12.2
    5 12 -2 9
    5 12 -2 10.9
    -5 12 2 11.9
    -5 12 2 9.7
    5 12 -2 12.3
    -5 12 2 14.4
    -5 12 -2 13.5
    -5 12 -2 10
    5 12 2 11.8
    -5 12 -2 10
    -5 12 -2 12.2
    5 -12 -2 12.6
    -5 12 -2 12.2
    5 12 2 12.1
    5 12 2 10.6
    5 12 2 12.6
    5 12 2 12.2
    6 12 -2 7.4
    6 12 -2 7.7
    -6 12 2 8.2
    -6 12 2 10.7
    6 12 -2 9
    -6 12 2 7.1
    -6 12 2 10.2
    6 12 -2 5.3
    6 12 -2 8.8
    -6 12 2 8.8
    -6 12 -2 10.1
    -6 12 -2 9.6
    6 12 2 9.1
    6 12 2 11
    -6 12 -2 12
    6 12 2 7.4
    6 12 2 8.2
    -6 12 -2 8
    6 12 2 8.3
    -6 12 -2 7.1
    6 -12 -2 9.3
    -7 12 2 14.1
    7 12 -2 20.9
    7 12 -2 11
    -7 12 2 13.7
    7 12 -2 17
    7 12 -2 16.2
    7 12 -2 16.3
    -7 12 2 14.4
    -7 12 2 19.7
    7 -12 -2 12.8
    -7 12 -2 16.4
    -7 12 -2 11.6
    -7 12 -2 19.6
    7 12 2 15.9
    7 12 2 15.9
    7 12 2 13.7
    -7 12 -2 20.8
    7 12 2 15.5
    8 12 -2 46.3
    -8 12 2 49.8
    8 12 -2 44.6
    8 12 -2 47.3
    8 12 -2 53.79
    8 12 -2 41.9
    -8 12 2 45.8
    -8 12 2 41.3
    8 -12 2 47.5
    -8 12 -2 47.7
    -8 12 -2 44.8
    -8 12 -2 48.4
    8 -12 -2 43.4
    8 12 2 46.7
    8 12 2 51.29
    8 12 2 46.2
    -8 12 -2 47.4
    8 12 2 47.4
    -9 12 2 3.2
    9 12 -2 1.2
    -9 12 2 1.2
    9 12 -2 0.4
    9 12 -2 1.3
    9 12 -2 -0.4
    -9 12 2 -0.3
    9 -12 2 0.2
    9 12 2 1.1
    -9 12 -2 -0.1
    9 12 2 0.1
    9 12 2 -1.3
    -9 12 -2 3.6
    9 -12 -2 0.2
    -9 12 -2 0.8
    -10 12 2 102.69
    10 12 -2 100.99
    10 12 -2 106.29
    10 12 -2 112.79
    10 -12 2 107.09
    10 12 -2 108.09
    -10 12 2 100.19
    -10 12 -2 106.59
    10 12 2 111.69
    10 12 2 95.59
    10 -12 -2 106.69
    -10 12 -2 115.49
    10 12 2 107.19
    11 12 -2 6.4
    -11 12 2 -0.1
    -11 12 2 -1.3
    11 -12 2 5
    11 12 -2 2.8
    11 12 2 2.5
    11 12 2 -0.9
    11 -12 -2 -0.4
    -11 12 -2 3.1
    -11 12 -2 3
    0 13 2 0.9
    0 13 2 0.3
    0 13 2 -0.6
    0 13 2 0.4
    0 13 -2 2.6
    0 13 2 0.2
    0 13 2 -0.1
    0 13 -2 -2.1
    0 13 -2 -0.3
    0 13 2 2.5
    0 13 -2 -1.3
    0 13 -2 0.5
    0 13 2 -1.5
    0 13 -2 4.4
    0 13 -2 1.9
    -1 13 2 13.2
    -1 13 2 14.4
    -1 13 2 16.8
    -1 13 2 11.8
    1 13 -2 18.8
    -1 13 2 12.7
    -1 13 2 13.6
    -1 13 2 15.8
    1 13 -2 12.3
    -1 13 2 15.3
    1 13 -2 10.4
    1 13 -2 12.9
    1 13 -2 12
    1 13 -2 12.2
    1 13 -2 15.2
    1 13 2 15.1
    -1 13 -2 14.5
    -1 13 -2 16.1
    1 13 2 10.8
    -1 13 -2 13.4
    1 13 2 12.4
    -1 13 -2 16.3
    1 13 2 13
    -1 13 -2 11.9
    1 13 2 16.3
    1 13 2 14.2
    1 13 2 16.8
    -1 13 -2 16.6
    1 13 2 14.8
    1 13 2 12.3
    -1 13 -2 13
    -1 13 -2 14.7
    -2 13 2 56.09
    -2 13 2 52.29
    2 13 -2 54.69
    2 13 -2 57.39
    -2 13 2 57.89
    -2 13 2 58.19
    2 13 -2 54.59
    -2 13 2 56.49
    2 13 -2 57.29
    -2 13 2 58.69
    -2 13 2 59.09
    2 13 -2 52.79
    -2 13 2 62.39
    2 13 2 54.99
    -2 13 -2 50.99
    2 13 2 50.69
    -2 13 -2 59.09
    -2 13 -2 58.39
    2 13 2 46.5
    2 13 2 57.89
    -2 13 -2 55.19
    2 13 2 54.59
    2 13 2 59.19
    -2 13 -2 57.29
    -2 13 -2 38.4
    -2 13 -2 58.29
    2 13 2 55.09
    -2 13 -2 54.49
    2 13 2 54.49
    2 13 2 51.69
    -3 13 2 0.1
    3 13 -2 1.1
    -3 13 2 1.4
    3 13 -2 3.1
    -3 13 2 1.7
    3 13 -2 2.7
    3 13 -2 1.7
    -3 13 2 0.6
    -3 13 2 2.3
    3 13 -2 0.1
    -3 13 2 2.8
    -3 13 2 -1.6
    3 13 -2 0.6
    3 13 -2 1.4
    -3 13 -2 0.9
    -3 13 -2 -0.3
    -3 13 -2 1.5
    -3 13 -2 0.7
    3 13 2 -0.3
    3 13 2 3.8
    -3 13 -2 3.3
    -3 13 -2 1
    3 13 2 2.1
    3 13 2 0.7
    3 13 2 0.5
    -3 13 -2 2.3
    3 13 2 1.8
    -3 13 -2 1.9
    -4 13 2 18.9
    -4 13 2 27.7
    -4 13 2 20.5
    4 13 -2 26.7
    -4 13 2 20.6
    4 13 -2 24.6
    -4 13 2 22.1
    4 13 -2 19.1
    4 13 -2 24.1
    4 13 -2 25.9
    -4 13 2 27.3
    4 13 -2 22.5
    4 13 2 20
    -4 13 -2 17.8
    -4 13 -2 23.7
    -4 13 -2 17.3
    -4 13 -2 23.2
    4 13 2 26.2
    4 13 2 21
    4 13 2 19
    4 13 2 21.5
    -4 13 -2 19.2
    -4 13 -2 24.4
    4 -13 -2 23.5
    4 13 2 18.1
    -4 13 -2 22
    5 13 -2 1.1
    5 13 -2 3.1
    -5 13 2 3.5
    -5 13 2 3.4
    5 13 -2 4.7
    -5 13 2 4.9
    5 13 -2 1.3
    5 13 -2 5.3
    -5 13 2 3.3
    -5 13 2 3.5
    5 13 2 2.6
    -5 13 -2 4.8
    -5 13 -2 2.3
    5 13 2 2.2
    -5 13 -2 5.9
    5 13 2 1.7
    5 13 2 3.9
    -5 13 -2 3.9
    -5 13 -2 0.7
    5 13 2 4.9
    5 -13 -2 3
    -6 13 2 162.98
    6 13 -2 167.48
    -6 13 2 163.38
    6 13 -2 156.98
    -6 13 2 167.98
    6 13 -2 169.88
    -6 13 2 166.18
    6 13 -2 144.19
    -6 13 2 155.08
    6 13 -2 152.48
    6 13 2 151.88
    -6 13 -2 160.98
    -6 13 -2 165.68
    -6 13 -2 162.48
    6 13 2 167.38
    -6 13 -2 161.38
    6 13 2 162.68
    -6 13 -2 155.18
    6 13 2 169.78
    6 -13 -2 162.68
    7 13 -2 3
    7 13 -2 -1.3
    7 -13 2 0.8
    -7 13 2 0.9
    -7 13 2 1.6
    7 13 -2 -0.4
    -7 13 2 1.6
    7 13 -2 0.4
    7 13 -2 1.1
    -7 13 2 1.9
    7 13 2 -2.3
    7 13 2 0.3
    -7 13 -2 3.2
    7 13 2 -0.2
    7 13 2 0.1
    -7 13 -2 0.1
    -7 13 -2 4.9
    -7 13 -2 0.6
    7 -13 -2 -1.5
    7 13 2 1.2
    8 13 -2 23.9
    8 13 -2 24.8
    -8 13 2 26.8
    8 13 -2 26
    8 13 -2 24
    8 -13 2 26
    -8 13 2 20.7
    8 13 -2 24.7
    -8 13 2 21.3
    -8 13 -2 22.1
    -8 13 -2 26.4
    8 13 2 20.6
    -8 13 -2 22.9
    -8 13 -2 28.8
    8 13 2 27.4
    8 -13 -2 27.7
    8 13 2 24.2
    9 13 -2 18.3
    -9 13 2 17
    -9 13 2 17
    9 13 -2 16.8
    9 13 -2 14.6
    -9 13 2 15.3
    9 13 -2 13.2
    9 -13 2 18.5
    -9 13 -2 11.7
    9 13 2 12.7
    9 13 2 16.6
    9 -13 -2 20.2
    9 13 2 16
    -9 13 -2 23.5
    10 13 -2 57.09
    -10 13 2 65.19
    10 -13 2 71.09
    10 13 -2 68.09
    10 -13 -2 70.29
    10 13 2 67.39
    -10 13 -2 72.49
    -10 13 -2 79.19
    0 14 -2 160.58
    0 14 2 170.08
    0 14 2 151.58
    0 14 2 162.58
    0 14 2 144.59
    0 14 2 159.18
    0 14 -2 160.08
    0 14 -2 167.78
    0 14 -2 166.68
    0 14 2 161.38
    0 14 -2 159.98
    0 14 -2 168.48
    0 14 2 161.48
    0 14 -2 161.08
    0 14 2 159.98
    1 14 -2 30.2
    -1 14 2 22.6
    -1 14 2 29
    -1 14 2 24.7
    -1 14 2 32.2
    1 14 -2 25.7
    1 14 -2 31.4
    1 14 -2 23.1
    1 14 -2 30.2
    1 14 -2 26.5
    1 14 -2 27.3
    -1 14 2 27.2
    -1 14 2 24.3
    -1 14 2 23.1
    -1 14 2 24
    -1 14 -2 29.5
    1 14 2 25.3
    -1 14 -2 29
    -1 14 -2 28.5
    -1 14 -2 27.6
    -1 14 -2 18.4
    1 14 2 26
    1 14 2 19.7
    1 14 2 27
    1 14 2 28
    1 14 2 20.6
    1 14 2 31.2
    1 14 2 23
    -1 14 -2 25.8
    -1 14 -2 29.4
    2 14 -2 57.19
    -2 14 2 67.29
    2 14 -2 61.99
    -2 14 2 63.79
    -2 14 2 59.59
    2 14 -2 68.79
    -2 14 2 57.09
    2 14 -2 56.69
    -2 14 2 61.99
    2 14 -2 71.09
    -2 14 2 59.29
    2 14 -2 56.39
    -2 14 2 63.49
    -2 14 2 56.89
    2 14 -2 57.89
    -2 14 -2 59.59
    -2 14 -2 61.59
    -2 14 -2 61.69
    -2 14 -2 58.99
    -2 14 -2 65.99
    -2 14 -2 61.09
    2 14 2 65.19
    2 14 2 62.09
    -2 14 -2 66.09
    -2 14 -2 62.99
    2 14 2 67.79
    2 14 2 54.89
    2 14 2 62.49
    2 14 2 61.29
    2 14 2 63.79
    -3 14 2 3.8
    3 14 -2 6.3
    3 14 -2 3.3
    3 14 -2 5.4
    -3 14 2 5.9
    -3 14 2 4.4
    -3 14 2 8.6
    3 14 -2 5.8
    -3 14 2 6.6
    3 14 -2 3.2
    3 14 -2 4.9
    3 14 -2 6.6
    -3 14 -2 5
    3 14 2 6.5
    3 14 2 4
    -3 14 -2 3.8
    -3 14 -2 4
    3 14 2 4
    3 14 2 5
    -3 14 -2 5.7
    -3 14 -2 9.6
    -3 14 -2 4.6
    -3 14 -2 7.8
    3 14 2 4.1
    3 14 2 5.2
    -3 14 -2 5.2
    -4 14 2 66.39
    4 14 -2 57.09
    4 14 -2 65.39
    -4 14 2 66.59
    -4 14 2 67.79
    4 14 -2 69.49
    4 14 -2 66.69
    4 14 2 60.49
    -4 14 -2 62.79
    -4 14 -2 66.79
    4 14 2 63.49
    4 14 2 65.39
    -4 14 -2 59.19
    -4 14 -2 61.89
    4 14 2 63.19
    -4 14 -2 64.49
    -4 14 -2 70.89
    -4 14 -2 59.09
    4 -14 -2 60.99
    5 14 -2 6.8
    -5 14 2 8.9
    -5 14 2 9.4
    -5 14 2 4.2
    5 14 -2 8.5
    5 14 -2 6.5
    -5 14 2 8.6
    5 14 -2 9.6
    -5 14 2 3.9
    5 14 -2 5.8
    5 14 2 8.7
    -5 14 -2 5
    -5 14 -2 8.3
    -5 14 -2 10.8
    -5 14 -2 7.8
    -5 14 -2 8.2
    5 14 2 9.3
    5 -14 -2 7.9
    5 14 2 8.1
    5 14 2 9.4
    -6 14 2 213.28
    -6 14 2 201.78
    6 14 -2 197.98
    -6 14 2 211.68
    6 14 -2 213.68
    -6 14 2 209.08
    6 14 -2 204.08
    6 -14 2 206.68
    -6 14 2 210.98
    6 14 -2 190.28
    6 14 -2 211.38
    6 14 2 205.18
    -6 14 -2 213.78
    6 -14 -2 211.68
    -6 14 -2 216.68
    6 14 2 208.18
    -6 14 -2 210.18
    6 14 2 208.18
    6 14 2 214.78
    -6 14 -2 211.58
    7 14 -2 1.3
    7 14 -2 0.7
    7 14 -2 3.6
    7 14 -2 2.3
    -7 14 2 0.7
    -7 14 2 -1.7
    -7 14 2 1.7
    -7 14 2 2.6
    7 14 -2 -0.5
    7 -14 2 2.2
    7 14 2 0.7
    7 14 2 -1.9
    7 14 2 -1.5
    -7 14 -2 0.4
    -7 14 -2 1.8
    7 14 2 -0.9
    -7 14 -2 3.6
    -7 14 -2 -4
    7 14 2 1.6
    8 14 -2 278.57
    -8 14 2 309.77
    8 -14 2 294.57
    8 14 -2 279.37
    -8 14 2 286.67
    8 14 -2 297.27
    -8 14 2 293.17
    8 14 -2 298.97
    8 14 -2 282.47
    -8 14 -2 296.37
    -8 14 -2 317.87
    8 -14 -2 300.97
    8 14 2 301.47
    -8 14 -2 308.27
    -9 14 2 4.4
    -9 14 2 3.1
    9 14 -2 4.9
    9 -14 2 5
    9 14 -2 8.4
    -9 14 2 4.8
    -9 14 -2 6.5
    -9 14 -2 4.1
    9 14 2 4.8
    9 -14 -2 4.5
    9 14 2 5.7
    0 15 2 2.1
    0 15 -2 2.8
    0 15 -2 1.2
    0 15 2 -0.6
    0 15 -2 2.2
    0 15 -2 0
    0 15 2 -3.8
    0 15 -2 3.5
    0 15 2 -0.1
    0 15 2 0.7
    0 15 2 0.7
    0 15 2 5.5
    0 15 2 0.3
    0 15 -2 0.6
    -1 15 2 3
    1 15 -2 2.9
    -1 15 2 -2.4
    1 15 -2 1.7
    -1 15 2 3.9
    -1 15 2 2.8
    1 15 -2 1.6
    -1 15 2 3.8
    -1 15 2 0.1
    1 15 -2 0.1
    1 15 -2 -0.9
    1 15 -2 -0.6
    1 15 -2 0.3
    -1 15 2 1.5
    1 15 2 0.1
    -1 15 -2 2.4
    -1 15 -2 -0.1
    1 15 2 0.3
    -1 15 -2 3.4
    1 15 2 0.4
    -1 15 -2 -0.2
    1 15 2 0.8
    -1 15 -2 5.1
    -1 15 -2 0.3
    -2 15 2 900.61
    2 15 -2 984.7
    2 15 -2 953.9
    2 15 -2 1011.4
    2 15 -2 987.6
    2 15 -2 866.51
    2 15 -2 932.31
    -2 15 2 943.41
    2 15 -2 990.7
    -2 15 2 1002.4
    -2 15 2 984.6
    -2 15 2 973
    -2 15 2 976
    2 15 2 939.61
    -2 15 -2 1004.6
    -2 15 -2 906.41
    -2 15 -2 959.1
    -2 15 -2 927.31
    -2 15 -2 961.4
    2 15 2 1009.5
    2 15 2 935.81
    2 15 2 972
    -2 15 -2 978.6
    2 15 2 967
    2 15 2 957.2
    -2 15 -2 951.2
    -3 15 2 10.9
    3 15 -2 9.7
    -3 15 2 10.6
    3 15 -2 10.6
    -3 15 2 11.7
    3 15 -2 10.3
    -3 15 2 11.1
    -3 15 2 8.2
    3 15 -2 11.2
    3 15 -2 12.7
    3 15 -2 10.7
    -3 15 -2 12.5
    3 15 2 7.3
    3 15 2 8.5
    -3 15 -2 9.4
    3 15 2 9.6
    -3 15 -2 10.4
    3 15 2 10.6
    -3 15 -2 8.8
    3 15 2 14.6
    -3 15 -2 7.6
    -3 15 -2 9.8
    -3 15 -2 10.8
    3 15 2 7.9
    -3 15 -2 10.7
    -4 15 2 414.16
    -4 15 2 438.76
    4 15 -2 401.06
    4 15 -2 429.86
    4 15 -2 435.16
    -4 15 2 418.36
    4 15 -2 405.66
    -4 15 2 412.56
    -4 15 -2 415.06
    -4 15 -2 426.66
    -4 15 -2 420.16
    -4 15 -2 420.66
    -4 15 -2 419.56
    4 15 2 425.76
    4 15 2 411.26
    4 15 2 443.16
    4 15 2 421.96
    -4 15 -2 424.36
    5 15 -2 18.2
    5 15 -2 14.4
    -5 15 2 13.2
    -5 15 2 14.7
    -5 15 2 12.2
    5 -15 2 16.6
    5 15 -2 15.6
    -5 15 2 10.3
    5 15 2 14.8
    5 15 2 11.8
    -5 15 -2 18
    -5 15 -2 12.7
    5 15 2 17.1
    -5 15 -2 14.3
    -5 15 -2 16.2
    5 15 2 15.1
    -5 15 -2 10.7
    -6 15 2 171.88
    -6 15 2 163.38
    -6 15 2 166.98
    6 15 -2 163.18
    6 15 -2 173.88
    6 -15 2 158.18
    -6 15 -2 169.38
    6 -15 -2 164.98
    6 15 2 162.58
    6 15 2 151.08
    6 15 2 161.18
    -6 15 -2 166.28
    -6 15 -2 166.58
    -6 15 -2 153.08
    -7 15 2 1.7
    -7 15 2 0.6
    7 15 -2 2.7
    7 15 -2 2.2
    7 -15 2 0.9
    -7 15 2 3.3
    7 15 2 5.1
    -7 15 -2 0.1
    -7 15 -2 1.9
    7 15 2 -0.7
    -7 15 -2 3.1
    7 -15 -2 4
    7 15 2 0.8
    -7 15 -2 1.5
    -8 15 2 593.34
    8 -15 2 596.54
    8 15 -2 591.24
    -8 15 2 549.05
    8 15 -2 570.54
    -8 15 2 575.44
    8 15 2 598.84
    8 -15 -2 566.14
    -8 15 -2 587.74
    8 15 2 588.24
    -8 15 -2 585.84
    -8 15 -2 561.24
    -9 15 2 16.8
    -9 15 2 19.1
    9 15 2 15
    9 15 2 14.3
    -9 -15 2 15.5
    -9 15 -2 16.8
    0 16 2 61.19
    0 16 -2 66.19
    0 16 2 66.89
    0 16 2 64.69
    0 16 -2 55.29
    0 16 -2 68.49
    0 16 -2 66.29
    0 16 -2 61.49
    0 16 2 66.69
    0 16 2 63.49
    0 16 2 67.69
    -1 16 2 48.9
    1 16 -2 49.6
    -1 16 2 48
    -1 16 2 48.3
    1 16 -2 41.6
    -1 16 2 52.89
    1 16 -2 53.09
    1 16 -2 50.39
    1 16 -2 53.59
    -1 16 2 45.6
    -1 16 2 46.3
    1 16 2 48.4
    -1 16 -2 49.3
    1 16 2 45.6
    1 16 2 47.7
    -1 16 -2 51.69
    1 16 2 57.69
    1 16 2 51.39
    -1 16 -2 41
    -1 16 -2 47.5
    -1 16 -2 47.7
    1 16 2 53.79
    2 16 -2 4
    2 16 -2 2.7
    2 16 -2 3.1
    -2 16 2 2.8
    2 16 -2 1.5
    -2 16 2 1
    -2 16 2 1.8
    -2 16 2 1.4
    2 16 -2 0.7
    -2 16 2 1.9
    2 16 2 2
    -2 16 -2 2.2
    2 16 2 3.2
    -2 16 -2 0.9
    -2 16 -2 1.2
    -2 16 -2 4.2
    2 16 2 1.4
    -2 16 -2 3
    2 16 2 6.8
    2 16 2 4
    -3 16 2 -0.4
    -3 16 2 0
    -3 16 2 1.7
    3 16 -2 2.6
    3 16 -2 -1.8
    -3 16 2 3.2
    3 16 -2 1.3
    -3 16 -2 1.6
    3 16 2 1.6
    -3 16 -2 2
    -3 16 -2 -1.2
    3 16 2 -0.9
    3 16 2 1.2
    -3 16 -2 0.5
    3 16 2 -2.3
    -4 16 2 127.79
    -4 16 2 118.99
    -4 16 2 122.99
    4 16 -2 126.29
    4 16 -2 120.69
    -4 16 2 121.69
    -4 16 -2 125.89
    4 16 2 130.19
    -4 16 -2 124.39
    -4 16 -2 122.39
    4 16 2 121.49
    -4 16 -2 127.89
    4 16 2 120.39
    -5 16 2 -0.5
    5 -16 2 2.3
    -5 16 2 -1.7
    5 16 -2 0.3
    5 16 -2 1.3
    -5 16 2 -0.1
    5 16 2 3.7
    5 16 2 1.1
    -5 16 -2 3.5
    5 16 2 2.3
    -5 16 -2 5.2
    -5 16 -2 1.6
    -5 16 -2 2.9
    -6 16 2 295.17
    6 16 -2 288.07
    6 -16 2 271.07
    -6 16 2 271.87
    6 16 -2 288.07
    -6 16 2 288.57
    -6 16 -2 296.97
    -6 16 -2 276.97
    -6 16 -2 280.87
    6 16 2 283.07
    -6 16 -2 294.77
    6 16 2 286.27
    6 16 2 283.07
    -7 16 2 4.8
    -7 16 2 4.8
    7 -16 2 5.7
    7 16 -2 6.6
    7 16 -2 6
    -7 16 -2 6.2
    -7 16 -2 4.1
    7 16 2 4
    -7 16 -2 2.2
    7 16 2 11.4
    8 16 -2 4.6
    -8 16 2 1
    8 16 2 4.3
    -8 16 -2 4.1
    8 16 2 7.6
    0 17 2 0.2
    0 17 -2 -0.8
    0 17 2 1
    0 17 -2 0.4
    0 17 2 3.8
    0 17 2 -1.3
    0 17 2 -2.1
    0 17 -2 0.7
    0 17 2 0.6
    0 17 -2 -1.7
    0 17 -2 -0.7
    -1 17 2 0.1
    -1 17 2 1.4
    -1 17 2 2.3
    1 17 -2 0.8
    -1 17 2 0.9
    1 17 -2 1.6
    1 17 -2 0
    1 17 -2 -3.5
    1 17 -2 -4.3
    -1 17 2 2.3
    -1 17 -2 2.9
    1 17 2 3.4
    -1 17 -2 1.5
    1 17 2 1.3
    -1 17 -2 2
    1 17 2 -1
    -1 17 -2 0.2
    -1 17 -2 -0.6
    1 17 2 2.3
    -2 17 2 8.6
    2 17 -2 12.2
    2 17 -2 10.4
    -2 17 2 14.4
    -2 17 2 10.7
    2 17 -2 9.1
    2 17 -2 10.7
    -2 17 2 14
    2 17 2 16.2
    -2 17 -2 7.8
    2 17 2 12.3
    -2 17 -2 10.2
    -2 17 -2 7
    2 17 2 11.4
    -2 17 -2 12.9
    2 17 2 13.3
    2 17 2 13.5
    -3 17 2 24.5
    -3 17 2 14.9
    -3 17 2 17.1
    -3 17 2 15.9
    3 17 -2 17
    3 17 -2 16.4
    3 17 2 15.7
    3 17 2 12.6
    -3 17 -2 18.7
    -3 17 -2 17.8
    -3 17 -2 12.7
    -3 17 -2 19.3
    -4 17 2 10
    4 17 -2 8.6
    4 17 -2 8.1
    -4 17 2 9.7
    -4 17 2 12.1
    -4 17 -2 15
    4 17 2 9.9
    -4 17 -2 6.5
    -4 17 -2 11.4
    4 17 2 10.7
    4 17 2 11.9
    5 17 -2 3.8
    5 17 -2 2.3
    -5 17 2 3.1
    -5 17 2 0.9
    -5 17 2 7.2
    -5 17 -2 3.2
    5 17 2 2.9
    -5 17 -2 2.2
    5 17 2 4.8
    -5 17 -2 6.5
    5 17 2 0.7
    6 17 -2 -0.5
    -6 17 2 3.6
    -6 17 2 2.1
    6 17 -2 0.2
    6 17 2 -1.2
    6 17 2 3.5
    6 17 2 0.8
    -6 17 -2 -2.4
    -6 17 -2 1
    -6 17 -2 -0.1
    0 18 -2 49.99
    0 18 2 49.4
    0 18 2 54.29
    0 18 -2 50.89
    0 18 2 40.8
    0 18 -2 47.3
    0 18 2 45.9
    0 18 -2 45.2
    0 18 -2 48.3
    0 18 2 45.6
    1 18 -2 18.1
    1 18 -2 24.8
    1 18 -2 19.7
    1 18 -2 29.7
    -1 18 2 18.3
    -1 18 2 32.4
    -1 18 2 26.3
    1 18 2 26.2
    -1 18 -2 30.6
    -1 18 -2 25.2
    1 18 2 26.6
    1 18 2 28.1
    -1 18 -2 27.5
    1 18 2 20.5
    -1 18 -2 19.2
    1 18 2 26.7
    -1 18 -2 21.1
    2 18 -2 11
    -2 18 2 7.4
    -2 18 2 9.1
    2 18 -2 9.1
    -2 18 2 8
    -2 18 -2 9.1
    2 18 2 10.8
    2 18 2 10
    2 18 2 7.4
    -2 18 -2 11
    -2 18 -2 8.3
    2 18 2 13.7
    -2 18 -2 7.3
    3 18 -2 0.2
    -3 18 2 2.2
    3 18 -2 0.3
    -3 18 2 0.3
    -3 18 2 -2.1
    -3 18 -2 -0.2
    3 18 2 2.3
    -3 18 -2 5.7
    -3 18 -2 2.2
    3 18 2 2.1
    3 18 2 0.2
    -4 18 2 23.4
    4 18 -2 27.7
    -4 18 2 22.2
    4 18 -2 24.2
    -4 18 2 28
    -4 18 -2 18.9
    4 18 2 22
    4 18 2 24.8
    -4 18 -2 20.1
    4 18 2 20.1
    -4 18 -2 17.1
    5 18 -2 -1.3
    -5 18 2 -3.1
    -5 18 2 -1.4
    5 18 -2 -1.6
    5 18 2 3.1
    -5 18 -2 -2
    5 18 2 0
    -5 18 -2 2.7
    0 19 -2 3.2
    0 19 -2 0.2
    0 19 -2 -1.3
    0 19 2 0
    0 19 -2 -0.8
    0 19 2 5.2
    1 19 -2 -4.2
    -1 19 2 2.4
    -1 19 2 2
    1 19 -2 0.1
    -1 19 -2 2.2
    -1 19 -2 -0.8
    -1 19 -2 3.9
    1 19 2 2.1
    1 19 2 6.8
    2 19 -2 17.8
    -2 19 2 23.1
    2 19 -2 14.4
    -2 19 2 18.2
    -2 19 -2 23.1
    -2 19 -2 21.9
    0 0 3 -2.1
    0 0 -3 -0.2
    0 0 -3 -2.7
    -1 0 3 0.3
    1 0 -3 0.2
    1 0 3 0.4
    -1 0 -3 0.1
    -1 0 3 1.9
    -1 0 -3 -1.1
    1 0 3 0.8
    -2 0 -3 -1.4
    -2 0 3 -1.3
    -2 0 3 -2.2
    -2 0 3 -1.5
    2 0 3 -1.7
    2 0 3 -2.4
    2 0 -3 -1.6
    -2 0 3 -2.7
    -2 0 -3 -1.9
    2 0 3 -0.9
    -3 0 3 -4.5
    3 0 -3 -4.7
    -3 0 3 -4
    3 0 3 -4.9
    3 0 3 -4.6
    3 0 3 -4.6
    3 0 -3 -4.1
    -3 0 3 -4.3
    -3 0 -3 -1
    -3 0 3 -5.1
    3 0 3 -3.5
    4 0 -3 1.7
    4 0 -3 -1.3
    -4 0 -3 9.6
    -4 0 3 -3.2
    -4 0 3 -0.4
    4 0 3 -4
    4 0 3 -0.3
    4 0 3 -0.9
    4 0 3 -0.6
    4 0 -3 -1
    4 0 3 -0.4
    4 0 -3 -0.4
    5 0 3 0.3
    5 0 -3 -1.1
    -5 0 -3 0.5
    5 0 3 -0.1
    5 0 3 -0.8
    5 0 -3 3.8
    5 0 -3 0.1
    5 0 3 -3.1
    5 0 -3 -1
    -5 0 3 -14.5
    -5 0 -3 0.9
    5 0 3 -1.3
    -5 0 3 0.7
    -6 0 3 -0.3
    6 0 3 -0.3
    6 0 3 0.7
    6 0 -3 0.1
    6 0 -3 -0.3
    -6 0 -3 -1.3
    6 0 3 0.1
    6 0 -3 1.1
    -6 0 3 0.6
    -6 0 -3 0.4
    6 0 3 0.1
    7 0 -3 0.6
    -7 0 -3 0.5
    7 0 -3 0.9
    7 0 3 0.1
    7 0 3 -1.8
    7 0 3 0.1
    7 0 -3 0.9
    -7 0 -3 0.3
    7 0 3 0.2
    7 0 -3 -0.2
    -7 0 3 0.4
    7 0 3 1.2
    -7 0 3 -0.6
    -7 0 -3 0.6
    -8 0 -3 -0.3
    8 0 -3 1.4
    -8 0 3 0.4
    8 0 3 0.5
    8 0 -3 2.3
    -8 0 -3 -0.7
    8 0 3 0.4
    8 0 3 0.9
    8 0 -3 -0.8
    9 0 -3 1.9
    -9 0 -3 -0.5
    9 0 -3 0
    9 0 3 1.5
    9 0 3 1.2
    9 0 3 4.2
    9 0 -3 0.6
    9 0 3 1.3
    -9 0 -3 -0.2
    -10 0 -3 -2.4
    -10 0 -3 -3.1
    10 0 3 -2.7
    10 0 -3 1.4
    10 0 3 2.7
    -10 0 3 0.1
    10 0 -3 -2.5
    10 0 3 0.3
    10 0 -3 -0.4
    -11 0 3 1.4
    -11 0 -3 -0.8
    -11 0 -3 0
    -11 0 3 2.3
    11 0 -3 -3.5
    11 0 -3 -2.9
    11 0 -3 0.4
    11 0 3 -0.2
    -12 0 3 -1.9
    12 0 -3 3.4
    12 0 3 2.2
    -12 0 -3 -1.5
    -12 0 -3 -0.8
    -13 0 3 -0.3
    13 0 -3 4.1
    13 0 -3 -3.2
    -13 0 -3 2.5
    -13 0 -3 2.7
    13 0 3 1.1
    -13 0 3 2.4
    -14 0 3 0
    -14 0 -3 -7.9
    14 0 -3 0
    14 0 3 -2.9
    0 1 -3 -1.6
    0 -1 -3 -2.2
    0 1 -3 -1.5
    0 1 3 -1.6
    0 1 3 -0.2
    0 -1 -3 -1.4
    0 -1 -3 -1.8
    0 -1 3 -2
    0 1 -3 -1.1
    -1 1 3 3861.91
    1 -1 3 3951.5
    -1 -1 -3 3690.63
    1 1 3 3692.73
    -1 -1 3 3851.01
    -1 1 -3 3849.51
    2 -1 3 120.09
    -2 -1 -3 130.09
    -2 1 3 124.19
    2 -1 3 126.79
    -2 1 3 124.89
    -2 -1 -3 110.79
    2 -1 -3 121.69
    -2 -1 3 123.49
    -2 -1 3 124.09
    2 1 3 119.09
    -2 -1 3 128.29
    2 1 3 132.39
    2 1 3 116.89
    -2 -1 3 121.79
    -2 1 -3 118.99
    -3 1 3 1031.2
    3 -1 3 959.3
    -3 -1 -3 997.4
    3 1 -3 950.8
    3 1 -3 958.1
    -3 1 3 1021.8
    -3 1 3 1014.9
    3 1 -3 984.3
    3 -1 3 957.5
    -3 1 3 994.6
    3 1 -3 983.5
    -3 -1 -3 1012.6
    3 -1 3 1025.5
    -3 -1 3 1024.6
    3 1 3 1043.9
    3 1 3 942.31
    -3 1 -3 948.31
    3 1 3 950.6
    3 1 3 993.5
    3 1 3 977.7
    -3 -1 3 996
    3 -1 -3 1005.2
    3 -1 -3 1038.4
    3 -1 -3 981.7
    4 1 -3 1044.1
    4 -1 3 977.2
    4 1 -3 1065.09
    4 1 -3 1047.4
    -4 1 3 991.6
    4 -1 3 996.2
    4 1 -3 1044.2
    4 -1 3 950.4
    -4 -1 -3 1005.7
    -4 1 3 1071.09
    4 -1 3 1113.79
    4 -1 3 1031
    4 1 3 1050.09
    -4 -1 3 974.8
    -4 -1 3 1037.6
    4 1 3 1042.9
    4 1 3 969.1
    4 1 3 991.1
    4 -1 -3 1049.99
    -4 1 -3 1000.2
    4 1 3 1083.39
    4 -1 -3 956.3
    4 -1 -3 969.7
    4 -1 -3 1013.1
    5 1 -3 11.6
    5 1 -3 14.9
    5 1 -3 14.1
    -5 1 3 14.5
    5 -1 3 13.3
    -5 -1 -3 9.2
    5 -1 3 13.2
    5 -1 3 14.6
    -5 1 3 12.2
    5 -1 3 12.2
    5 -1 3 13.1
    5 -1 -3 11.2
    -5 1 -3 9.2
    5 1 3 11.4
    5 -1 -3 19.8
    5 1 3 13.7
    5 1 3 13.3
    5 -1 -3 13.5
    5 1 3 14
    -5 -1 3 12.2
    -5 1 -3 13.7
    6 1 -3 281.47
    6 -1 3 277.37
    6 -1 3 265.87
    -6 -1 -3 265.77
    6 -1 3 269.27
    6 1 -3 277.57
    6 1 -3 277.87
    -6 1 3 257.77
    -6 1 3 272.27
    6 1 -3 269.87
    6 -1 -3 267.47
    6 1 3 274.07
    6 1 3 264.47
    -6 1 -3 270.77
    -6 1 -3 262.27
    -6 1 -3 249.18
    6 1 3 264.47
    6 -1 -3 271.97
    6 -1 -3 251.97
    6 1 3 268.97
    -6 -1 3 273.67
    7 1 -3 1691.63
    -7 -1 -3 1541.65
    7 1 -3 1664.43
    7 -1 3 1506.35
    -7 -1 -3 1592.54
    7 -1 3 1595.04
    7 -1 3 1579.74
    7 1 -3 1481.25
    7 1 -3 1637.24
    7 -1 3 1632.34
    -7 1 3 1549.24
    -7 1 3 1582.34
    -7 1 -3 1607.84
    7 1 3 1651.93
    -7 1 -3 1609.24
    7 -1 -3 1531.75
    -7 1 -3 1545.35
    -7 -1 3 1550.44
    7 -1 -3 1684.33
    7 1 3 1561.24
    7 1 3 1678.13
    7 1 3 1561.24
    7 -1 -3 1695.83
    7 1 3 1582.54
    -7 -1 3 1484.15
    8 -1 3 26
    -8 1 3 26
    8 -1 3 24.7
    8 1 -3 26.6
    8 1 -3 26
    -8 -1 -3 21
    -8 -1 -3 26.5
    8 -1 3 25.1
    8 1 -3 27.7
    8 -1 -3 25.6
    8 1 3 24.1
    8 -1 -3 23.8
    8 1 3 21.9
    8 1 3 25
    -8 -1 3 31
    -8 1 -3 25.5
    -8 1 -3 28.9
    8 -1 -3 27.6
    8 1 3 25.3
    8 1 3 23.2
    -9 1 3 71.39
    9 -1 3 70.99
    9 -1 3 80.29
    9 -1 3 68.29
    9 -1 3 72.99
    9 1 -3 80.09
    9 1 -3 80.09
    -9 -1 -3 75.39
    -9 1 3 76.59
    -9 -1 -3 73.29
    9 1 -3 77.89
    -9 1 -3 80.49
    9 -1 -3 75.39
    9 1 3 81.09
    9 -1 -3 76.69
    9 1 3 69.79
    -9 1 -3 74.19
    9 -1 -3 75.09
    9 1 3 78.99
    9 1 3 76.09
    10 -1 3 196.28
    10 1 -3 192.68
    -10 1 3 177.88
    10 1 -3 190.48
    10 -1 3 185.68
    10 1 -3 196.48
    -10 1 3 189.88
    -10 -1 -3 184.58
    -10 -1 -3 186.38
    10 -1 -3 192.18
    10 -1 -3 185.38
    -10 1 -3 192.98
    10 -1 -3 190.68
    10 1 3 191.88
    10 1 3 191.98
    -10 1 -3 191.88
    11 -1 3 41.7
    -11 -1 -3 44.4
    11 1 -3 33.8
    11 1 -3 38.6
    11 1 -3 36.5
    -11 1 3 34.1
    -11 1 3 33.8
    11 -1 3 34.1
    11 -1 -3 34
    -11 1 -3 33.7
    -11 1 -3 29.5
    11 1 3 32.1
    11 -1 -3 39.4
    -11 -1 3 40.2
    -11 -1 3 30.8
    11 1 3 30.4
    12 1 -3 3.4
    12 -1 3 -0.4
    -12 1 3 4.4
    12 1 -3 2.6
    12 1 -3 2.1
    -12 -1 -3 1.2
    -12 1 3 1.9
    -12 -1 3 1.6
    -12 1 -3 -2
    12 -1 -3 1.9
    12 1 3 0.2
    -12 1 -3 1.1
    -12 1 -3 3.2
    13 -1 3 209.68
    -13 -1 -3 203.78
    13 1 -3 219.28
    -13 1 3 213.88
    -13 -1 3 202.18
    13 -1 -3 212.18
    -13 1 -3 198.88
    -13 1 -3 197.28
    13 -1 -3 217.68
    13 1 3 202.28
    -13 -1 3 205.28
    -14 1 3 23.6
    -14 -1 -3 23.6
    14 1 -3 27.5
    14 -1 3 28.2
    -14 -1 3 42.5
    14 1 3 30
    14 1 3 27.4
    14 -1 -3 28.4
    -14 1 -3 22.1
    14 1 3 27.6
    0 -2 -3 3075.19
    0 2 -3 3014.9
    0 -2 3 3154.08
    0 2 3 2981.5
    1 -2 3 4592.24
    -1 -2 -3 4193.48
    -1 2 -3 4202.08
    -1 -2 3 4208.48
    -1 -2 3 4343.37
    1 2 3 3951.7
    -2 -2 -3 430.46
    -2 2 3 442.36
    -2 -2 -3 462.35
    -2 2 3 500.15
    2 -2 3 440.16
    2 2 -3 420.76
    2 -2 3 439.56
    2 2 3 456.45
    2 2 3 432.36
    2 -2 -3 420.86
    -2 -2 3 433.56
    2 2 3 447.56
    2 -2 -3 401.06
    -2 2 -3 437.86
    2 2 3 465.05
    -2 -2 3 476.95
    -3 2 3 27.9
    -3 -2 -3 34.7
    3 -2 3 31.6
    3 2 -3 28.5
    3 -2 3 27.6
    3 2 -3 32.8
    3 -2 3 28.5
    -3 2 3 26.2
    -3 2 3 30.7
    3 2 -3 27.2
    -3 2 3 29.2
    3 2 -3 27.3
    -3 -2 -3 30
    -3 2 3 30.7
    3 2 3 40.1
    3 2 3 30.4
    3 2 3 28.3
    3 2 3 28.4
    3 -2 -3 27.7
    3 -2 -3 27.7
    3 -2 -3 28.3
    -3 -2 3 27.7
    -3 -2 3 30.5
    -3 2 -3 34.2
    3 2 3 27.6
    4 -2 3 38.8
    4 -2 3 42
    4 2 -3 42
    -4 2 3 46
    4 2 -3 43.4
    4 -2 3 39.4
    -4 -2 -3 43.4
    -4 2 3 40.9
    4 -2 3 40.8
    4 2 -3 48.8
    -4 2 3 39.7
    4 2 -3 41.6
    -4 2 3 43.7
    -4 2 3 46.1
    4 2 -3 42.3
    -4 -2 3 45.6
    -4 2 -3 42.6
    4 2 3 42
    4 2 3 45.6
    4 2 3 40.7
    4 2 3 43.6
    -4 2 -3 46
    4 -2 -3 38.4
    4 -2 -3 40.9
    -4 2 -3 41.4
    -4 -2 3 40.5
    4 2 3 44.9
    -4 2 -3 38.8
    4 -2 -3 51.19
    -5 2 3 1833.02
    -5 -2 -3 2013
    -5 2 3 1864.11
    5 -2 3 2079.89
    5 2 -3 2241.88
    -5 2 3 2146.49
    5 2 -3 2231.08
    5 -2 3 2017.7
    -5 2 3 2230.58
    5 -2 3 2044.1
    5 -2 3 2170.68
    5 2 -3 2142.59
    5 2 -3 2177.48
    5 -2 3 2085.09
    5 2 -3 2063.49
    -5 2 3 2077.59
    5 2 3 2224.28
    -5 2 -3 1953.8
    5 2 3 2061.99
    -5 -2 3 2153.78
    5 -2 -3 1867.61
    -5 2 -3 2195.68
    -5 2 -3 1891.81
    -5 2 -3 2125.39
    5 2 3 2079.39
    5 2 3 2063.29
    5 -2 -3 2123.99
    5 -2 -3 2054.49
    5 2 3 2041.8
    5 -2 -3 2059.89
    6 -2 3 13.7
    6 2 -3 10.6
    6 -2 3 10.7
    -6 2 3 12.7
    -6 -2 -3 12.2
    6 -2 3 8.2
    -6 2 3 9.4
    6 2 -3 10
    6 2 -3 13.5
    -6 2 3 11.6
    6 2 -3 11.1
    -6 2 3 9.1
    6 2 -3 9
    -6 -2 3 9.8
    6 -2 -3 10.2
    6 2 3 10
    -6 2 -3 10.4
    -6 2 -3 10.4
    6 2 3 9.8
    6 -2 -3 11.1
    6 2 3 13.5
    -6 2 -3 12.6
    -6 2 -3 12.1
    6 2 3 10.1
    6 2 3 10.4
    6 -2 -3 12.2
    7 2 -3 326.97
    7 2 -3 314.17
    7 2 -3 294.77
    -7 -2 -3 309.17
    -7 2 3 318.07
    -7 2 3 309.07
    -7 2 3 316.67
    7 -2 3 314.67
    -7 -2 -3 307.07
    7 -2 3 285.17
    -7 2 3 315.27
    7 2 -3 321.57
    7 2 3 302.47
    -7 -2 3 300.27
    7 -2 -3 317.57
    -7 2 -3 319.37
    7 2 3 316.47
    7 -2 -3 320.67
    7 2 3 327.67
    7 2 3 300.97
    -7 2 -3 323.27
    7 2 3 314.87
    -7 2 -3 307.47
    7 2 3 330.67
    7 -2 -3 311.97
    -8 2 3 113.49
    8 2 -3 113.49
    -8 -2 -3 119.49
    8 -2 3 115.59
    8 -2 3 117.59
    8 2 -3 114.59
    -8 2 3 113.79
    8 -2 3 111.29
    8 2 -3 113.99
    -8 -2 -3 117.09
    -8 2 3 117.19
    -8 2 -3 111.89
    8 2 3 110.79
    8 -2 -3 113.29
    8 -2 -3 113.59
    8 2 3 116.79
    8 2 3 118.09
    8 2 3 115.59
    8 -2 -3 117.89
    8 2 3 117.79
    -8 2 -3 113.49
    -9 -2 -3 325.57
    -9 -2 -3 343.47
    -9 2 3 324.87
    9 2 -3 341.37
    9 -2 3 325.87
    9 2 -3 343.57
    9 2 -3 337.17
    9 -2 3 343.87
    -9 2 3 333.17
    9 -2 -3 323.57
    9 -2 -3 345.57
    -9 2 -3 315.17
    9 2 3 330.57
    9 2 3 342.77
    9 -2 -3 320.57
    -9 2 -3 332.37
    9 2 3 331.37
    10 2 -3 171.58
    -10 2 3 178.18
    10 -2 3 200.68
    10 2 -3 203.98
    10 2 -3 186.68
    -10 2 3 170.48
    -10 -2 -3 184.98
    10 -2 3 183.88
    -10 2 -3 192.68
    10 -2 -3 197.38
    10 2 3 181.88
    10 -2 -3 187.18
    10 2 3 195.88
    -10 2 -3 193.68
    11 2 -3 646.54
    11 2 -3 667.03
    11 -2 3 668.33
    -11 2 3 653.23
    -11 -2 -3 637.04
    11 2 -3 686.53
    -11 2 3 650.83
    11 -2 3 671.23
    -11 2 -3 669.13
    11 2 3 669.13
    11 2 3 707.63
    11 -2 -3 667.33
    -11 2 -3 661.63
    11 -2 -3 668.63
    12 -2 3 17.4
    12 2 -3 11.7
    -12 2 3 16.5
    -12 2 3 8.2
    12 -2 3 18.2
    12 2 -3 17.3
    -12 2 -3 11
    -12 2 -3 15.5
    -12 2 -3 12.8
    -12 -2 3 13.2
    12 -2 -3 12.8
    12 2 3 12.9
    13 2 -3 27.9
    13 2 -3 24.6
    13 -2 3 31.7
    -13 2 3 30.4
    -13 2 -3 23.5
    -13 -2 3 32.2
    -13 2 -3 27.7
    13 -2 -3 28.1
    13 2 3 29.8
    -13 -2 3 31
    -13 2 -3 30.5
    14 2 -3 13.8
    14 -2 3 11.3
    -14 2 3 12.5
    14 2 3 18.9
    14 -2 -3 14.2
    -14 2 -3 8.3
    14 2 3 11.9
    14 2 3 14.3
    -14 -2 3 14.1
    0 3 3 -4.1
    0 -3 -3 -5.7
    0 3 -3 -4.8
    0 -3 -3 -4.2
    0 3 3 -6.1
    0 -3 3 -6.7
    0 -3 -3 -4.3
    -1 -3 -3 281.37
    -1 -3 -3 293.87
    -1 3 3 294.17
    1 -3 3 304.17
    1 3 -3 283.57
    -1 3 3 314.07
    1 3 3 297.17
    -1 3 -3 274.77
    1 3 3 280.47
    1 -3 -3 291.07
    1 -3 -3 288.97
    1 3 3 285.37
    -1 -3 3 319.67
    1 3 3 288.17
    -1 3 -3 292.67
    -1 -3 3 294.47
    2 -3 3 130.29
    -2 3 3 116.89
    2 3 -3 118.69
    -2 -3 -3 131.99
    2 3 -3 123.49
    2 3 -3 110.39
    -2 3 3 116.29
    2 3 -3 125.59
    -2 3 3 131.79
    -2 3 3 126.89
    -2 3 -3 112.09
    -2 3 -3 126.29
    2 -3 -3 124.19
    -2 -3 3 129.99
    2 3 3 118.49
    2 3 3 125.99
    2 3 3 119.29
    -2 -3 3 137.49
    -2 3 -3 136.89
    -3 3 3 841.52
    -3 -3 -3 742.93
    3 -3 3 742.63
    3 3 -3 797.02
    -3 3 3 860.31
    3 -3 3 809.72
    -3 3 3 808.92
    3 3 -3 791.32
    -3 -3 -3 791.12
    -3 3 3 763.82
    3 3 -3 741.23
    -3 3 3 768.32
    3 3 -3 797.32
    -3 3 3 769.32
    3 3 3 775.72
    3 3 3 781.72
    -3 3 -3 793.02
    -3 3 -3 738.63
    3 3 3 813.82
    -3 -3 3 782.72
    3 3 3 753.02
    3 3 3 762.42
    -3 3 -3 882.11
    3 -3 -3 737.43
    -4 3 3 264.87
    -4 3 3 259.47
    -4 -3 -3 277.87
    4 3 -3 273.67
    4 3 -3 269.47
    4 3 -3 289.57
    4 -3 3 266.67
    4 3 -3 265.67
    -4 3 3 249.18
    4 -3 3 286.47
    -4 3 3 254.27
    4 3 -3 278.37
    4 -3 3 278.17
    -4 3 3 278.07
    4 3 -3 275.67
    -4 3 3 294.97
    4 -3 -3 244.98
    4 -3 -3 265.57
    4 3 3 271.87
    -4 3 -3 264.17
    -4 -3 3 276.97
    4 3 3 278.47
    4 -3 -3 279.47
    4 3 3 279.27
    4 3 3 271.97
    -4 3 -3 267.37
    4 -3 -3 260.27
    -4 3 -3 253.97
    -4 3 -3 250.27
    4 3 3 283.77
    5 3 -3 4.2
    5 3 -3 3.8
    -5 3 3 8.1
    5 3 -3 1.7
    5 3 -3 3.5
    -5 -3 -3 2.6
    5 3 -3 4.6
    5 -3 3 1.2
    -5 3 3 5.9
    5 -3 3 2.1
    -5 3 3 4.2
    -5 3 3 3.5
    -5 3 -3 3
    -5 3 -3 3.3
    5 3 3 3.6
    5 3 3 1.1
    5 -3 -3 4.8
    5 3 3 4.3
    -5 -3 3 3.2
    5 3 3 3.2
    -5 3 -3 3.1
    5 -3 -3 2.3
    -5 3 -3 6.2
    -6 -3 -3 5.2
    -6 3 3 6.7
    6 -3 3 6.7
    -6 3 3 8.8
    -6 3 3 7.4
    -6 3 3 8.5
    6 -3 3 5.8
    6 3 -3 7.9
    6 3 -3 7.4
    6 3 -3 6.5
    -6 3 3 4.3
    6 3 -3 6.9
    6 3 -3 6.3
    -6 3 -3 7.6
    6 3 3 4.9
    6 -3 -3 4
    6 3 3 5.6
    6 -3 -3 5.3
    6 3 3 4.8
    -6 3 -3 7.4
    -6 3 -3 7.6
    6 3 3 5.9
    6 3 3 7.8
    -6 -3 3 7.4
    6 -3 -3 6.5
    -6 3 -3 7.6
    7 3 -3 534.85
    -7 3 3 520.85
    -7 3 3 526.85
    7 3 -3 561.34
    7 -3 3 541.95
    7 -3 3 552.04
    7 3 -3 561.74
    -7 -3 -3 526.85
    -7 3 3 548.85
    7 3 -3 507.55
    -7 3 3 529.25
    7 3 -3 553.74
    -7 3 -3 508.85
    7 -3 -3 561.34
    7 -3 -3 503.85
    7 -3 -3 552.04
    7 3 3 533.65
    -7 3 -3 559.44
    7 3 3 557.84
    -7 -3 3 513.35
    7 3 3 536.25
    7 3 3 569.24
    -7 3 -3 560.54
    7 3 3 472.35
    8 3 -3 0.5
    -8 -3 -3 0.9
    -8 3 3 0.4
    -8 3 3 1.7
    8 3 -3 -1.2
    8 -3 3 0
    8 3 -3 1.6
    -8 3 3 -2.7
    -8 3 -3 -1.4
    -8 3 -3 2.3
    8 3 3 1.1
    8 -3 -3 -1.1
    8 -3 -3 0.4
    8 3 3 3.2
    8 3 3 3
    8 3 3 0.1
    9 3 -3 397.46
    -9 3 3 399.76
    9 -3 3 393.56
    -9 -3 -3 400.56
    9 -3 3 391.36
    9 3 -3 403.86
    -9 3 3 385.06
    9 3 -3 390.26
    9 3 3 415.26
    9 3 3 423.86
    9 -3 -3 404.36
    9 3 3 413.26
    9 -3 -3 418.26
    -9 3 -3 404.46
    -9 3 -3 399.06
    9 3 3 404.66
    10 3 -3 54.79
    10 3 -3 50.99
    10 3 -3 52.19
    -10 3 3 44.8
    -10 3 3 46.6
    -10 -3 -3 58.39
    10 -3 3 53.19
    10 3 -3 48.8
    10 -3 3 49.1
    -10 3 -3 54.89
    10 -3 -3 44.3
    10 3 3 58.29
    10 -3 -3 49.99
    -10 3 -3 48.9
    10 3 3 52.19
    10 3 3 58.99
    11 -3 3 195.78
    11 -3 3 193.88
    -11 -3 -3 175.58
    11 3 -3 195.78
    11 3 -3 188.88
    11 3 -3 191.48
    -11 3 3 182.98
    11 -3 -3 191.88
    11 -3 -3 196.98
    11 3 3 184.78
    11 3 3 200.08
    -11 3 -3 192.08
    -11 3 -3 191.68
    -12 3 3 14.8
    12 -3 3 18.9
    12 -3 3 19.4
    12 3 -3 13.5
    -12 3 3 21.2
    12 3 -3 19.3
    -12 -3 3 20.4
    12 3 3 16
    12 -3 -3 22.1
    -12 3 -3 17
    -12 3 -3 18.7
    -12 3 -3 17.9
    13 3 -3 215.78
    -13 3 3 213.38
    13 -3 3 208.28
    13 3 -3 214.88
    -13 3 -3 212.08
    -13 3 -3 211.78
    -13 3 -3 214.68
    -13 -3 3 219.28
    13 -3 -3 223.08
    13 3 3 230.18
    13 3 3 218.68
    13 3 3 226.18
    -14 3 3 87.29
    14 3 -3 88.19
    14 3 -3 83.59
    -14 3 -3 89.99
    14 3 3 86.29
    -14 -3 3 91.99
    14 3 3 77.19
    14 -3 -3 93.09
    14 3 3 82.49
    0 -4 -3 1118.89
    0 4 3 1083.29
    0 4 3 1111.89
    0 4 -3 1036.3
    0 4 -3 1057.09
    0 4 -3 1120.29
    0 -4 3 1163.78
    0 4 3 1077.49
    0 -4 -3 1068.89
    0 4 -3 968.4
    0 4 -3 1098.09
    0 -4 -3 1010.9
    -1 4 3 12.8
    1 4 -3 12.8
    1 4 -3 13.3
    -1 4 3 14.8
    -1 -4 -3 16.2
    1 -4 3 15.7
    1 4 -3 13.6
    -1 -4 -3 15
    -1 4 3 10.8
    -1 4 3 15
    -1 -4 -3 14.4
    1 4 -3 16.8
    -1 4 3 11.9
    -1 4 3 14
    1 4 -3 11.3
    -1 4 -3 11.4
    -1 4 -3 11.4
    1 4 3 14.3
    -1 4 -3 10.8
    1 -4 -3 12.6
    -1 4 -3 14.2
    1 -4 -3 16
    1 4 3 10.1
    -1 4 -3 12.7
    -1 4 -3 15.2
    1 4 3 16.2
    1 4 3 12.7
    -1 -4 3 14.2
    -1 -4 3 15
    -2 4 3 232.68
    -2 -4 -3 242.88
    2 4 -3 235.58
    -2 4 3 227.88
    2 4 -3 237.58
    2 -4 3 257.77
    -2 4 3 248.88
    2 4 -3 221.88
    -2 4 3 229.88
    -2 -4 -3 268.07
    -2 4 3 240.98
    2 4 -3 236.78
    2 4 -3 243.38
    2 4 -3 237.88
    2 4 -3 251.97
    2 -4 -3 228.08
    2 4 3 238.98
    -2 4 -3 243.38
    -2 4 -3 230.48
    2 -4 -3 237.48
    -2 -4 3 239.08
    -2 4 -3 236.58
    -2 4 -3 258.97
    -2 -4 3 245.48
    2 4 3 242.68
    -2 4 -3 233.58
    2 4 3 222.98
    2 4 3 239.68
    -2 4 -3 243.48
    2 4 3 249.88
    2 4 3 238.88
    3 4 -3 198.78
    -3 -4 -3 200.38
    3 4 -3 202.48
    3 4 -3 196.78
    -3 4 3 203.18
    3 4 -3 198.08
    3 -4 3 189.68
    3 4 -3 185.78
    -3 4 3 208.48
    -3 4 3 206.38
    -3 -4 -3 205.68
    3 -4 3 180.48
    -3 4 3 197.28
    -3 4 3 205.78
    -3 4 3 203.58
    3 4 -3 194.68
    3 -4 -3 190.68
    3 4 3 209.08
    -3 4 -3 188.88
    -3 -4 3 195.78
    3 -4 -3 190.58
    3 4 3 183.58
    3 4 3 190.28
    -3 4 -3 204.08
    -3 4 -3 202.48
    -3 4 -3 199.78
    3 4 3 198.68
    3 4 3 202.48
    3 4 3 200.68
    3 4 3 197.48
    -4 4 3 234.48
    -4 4 3 231.48
    4 4 -3 244.28
    4 4 -3 234.48
    4 4 -3 226.18
    4 4 -3 217.08
    -4 -4 -3 232.68
    4 4 -3 243.78
    -4 4 3 223.18
    -4 4 3 229.28
    4 4 -3 240.88
    4 4 -3 229.48
    4 -4 3 229.98
    -4 4 3 244.78
    4 -4 -3 224.78
    4 4 3 242.48
    -4 4 -3 246.58
    4 4 3 239.68
    4 -4 -3 219.68
    -4 4 -3 222.08
    -4 4 -3 228.88
    4 4 3 226.78
    -4 4 -3 227.68
    4 4 3 235.38
    4 4 3 237.18
    -4 4 -3 227.18
    5 4 -3 506.65
    -5 4 3 512.75
    5 4 -3 506.85
    -5 4 3 514.75
    5 4 -3 520.25
    5 4 -3 472.35
    5 4 -3 520.45
    -5 4 3 533.05
    -5 4 3 523.75
    -5 4 3 503.05
    5 4 -3 503.75
    5 4 -3 491.25
    5 -4 3 502.75
    -5 4 3 525.25
    -5 -4 -3 480.75
    5 4 3 540.25
    5 -4 -3 501.35
    5 -4 -3 503.95
    -5 4 -3 484.45
    5 4 3 537.75
    5 4 3 528.55
    5 4 3 439.46
    -5 4 -3 539.85
    -5 4 -3 508.25
    5 4 3 483.45
    -5 4 -3 533.05
    -5 4 -3 505.65
    -5 4 -3 516.95
    -6 4 3 384.96
    -6 -4 -3 349.96
    6 4 -3 362.96
    -6 4 3 369.96
    6 4 -3 356.56
    6 -4 3 357.76
    6 4 -3 355.96
    -6 4 3 331.27
    6 4 -3 376.36
    6 4 -3 354.16
    6 4 -3 352.46
    -6 4 3 357.86
    6 -4 3 354.26
    -6 4 3 355.86
    6 4 -3 382.46
    6 -4 -3 364.06
    -6 4 -3 359.26
    6 4 3 367.66
    6 4 3 390.36
    6 4 3 377.66
    6 4 3 350.06
    6 -4 -3 377.66
    6 4 3 373.16
    -6 -4 3 361.86
    -6 4 -3 385.66
    -6 4 -3 359.16
    -6 4 -3 385.36
    -6 4 -3 370.16
    -7 -4 -3 7.7
    -7 4 3 5.4
    7 4 -3 8.3
    -7 4 3 9.1
    7 4 -3 7.8
    7 -4 3 4.6
    7 -4 3 8.4
    -7 4 3 6.5
    -7 4 3 7.5
    7 4 -3 7.2
    7 4 -3 7
    7 4 -3 9
    7 4 -3 4.1
    7 -4 -3 5
    7 4 3 5.4
    -7 4 -3 7.6
    -7 -4 3 2.1
    -7 4 -3 6.7
    -7 4 -3 8
    7 4 3 6.4
    7 4 3 4.9
    -7 4 -3 3.9
    7 -4 -3 8.4
    7 4 3 6.2
    7 4 3 5.9
    -7 4 -3 6.7
    -8 -4 -3 40.3
    8 4 -3 40.1
    8 4 -3 47.5
    8 4 -3 42.7
    8 -4 3 43.1
    8 4 -3 42.6
    -8 4 3 38.4
    8 -4 -3 44.8
    -8 4 -3 44.2
    8 4 3 44.3
    8 4 3 46.9
    8 -4 -3 42.8
    -8 4 -3 39.2
    8 4 3 41.3
    8 4 3 41.6
    9 4 -3 62.29
    9 -4 3 57.69
    9 4 -3 56.09
    9 -4 3 57.29
    -9 4 3 58.19
    -9 -4 -3 60.49
    9 4 -3 57.69
    9 4 -3 58.49
    9 4 3 63.79
    9 4 3 53.29
    -9 4 -3 61.09
    9 -4 -3 60.69
    9 4 3 61.39
    -9 4 -3 60.39
    9 4 3 53.69
    9 -4 -3 69.59
    -9 4 -3 64.59
    10 4 -3 1.4
    10 4 -3 0.2
    -10 4 3 2.3
    10 4 -3 3.2
    10 -4 3 1.8
    10 4 -3 1.2
    10 -4 3 0.2
    -10 4 -3 0.5
    10 -4 -3 1.2
    10 -4 -3 -2.2
    10 4 3 1.5
    10 4 3 -2.8
    -10 4 -3 -1.6
    -10 4 -3 0
    10 4 3 1.6
    11 -4 3 81.79
    11 -4 3 86.29
    11 4 -3 84.99
    -11 4 3 84.39
    -11 4 3 73.49
    11 4 -3 86.79
    -11 4 -3 85.39
    -11 4 -3 79.89
    11 -4 -3 78.39
    11 -4 -3 90.09
    11 4 3 78.89
    -11 4 -3 79.59
    11 4 3 85.39
    -12 4 3 9.9
    -12 4 3 11.4
    12 4 -3 12.1
    12 -4 3 10
    12 4 -3 13.4
    12 -4 3 14.5
    12 4 3 10.8
    -12 -4 3 12.8
    12 4 3 15.3
    12 -4 -3 10.2
    -12 4 -3 9.3
    12 4 3 12.9
    -12 4 -3 14
    -12 4 -3 13
    13 4 -3 21.9
    13 -4 3 20.4
    13 4 -3 18.6
    13 -4 3 17.7
    -13 4 3 19.2
    13 4 -3 17.9
    -13 4 -3 18
    13 4 3 17.6
    13 4 3 22.4
    -13 4 -3 18
    -13 -4 3 19.7
    13 -4 -3 21
    13 4 3 18.4
    14 4 -3 9.8
    14 4 -3 5.7
    -14 4 3 8.8
    -14 -4 -3 18.8
    14 4 3 12.5
    14 4 3 8.6
    -14 -4 3 6.2
    -14 4 -3 10.4
    14 -4 -3 6.8
    0 -5 -3 -0.4
    0 5 3 -0.2
    0 5 3 -1.6
    0 5 -3 -0.9
    0 5 3 -0.6
    0 -5 3 1.9
    0 5 -3 -1.7
    0 5 -3 0
    0 5 3 -0.3
    0 5 -3 -0.5
    0 -5 3 -0.6
    0 5 3 -0.8
    0 -5 -3 -0.4
    0 -5 3 -0.6
    1 -5 3 1122.19
    1 5 -3 1135.59
    -1 5 3 1159.18
    -1 -5 -3 1157.58
    1 5 -3 1073.89
    1 5 -3 1103.79
    1 5 -3 1106.69
    -1 5 3 1026.8
    -1 -5 -3 1085.79
    -1 5 3 1034.6
    -1 5 3 1117.29
    1 -5 3 1079.79
    1 5 -3 1138.39
    -1 -5 -3 1110.39
    1 5 -3 1110.89
    1 5 -3 1150.68
    -1 5 3 1113.09
    1 5 -3 1098.29
    1 5 -3 1152.78
    1 -5 3 1174.78
    -1 5 3 1189.68
    1 5 3 1078.89
    -1 5 -3 1062.29
    1 -5 -3 1152.78
    1 5 3 1091.29
    -1 5 -3 1130.79
    1 -5 -3 1030.4
    -1 -5 3 1126.49
    1 5 3 1099.59
    -1 5 -3 1052.59
    -1 -5 3 1125.29
    -1 5 -3 1213.08
    -1 -5 3 1137.79
    -1 5 -3 1048.3
    1 5 3 1125.59
    -1 -5 3 1099.49
    -1 5 -3 1152.58
    1 5 3 1059.19
    1 -5 -3 1058.79
    2 -5 3 167.38
    -2 5 3 182.58
    -2 5 3 177.68
    2 5 -3 170.28
    -2 -5 -3 169.58
    2 5 -3 174.68
    2 5 -3 167.78
    2 5 -3 176.28
    2 5 -3 171.98
    -2 5 3 179.18
    -2 -5 -3 176.48
    -2 5 3 162.18
    -2 5 3 165.58
    2 5 -3 180.18
    2 5 -3 169.38
    2 5 -3 168.78
    -2 5 3 171.38
    2 -5 -3 173.28
    2 5 3 182.18
    -2 -5 3 161.58
    -2 5 -3 170.18
    -2 5 -3 172.08
    -2 5 -3 165.18
    -2 5 -3 183.48
    2 5 3 168.98
    2 5 3 165.28
    -2 5 -3 150.08
    -2 -5 3 176.78
    2 5 3 180.98
    2 5 3 173.08
    -2 5 -3 163.68
    2 5 3 167.68
    3 5 -3 3.6
    3 5 -3 3.9
    -3 5 3 3.1
    -3 5 3 1.3
    -3 -5 -3 1.3
    -3 5 3 2.7
    3 -5 3 1
    3 5 -3 4.2
    3 5 -3 1.6
    3 5 -3 2.9
    -3 5 3 1
    3 5 -3 4.2
    -3 5 3 3.7
    3 5 -3 1.5
    3 5 -3 2.4
    -3 5 3 2.3
    -3 5 -3 4
    3 -5 -3 3.5
    3 5 3 1.5
    3 -5 -3 2.8
    3 5 3 1
    3 5 3 3.3
    3 5 3 2.3
    -3 5 -3 3.4
    -3 5 -3 4
    -3 5 -3 3.1
    3 5 3 1.4
    -3 5 -3 1.2
    3 5 3 2.2
    -3 5 -3 1
    -3 5 -3 1.8
    -4 5 3 434.06
    4 5 -3 482.85
    4 5 -3 477.25
    -4 5 3 504.05
    4 5 -3 476.35
    -4 5 3 473.85
    4 5 -3 473.45
    4 -5 3 443.76
    -4 5 3 499.45
    -4 -5 -3 450.65
    4 5 -3 437.96
    -4 5 3 477.95
    -4 5 3 488.15
    4 5 -3 472.55
    4 5 -3 470.25
    4 5 -3 487.15
    4 5 3 453.45
    4 -5 -3 488.05
    -4 5 -3 486.85
    -4 5 -3 492.05
    -4 5 -3 459.25
    4 5 3 472.45
    4 5 3 457.65
    4 -5 -3 452.55
    4 5 3 466.25
    4 5 3 489.75
    -4 5 -3 472.65
    4 5 3 454.55
    -4 5 -3 469.75
    -4 5 -3 492.25
    -4 5 -3 425.86
    5 5 -3 194.28
    -5 5 3 217.78
    5 5 -3 215.38
    -5 5 3 216.98
    -5 5 3 219.88
    -5 5 3 226.18
    5 5 -3 221.38
    5 5 -3 206.18
    5 5 -3 229.68
    5 5 -3 220.88
    -5 5 3 222.88
    5 -5 3 201.58
    5 5 -3 222.68
    5 5 -3 221.88
    -5 -5 -3 207.48
    -5 5 3 218.08
    -5 5 3 197.88
    5 5 -3 234.58
    -5 5 -3 214.58
    -5 5 -3 204.78
    5 5 3 208.08
    5 -5 -3 221.48
    5 5 3 211.08
    -5 5 -3 219.78
    5 5 3 225.08
    -5 5 -3 221.58
    5 5 3 225.08
    5 5 3 211.38
    5 5 3 213.98
    -5 5 -3 225.58
    -5 5 -3 205.78
    6 5 -3 346.67
    6 5 -3 338.57
    -6 5 3 346.37
    6 5 -3 332.27
    6 5 -3 340.57
    -6 5 3 344.07
    6 5 -3 337.37
    6 5 -3 338.47
    6 5 -3 343.97
    6 5 -3 343.37
    6 -5 3 339.87
    -6 5 3 325.27
    -6 5 3 357.66
    -6 -5 -3 323.17
    6 -5 3 326.17
    -6 5 -3 341.47
    6 5 3 325.77
    6 -5 -3 343.77
    6 5 3 365.76
    -6 5 -3 338.47
    6 5 3 355.36
    6 5 3 344.67
    -6 5 -3 337.37
    -6 -5 3 325.17
    -6 5 -3 355.66
    6 5 3 339.67
    6 -5 -3 343.57
    -6 5 -3 339.57
    -6 5 -3 329.17
    7 5 -3 22.1
    7 5 -3 22
    -7 -5 -3 18.6
    -7 5 3 17.7
    7 -5 3 17
    7 5 -3 25.7
    7 5 -3 18.5
    7 5 -3 21.3
    -7 5 3 22.1
    7 5 -3 24.6
    7 -5 3 17.1
    7 5 -3 20.7
    7 5 -3 17.4
    -7 5 -3 22.7
    7 -5 -3 24.2
    7 -5 -3 22.6
    -7 5 -3 17.4
    7 5 3 21.1
    -7 5 -3 18.9
    7 5 3 22.9
    7 5 3 17.9
    -7 -5 3 19
    -7 5 -3 24.5
    -7 5 -3 22
    7 5 3 25.2
    -7 5 -3 22.9
    8 5 -3 20
    -8 -5 -3 21.7
    8 -5 3 23
    8 5 -3 22.3
    -8 5 3 17.8
    8 5 -3 21.6
    8 5 -3 23.4
    8 5 -3 19
    -8 5 -3 20.5
    8 -5 -3 26.1
    8 5 3 16.3
    8 5 3 20.1
    8 -5 -3 19.6
    8 5 3 20
    8 5 3 17.4
    -8 5 -3 23.6
    -8 5 -3 22.7
    9 5 -3 5.7
    9 5 -3 9.3
    9 -5 3 12.8
    9 -5 3 8.6
    9 5 -3 11.9
    -9 5 3 8.4
    9 5 -3 9.7
    -9 5 -3 9.6
    -9 5 -3 11
    9 -5 -3 10.1
    9 5 3 7.8
    9 -5 -3 10
    -9 5 -3 9.9
    9 5 3 11.1
    9 5 3 10.1
    9 5 3 6.3
    10 5 -3 36.1
    10 -5 3 32.9
    10 -5 3 28.6
    -10 5 3 31
    -10 5 3 34.4
    10 5 -3 35.1
    10 5 3 27.5
    10 5 3 32.3
    -10 5 -3 39.8
    10 5 3 35.6
    -10 5 -3 32.7
    10 -5 -3 36.8
    -10 5 -3 29.4
    10 5 3 40.1
    -11 5 3 41.8
    11 -5 3 46.2
    11 5 -3 41.3
    11 5 -3 40.5
    -11 5 3 37.4
    11 -5 3 39.4
    -11 5 -3 33.9
    11 5 3 46.7
    11 5 3 41.8
    11 -5 -3 46.1
    -11 5 -3 43.3
    11 5 3 41.5
    11 5 3 43.1
    -11 5 -3 37.2
    11 5 3 46
    12 -5 3 6.6
    -12 5 3 7.4
    12 5 -3 7.6
    12 5 -3 10.3
    12 -5 3 8.9
    12 5 -3 4.7
    12 5 3 4.8
    -12 5 -3 8.1
    12 5 3 7
    -12 5 -3 6.2
    12 -5 -3 6.8
    12 5 3 7
    12 5 3 8.4
    -12 5 -3 6.7
    13 5 -3 0.6
    -13 5 3 -2.3
    13 -5 3 2.5
    13 5 -3 -4
    13 5 -3 -1.7
    13 5 3 0.2
    -13 -5 3 -0.1
    -13 5 -3 3.3
    13 5 3 1.7
    -13 5 -3 -2.9
    13 5 3 0.9
    13 -5 -3 0.7
    0 -6 3 160.88
    0 -6 3 157.98
    0 -6 3 169.98
    0 6 3 160.78
    0 6 3 172.48
    0 6 3 152.58
    0 -6 3 162.28
    0 6 -3 174.08
    0 6 3 155.98
    0 6 -3 167.08
    0 -6 -3 149.88
    0 6 -3 159.08
    0 6 3 152.08
    0 6 -3 160.08
    0 6 3 161.48
    0 -6 -3 161.58
    0 6 -3 159.08
    0 6 -3 164.88
    1 6 -3 888.91
    1 6 -3 950.9
    1 6 -3 892.21
    1 6 -3 881.41
    -1 6 3 826.82
    -1 -6 -3 842.72
    1 -6 3 924.01
    1 -6 3 871.81
    -1 -6 -3 906.61
    1 -6 3 827.72
    1 6 -3 847.02
    -1 -6 -3 925.81
    -1 6 3 879.51
    -1 6 3 863.81
    -1 6 3 847.72
    -1 6 3 908.61
    1 6 -3 911.51
    -1 6 3 921.71
    1 6 -3 872.21
    1 6 -3 869.81
    -1 -6 3 870.51
    1 -6 -3 933.61
    -1 -6 3 857.81
    -1 6 -3 808.02
    1 6 3 902.21
    -1 -6 3 853.91
    1 6 3 883.41
    1 6 3 852.21
    1 6 3 834.92
    1 6 3 887.21
    -1 6 -3 938.81
    -1 6 -3 863.81
    -1 6 -3 756.42
    -1 6 -3 886.11
    1 6 3 911.91
    1 -6 -3 845.52
    -1 -6 3 896.31
    1 6 3 870.21
    -2 -6 -3 -0.6
    -2 6 3 0.8
    2 6 -3 0.2
    2 6 -3 -1.3
    2 6 -3 2.3
    2 6 -3 -0.4
    2 6 -3 0.4
    -2 6 3 0.8
    -2 6 3 -1.9
    2 6 -3 0.2
    2 6 -3 0.4
    -2 -6 -3 0.4
    2 6 -3 0
    -2 6 3 3.5
    2 6 -3 0.6
    2 6 -3 -1.4
    -2 6 3 -0.1
    -2 6 3 0.5
    2 6 -3 1.6
    -2 6 3 0.6
    2 6 3 0.5
    2 6 3 -0.1
    -2 6 -3 -0.7
    2 -6 -3 1.6
    2 6 3 -1
    2 6 3 -0.1
    2 6 3 0.1
    -2 6 -3 1.2
    2 6 3 0.4
    -2 6 -3 0.2
    2 -6 -3 0.3
    -2 6 -3 0.5
    2 6 3 0.1
    -2 6 -3 -1.3
    -2 -6 3 0.1
    -2 -6 3 0
    -2 6 -3 -0.4
    2 6 3 -1
    -2 6 -3 -1.8
    -3 6 3 695.33
    -3 6 3 707.43
    3 6 -3 691.53
    3 6 -3 706.63
    3 6 -3 693.53
    3 6 -3 655.53
    3 6 -3 716.83
    -3 6 3 683.63
    3 6 -3 704.33
    -3 6 3 657.83
    3 6 -3 683.93
    -3 -6 -3 690.93
    3 6 -3 746.63
    -3 6 3 642.54
    -3 6 3 692.23
    -3 6 3 730.03
    -3 6 3 714.83
    3 6 -3 699.93
    3 -6 3 664.03
    -3 6 3 672.23
    3 6 3 740.03
    3 6 3 682.13
    3 6 3 627.44
    3 -6 -3 667.73
    3 6 3 687.53
    3 6 3 713.93
    -3 6 -3 675.63
    3 6 3 705.43
    -3 6 -3 705.73
    -3 6 -3 693.73
    -3 6 -3 699.53
    -3 6 -3 711.93
    -3 6 -3 673.23
    3 6 3 730.93
    -3 6 -3 711.43
    3 6 3 666.33
    3 6 3 634.94
    4 6 -3 2.9
    4 6 -3 3.9
    -4 6 3 2.8
    -4 6 3 3.4
    4 -6 3 2.9
    -4 6 3 3.2
    -4 6 3 2.4
    -4 -6 -3 2.4
    -4 6 3 2.3
    4 6 -3 5.2
    -4 6 3 2.6
    4 6 -3 2.1
    -4 6 3 3.3
    4 6 -3 3.1
    4 6 -3 2.7
    4 6 -3 2.9
    -4 6 3 2.6
    4 6 -3 3.1
    4 6 -3 4.3
    4 6 3 3.5
    -4 6 -3 4.1
    4 6 3 1.6
    -4 6 -3 1.9
    -4 6 -3 1
    -4 6 -3 2.4
    4 6 3 3.1
    4 6 3 3.8
    4 6 3 1.4
    -4 6 -3 4.8
    4 6 3 1.7
    4 -6 -3 4.2
    -4 6 -3 3.5
    4 6 3 2
    4 6 3 2.4
    -4 6 -3 2
    -4 6 -3 2.6
    5 6 -3 950.4
    -5 6 3 945.91
    5 6 -3 968.6
    -5 -6 -3 884.31
    5 -6 3 934.61
    5 6 -3 956.2
    -5 6 3 965.1
    -5 6 3 976.5
    -5 6 3 980.7
    5 6 -3 988.1
    5 6 -3 942.71
    -5 6 3 982.6
    5 6 -3 939.21
    -5 6 3 956.1
    5 6 -3 952.8
    5 6 -3 984.8
    -5 6 3 928.21
    5 6 -3 943.21
    5 6 3 951
    5 6 3 923.81
    5 6 3 963.8
    5 6 3 974.5
    5 -6 -3 983
    5 6 3 983.5
    -5 6 -3 990.6
    -5 6 -3 928.71
    -5 6 -3 1024.2
    -5 6 -3 967.9
    -5 6 -3 1003.2
    5 6 3 875.01
    -5 6 -3 990
    -5 6 -3 992.8
    5 6 3 989.4
    -5 6 -3 992
    5 6 3 926.71
    6 6 -3 70.69
    -6 6 3 69.99
    6 6 -3 69.39
    -6 6 3 71.69
    -6 -6 -3 71.89
    6 6 -3 77.49
    -6 6 3 70.79
    6 -6 3 73.59
    6 6 -3 74.09
    6 6 -3 72.09
    6 6 -3 73.89
    -6 6 3 76.39
    6 6 -3 70.49
    6 6 3 71.69
    -6 6 -3 69.49
    6 6 3 75.19
    6 6 3 73.99
    6 6 3 72.79
    -6 6 -3 73.59
    6 -6 -3 78.39
    -6 6 -3 73.69
    6 6 3 69.39
    -6 6 -3 75.19
    6 6 3 74.89
    -6 6 -3 69.89
    6 6 3 76.69
    -6 6 -3 74.59
    -7 6 3 1.9
    -7 6 3 1.6
    7 6 -3 0.8
    7 -6 3 4.5
    -7 -6 -3 2.9
    7 6 -3 -0.3
    7 6 -3 3.9
    -7 6 3 3.3
    7 6 -3 1.6
    7 -6 3 1.1
    7 6 -3 3.5
    7 6 -3 4.1
    7 6 3 3.3
    -7 6 -3 2.9
    7 6 3 3
    7 6 3 3.9
    -7 6 -3 0.9
    7 -6 -3 2.7
    7 6 3 2.1
    -7 6 -3 4.1
    7 6 3 0.8
    7 6 3 3.7
    -7 6 -3 2.6
    -7 -6 3 2.1
    -7 6 -3 4.8
    8 6 -3 21
    8 6 -3 21.1
    -8 6 3 16.9
    8 -6 3 16.2
    8 6 -3 19.1
    8 6 3 19.2
    -8 6 -3 21.3
    8 6 3 15.9
    8 -6 -3 16.6
    8 6 3 18
    8 6 3 17.8
    -8 6 -3 20
    -8 6 -3 20.3
    -8 6 -3 16.7
    8 6 3 19.4
    8 6 3 17.2
    -8 6 -3 12.6
    9 -6 3 360.66
    9 6 -3 359.86
    -9 6 3 363.16
    9 6 -3 376.26
    -9 6 3 369.26
    9 -6 3 380.86
    -9 6 -3 374.26
    9 6 3 383.96
    -9 6 -3 377.86
    9 6 3 358.46
    9 -6 -3 385.76
    9 6 3 371.56
    -9 6 -3 365.46
    9 6 3 368.86
    9 6 3 357.96
    10 6 -3 28.3
    -10 6 3 23
    -10 6 3 29.2
    10 6 -3 23.2
    10 6 -3 22.7
    10 -6 3 28.5
    10 -6 3 25
    10 6 3 24
    -10 6 -3 25.4
    10 6 3 22.6
    10 -6 -3 25.3
    10 6 3 25.6
    -10 6 -3 26.9
    10 6 3 25.7
    10 6 3 27.8
    10 6 3 28.8
    -10 6 -3 31.1
    11 6 -3 17.6
    11 6 -3 15.1
    11 6 -3 16.4
    -11 6 3 18.2
    11 -6 3 19
    11 -6 3 17.1
    -11 6 3 15.1
    11 6 3 17.7
    11 6 3 16.3
    11 6 3 21
    11 6 3 13.6
    -11 6 -3 16.2
    11 -6 -3 15.9
    11 6 3 18.7
    -11 6 -3 19.9
    -11 6 -3 16.7
    -12 6 3 32
    12 6 -3 33.1
    -12 6 3 43.9
    12 -6 3 37.7
    12 6 -3 36
    12 -6 3 34.4
    12 6 -3 33.2
    -12 6 -3 38.8
    12 6 3 25.8
    12 -6 -3 41.1
    -12 6 -3 40.7
    12 6 3 33.6
    12 6 3 35.4
    12 6 3 36.8
    -13 6 3 6.8
    13 6 -3 8.9
    13 6 -3 8.3
    13 6 -3 8.5
    13 -6 3 7.4
    -13 6 -3 12.6
    13 6 3 9
    13 6 3 7.6
    -13 6 -3 6.6
    13 -6 -3 7.3
    -13 -6 3 8.9
    0 7 -3 0.8
    0 7 3 -1.1
    0 7 3 -1.1
    0 -7 -3 -0.2
    0 -7 3 -0.3
    0 7 -3 -1.1
    0 7 3 0.9
    0 7 3 0.8
    0 7 -3 -1.1
    0 -7 -3 -1.6
    0 7 3 -2
    0 7 -3 0.5
    0 7 3 -4.4
    0 7 3 0.3
    0 -7 3 -0.6
    0 7 -3 0.4
    0 7 -3 -0.6
    0 7 3 -0.6
    0 7 -3 -0.5
    -1 7 3 1483.25
    1 7 -3 1641.84
    -1 7 3 1513.95
    -1 -7 -3 1460.05
    1 7 -3 1569.34
    -1 7 3 1529.05
    -1 7 3 1518.85
    -1 -7 -3 1388.66
    1 -7 3 1577.74
    -1 7 3 1557.14
    1 7 -3 1485.25
    1 7 -3 1613.04
    1 7 -3 1464.15
    1 7 -3 1512.85
    1 -7 3 1580.04
    -1 7 3 1464.05
    1 7 -3 1507.15
    1 7 -3 1546.35
    1 7 -3 1627.44
    1 7 -3 1573.44
    -1 7 3 1498.05
    1 7 3 1557.54
    -1 7 -3 1520.05
    -1 -7 3 1517.85
    1 7 3 1526.85
    1 7 3 1526.75
    1 -7 -3 1591.94
    -1 7 -3 1583.44
    -1 7 -3 1497.85
    -1 7 -3 1542.25
    1 7 3 1507.25
    1 7 3 1447.16
    1 7 3 1506.25
    1 7 3 1521.45
    -1 7 -3 1435.96
    1 7 3 1486.45
    -1 7 -3 1553.44
    -1 7 -3 1616.94
    1 -7 -3 1443.46
    -1 -7 3 1550.14
    -2 -7 -3 1011.1
    -2 7 3 946.41
    -2 7 3 1039.3
    2 7 -3 1076.59
    2 7 -3 1115.59
    2 -7 3 1113.09
    -2 7 3 985.9
    2 7 -3 1076.29
    2 7 -3 1051.89
    2 7 -3 1053.69
    -2 7 3 1073.69
    2 7 -3 1015.2
    2 7 -3 1015.2
    2 7 -3 1062.79
    -2 7 3 1066.09
    2 7 -3 1055.79
    -2 7 3 1024.4
    -2 -7 -3 968.9
    -2 7 3 1073.59
    -2 7 3 1046.2
    -2 7 3 998.9
    2 7 -3 1040.2
    -2 7 -3 930.21
    -2 7 -3 1136.19
    -2 7 -3 999.9
    2 7 3 985
    -2 7 -3 1069.69
    2 7 3 1071.49
    2 7 3 1062.79
    -2 -7 3 995.6
    2 7 3 1056.49
    2 -7 -3 984.1
    2 7 3 1097.59
    -2 7 -3 1040.7
    2 7 3 1043.4
    2 7 3 980.4
    2 7 3 995.5
    2 7 3 983.2
    -2 7 -3 1040.2
    -2 -7 3 985
    2 7 3 1028.7
    -2 7 -3 1038.7
    2 -7 -3 1081.59
    -2 7 -3 988
    -3 7 3 3685.53
    -3 7 3 4109.29
    -3 7 3 4071.29
    -3 -7 -3 3766.92
    -3 7 3 3839.52
    -3 7 3 4030.5
    -3 7 3 4186.88
    3 7 -3 3955.5
    -3 7 3 4056.99
    3 7 -3 4109.49
    3 7 -3 3890.61
    3 7 -3 4081.89
    -3 7 3 4126.29
    3 7 -3 4328.27
    3 7 -3 3984.6
    3 7 -3 4268.07
    -3 7 3 3883.51
    3 7 -3 4123.69
    3 7 -3 4174.78
    -3 7 3 4119.19
    3 -7 3 3765.02
    3 7 -3 3982.9
    3 7 -3 3483.65
    3 7 3 3868.11
    -3 7 -3 4132.89
    3 7 3 4205.98
    -3 7 -3 3997.2
    -3 7 -3 3858.91
    3 7 3 4076.69
    -3 7 -3 4100.89
    -3 7 -3 3540.75
    3 7 3 4233.98
    3 7 3 3933.61
    -3 7 -3 3847.72
    3 7 3 3674.13
    3 7 3 3760.52
    -3 7 -3 4021.7
    3 7 3 3923.11
    -3 7 -3 3895.71
    -3 7 -3 3932.11
    3 -7 -3 3944.01
    -3 7 -3 3819.02
    3 7 3 3687.33
    4 7 -3 64.49
    4 7 -3 59.09
    4 7 -3 58.99
    4 7 -3 60.69
    4 7 -3 62.09
    -4 -7 -3 61.69
    -4 7 3 60.19
    -4 7 3 62.19
    -4 7 3 59.49
    -4 7 3 63.19
    -4 7 3 56.89
    4 7 -3 56.99
    -4 7 3 59.49
    -4 7 3 60.99
    -4 7 3 62.99
    4 7 -3 62.09
    4 -7 3 56.09
    4 7 -3 65.09
    4 7 -3 60.49
    -4 7 -3 61.79
    4 7 3 62.09
    4 7 3 59.79
    -4 7 -3 64.09
    -4 7 -3 59.49
    4 -7 -3 60.99
    4 7 3 61.49
    4 7 3 61.09
    -4 7 -3 59.39
    4 7 3 60.59
    -4 7 -3 53.49
    4 7 3 56.99
    4 7 3 55.79
    4 7 3 59.79
    -4 7 -3 64.09
    -4 7 -3 62.29
    -4 7 -3 61.69
    4 7 3 61.49
    -5 7 3 10.4
    -5 7 3 16.3
    5 7 -3 14.3
    5 7 -3 14.6
    -5 7 3 14.5
    -5 7 3 14.3
    5 7 -3 12.3
    5 -7 3 14.6
    -5 7 3 13.2
    5 7 -3 10.7
    5 7 -3 16.7
    -5 7 3 16.9
    5 7 -3 13.4
    5 7 -3 13.3
    5 7 -3 14.8
    -5 -7 -3 16.7
    -5 7 3 15.9
    -5 7 -3 12.8
    5 7 3 15.8
    5 -7 -3 13.5
    -5 7 -3 12.8
    -5 7 -3 16
    5 7 3 14.4
    -5 7 -3 14.3
    -5 7 -3 15.1
    -5 7 -3 17.4
    -5 7 -3 15.3
    -5 7 -3 15.1
    5 7 3 14.7
    5 7 3 10.9
    5 7 3 11.8
    5 7 3 15.6
    5 7 3 13.4
    -6 7 3 76.69
    6 7 -3 76.79
    6 7 -3 75.79
    6 7 -3 80.69
    -6 7 3 85.09
    6 7 -3 78.59
    6 7 -3 80.39
    -6 7 3 82.49
    6 7 -3 78.79
    6 -7 3 75.09
    6 7 -3 67.89
    6 7 -3 77.39
    -6 7 3 82.69
    6 7 3 82.89
    -6 7 -3 80.49
    6 7 3 83.39
    -6 7 -3 81.29
    6 7 3 82.89
    -6 7 -3 80.19
    -6 7 -3 84.39
    6 7 3 78.29
    6 7 3 82.79
    -6 7 -3 73.09
    6 -7 -3 72.69
    6 7 3 78.59
    -6 7 -3 79.89
    6 7 3 76.49
    -7 7 3 1280.17
    -7 7 3 1211.98
    7 7 -3 1259.27
    7 -7 3 1259.47
    7 7 -3 1311.87
    -7 7 3 1208.28
    7 7 -3 1329.87
    7 7 -3 1220.38
    7 7 -3 1246.98
    7 7 3 1263.57
    -7 7 -3 1282.77
    7 7 3 1303.67
    -7 7 -3 1281.27
    7 7 3 1266.97
    -7 7 -3 1307.07
    7 7 3 1270.97
    7 7 3 1249.38
    -7 7 -3 1257.27
    7 7 3 1278.37
    7 -7 -3 1298.57
    -7 7 -3 1257.17
    -8 7 3 24.1
    8 -7 3 22.3
    8 7 -3 17.3
    8 7 -3 22.5
    8 7 -3 19.7
    -8 7 3 21.8
    8 7 -3 18
    -8 7 -3 22.4
    8 7 3 23.1
    8 7 3 21.4
    8 7 3 17.9
    -8 7 -3 20.7
    8 -7 -3 16.2
    8 7 3 23.3
    8 7 3 22.3
    -8 7 -3 19.1
    8 7 3 20.8
    -8 7 -3 17.9
    -8 7 -3 22.3
    -9 7 3 317.57
    9 7 -3 317.67
    9 7 -3 326.77
    -9 7 3 312.97
    9 7 -3 331.67
    9 -7 3 301.67
    9 -7 3 348.07
    9 -7 -3 331.47
    9 7 3 318.37
    9 7 3 315.67
    9 7 3 328.97
    -9 7 -3 313.97
    9 7 3 341.47
    -9 7 -3 317.77
    -9 7 -3 330.57
    9 7 3 321.97
    9 7 3 314.57
    10 7 -3 34.6
    -10 7 3 35.9
    10 7 -3 33.4
    -10 7 3 23.6
    10 -7 3 40.8
    10 7 -3 37.2
    10 -7 3 35.5
    10 7 3 34.2
    10 7 3 37.1
    10 -7 -3 39.9
    10 7 3 38.1
    -10 7 -3 35.3
    10 7 3 39.6
    -10 7 -3 32
    10 7 3 39.7
    10 7 3 37.2
    -10 7 -3 42.6
    -11 7 3 107.99
    11 7 -3 121.69
    -11 7 3 121.89
    11 7 -3 126.19
    11 -7 3 129.39
    11 7 -3 110.59
    -11 7 -3 119.69
    11 7 3 118.89
    11 7 3 113.89
    11 -7 -3 122.79
    11 7 3 119.99
    -11 7 -3 129.69
    11 7 3 119.59
    -11 7 -3 119.29
    11 7 3 120.89
    12 7 -3 5
    -12 7 3 5.9
    12 -7 3 7.8
    12 7 -3 7.6
    -12 7 3 9.6
    -12 7 -3 8.2
    -12 7 -3 2.4
    12 -7 -3 6.8
    12 7 3 8.4
    12 7 3 8.8
    13 7 -3 626.94
    13 7 -3 583.64
    13 -7 3 597.04
    13 7 -3 609.74
    -13 7 3 612.14
    -13 7 -3 643.74
    -13 7 -3 615.14
    13 7 3 540.75
    -13 -7 3 665.83
    13 7 3 610.84
    13 -7 -3 627.94
    0 8 -3 26.2
    0 8 3 38.2
    0 8 -3 34.8
    0 -8 -3 30.3
    0 8 -3 32.4
    0 8 -3 36.8
    0 8 3 31.5
    0 -8 3 37.5
    0 8 3 36.7
    0 8 -3 37.5
    0 8 3 30.7
    0 8 -3 32.8
    0 8 3 41
    0 8 3 38
    0 8 -3 35.7
    0 8 -3 34.1
    0 -8 -3 29
    0 8 3 34.7
    0 8 -3 34
    0 -8 3 33.2
    1 8 -3 1123.99
    1 8 -3 1014.2
    1 8 -3 1029.8
    1 8 -3 1098.49
    -1 8 3 1082.89
    -1 8 3 1136.09
    -1 8 3 1152.48
    -1 8 3 1086.69
    1 8 -3 1142.19
    1 8 -3 1182.98
    -1 -8 -3 1013.5
    -1 8 3 1113.19
    1 8 -3 1148.89
    1 -8 3 1126.59
    1 8 -3 1087.69
    1 8 -3 1172.18
    -1 8 3 1137.19
    1 -8 3 1146.89
    1 8 -3 1089.89
    1 8 -3 1140.99
    -1 -8 3 1087.19
    1 8 3 1098.09
    -1 8 -3 1124.99
    1 8 3 1114.09
    1 8 3 1200.28
    -1 8 -3 1059.09
    1 8 3 1204.48
    1 -8 -3 1008.3
    1 -8 -3 1075.59
    1 8 3 1151.08
    -1 8 -3 1117.29
    -1 -8 3 1121.99
    -1 8 -3 1109.09
    1 8 3 1132.99
    -1 8 -3 1234.28
    1 8 3 1145.99
    1 8 3 1095.09
    -1 8 -3 1131.69
    -1 8 -3 1041.8
    2 8 -3 35
    -2 8 3 29.9
    2 8 -3 28.8
    -2 8 3 32.5
    2 8 -3 30.7
    -2 8 3 34.3
    -2 8 3 34.2
    2 -8 3 34
    -2 8 3 32.5
    -2 8 3 35.4
    -2 8 3 31.2
    2 8 -3 38.2
    -2 8 3 30.3
    -2 8 3 32.5
    2 8 -3 36
    -2 8 3 33.7
    2 8 -3 31.5
    2 8 -3 34.1
    2 8 -3 33.7
    -2 8 3 34.8
    -2 8 3 33.6
    2 8 -3 32.4
    2 8 -3 34.7
    -2 8 -3 30.8
    -2 8 -3 35.6
    2 8 3 35
    -2 8 -3 35.5
    2 8 3 31.1
    -2 8 -3 33.3
    2 8 3 34
    -2 -8 3 27.5
    -2 8 -3 31.7
    -2 -8 3 32
    2 8 3 31.3
    -2 8 -3 33.2
    -2 8 -3 31.7
    -2 8 -3 36.2
    2 8 3 34.3
    -2 8 -3 30.7
    2 8 3 35.4
    2 8 3 32.8
    2 8 3 31.6
    2 8 3 29.9
    3 -8 3 97.59
    -3 8 3 98.49
    3 8 -3 98.09
    3 8 -3 97.39
    -3 8 3 104.29
    3 8 -3 103.29
    -3 8 3 102.09
    3 8 -3 101.39
    -3 8 3 95.29
    3 8 -3 104.59
    3 8 -3 105.59
    -3 8 3 106.19
    -3 8 3 99.29
    -3 8 3 100.69
    3 8 -3 101.39
    3 8 -3 93.89
    -3 8 3 95.79
    3 -8 3 94.89
    3 8 -3 96.19
    -3 8 3 101.29
    -3 8 3 99.09
    3 8 -3 93.59
    3 8 -3 96.79
    3 8 3 97.99
    3 8 3 95.49
    3 8 3 111.39
    3 8 3 100.49
    -3 8 -3 93.89
    3 8 3 98.39
    -3 8 -3 102.09
    3 8 3 101.19
    3 8 3 101.79
    -3 8 -3 97.49
    -3 -8 3 85.79
    -3 8 -3 96.29
    -3 8 -3 98.79
    -3 8 -3 94.89
    3 8 3 92.89
    -3 8 -3 104.39
    -3 8 -3 99.59
    3 8 3 100.39
    -3 8 -3 100.99
    3 8 3 101.59
    -3 8 -3 101.89
    3 8 3 100.39
    -4 8 3 16.6
    4 8 -3 12
    -4 8 3 12.3
    4 8 -3 12.2
    4 8 -3 18.1
    4 8 -3 16.4
    4 8 -3 14
    4 8 -3 13.6
    4 -8 3 14
    4 8 -3 16
    -4 8 3 15.4
    -4 8 3 13.7
    4 8 -3 15.7
    -4 8 3 13.5
    -4 8 3 15.6
    4 8 -3 16.3
    -4 -8 -3 16.6
    -4 8 3 15.9
    4 8 -3 13.7
    -4 8 3 14.8
    -4 8 -3 14.6
    4 -8 -3 11.9
    -4 8 -3 15.8
    -4 8 -3 17
    4 8 3 9.3
    4 8 3 12.9
    4 8 3 12.5
    -4 8 -3 17
    4 8 3 13
    4 8 3 16.2
    -4 8 -3 16.2
    -4 8 -3 13.6
    4 8 3 13.7
    4 8 3 14.4
    4 8 3 16
    -4 8 -3 16.1
    -4 8 -3 18
    4 8 3 14.7
    5 8 -3 1887.11
    -5 8 3 1900.81
    5 8 -3 1947.81
    -5 8 3 1741.03
    5 -8 3 1791.42
    -5 8 3 1966.8
    -5 8 3 1982.6
    -5 8 3 1787.32
    5 8 -3 1919.11
    -5 8 3 1882.61
    -5 8 3 1928.81
    5 8 -3 1879.11
    5 8 -3 1973.9
    -5 8 3 2023.9
    5 8 -3 1860.61
    5 8 -3 1831.12
    5 8 -3 1720.03
    5 8 3 1900.71
    5 8 3 1611.34
    -5 8 -3 1804.92
    -5 8 -3 1938.71
    5 8 3 1828.12
    -5 8 -3 1877.81
    -5 8 -3 1884.91
    5 8 3 1837.42
    -5 8 -3 1908.21
    5 8 3 1863.51
    -5 8 -3 1844.32
    5 -8 -3 1814.92
    -5 8 -3 1921.01
    5 8 3 1823.82
    -5 8 -3 1900.41
    5 8 3 1848.12
    5 8 3 1814.22
    -6 8 3 16.2
    6 8 -3 12
    6 8 -3 14.4
    6 8 -3 14.1
    -6 8 3 15.5
    6 8 -3 16.8
    6 8 -3 13.3
    -6 8 3 15.8
    6 8 -3 15.8
    6 -8 3 14.4
    -6 8 3 14.3
    -6 8 3 13.9
    6 8 3 15.6
    -6 8 -3 15.5
    6 8 3 17.2
    -6 8 -3 17.1
    6 8 3 12.2
    -6 8 -3 16.4
    6 8 3 10.2
    6 -8 -3 12
    -6 8 -3 15.5
    -6 8 -3 19.5
    -6 8 -3 15.1
    6 8 3 9.9
    6 8 3 10.4
    6 8 3 14.1
    -7 8 3 191.58
    -7 8 3 203.18
    7 8 -3 178.28
    7 8 -3 196.68
    -7 8 3 179.18
    7 -8 3 184.68
    -7 8 3 180.68
    7 8 -3 176.68
    7 8 -3 193.68
    7 8 -3 180.58
    7 8 3 193.08
    7 8 3 183.78
    7 8 3 194.78
    -7 8 -3 194.08
    -7 8 -3 187.88
    -7 8 -3 189.98
    7 8 3 191.88
    -7 8 -3 185.58
    7 8 3 181.98
    -7 8 -3 183.28
    7 -8 -3 188.48
    7 8 3 178.58
    8 8 -3 57.59
    8 8 -3 52.79
    -8 8 3 57.69
    -8 8 3 55.29
    8 8 -3 49.99
    8 -8 3 53.79
    8 8 -3 57.19
    8 8 -3 50.59
    -8 8 3 57.59
    -8 8 3 47.7
    -8 8 -3 53.19
    8 8 3 60.39
    8 8 3 52.39
    -8 8 -3 44.6
    -8 8 -3 56.59
    8 8 3 53.09
    8 8 3 53.49
    -8 8 -3 58.39
    8 8 3 49.9
    8 -8 -3 52.69
    -8 8 -3 56.09
    8 8 3 52.29
    9 8 -3 711.63
    -9 8 3 664.23
    9 8 -3 659.33
    -9 8 3 631.54
    9 -8 3 695.83
    9 8 -3 649.93
    9 8 -3 653.13
    9 -8 3 675.93
    9 8 3 670.13
    9 8 3 690.03
    -9 8 -3 685.33
    -9 8 -3 679.53
    9 8 3 695.33
    9 8 3 660.43
    9 -8 -3 678.23
    9 8 3 669.13
    9 8 3 674.73
    -10 8 3 36.3
    10 8 -3 39.2
    -10 8 3 37.4
    10 8 -3 38.7
    10 8 -3 34.4
    10 -8 3 32.4
    10 8 3 41
    -10 8 -3 32
    10 8 3 31.5
    10 8 3 36.3
    10 -8 -3 39.3
    10 8 3 38.2
    -10 8 -3 37.1
    -10 8 -3 37.3
    10 8 3 39.8
    10 8 3 38.8
    11 8 -3 527.75
    11 8 -3 550.94
    11 -8 3 564.74
    -11 8 3 520.35
    11 8 -3 529.75
    -11 8 3 536.15
    -11 8 -3 540.05
    11 8 3 507.45
    11 8 3 530.15
    -11 8 -3 561.64
    11 8 3 554.14
    11 8 3 526.45
    11 -8 -3 565.44
    12 -8 3 122.39
    12 8 -3 119.89
    -12 8 3 115.19
    12 8 -3 136.39
    12 8 -3 117.39
    -12 8 3 127.59
    12 8 3 122.59
    12 8 3 114.69
    -12 8 -3 127.29
    12 -8 -3 125.09
    -12 8 -3 126.29
    13 8 -3 38.3
    13 8 -3 31.6
    13 8 -3 33.9
    -13 8 3 43.2
    -13 8 -3 33.8
    -13 8 -3 34
    13 8 3 33.1
    -13 -8 3 33.4
    0 9 3 -0.6
    0 9 3 -0.2
    0 9 3 -0.3
    0 9 -3 -1.1
    0 -9 3 0.2
    0 9 3 1.5
    0 -9 3 0.4
    0 9 -3 -0.2
    0 9 3 0.3
    0 9 -3 -1.9
    0 9 3 0.7
    0 9 -3 -0.5
    0 9 -3 -0.7
    0 9 -3 0.9
    0 9 -3 -1.8
    0 9 3 -1
    0 9 -3 -0.5
    1 -9 3 55.99
    1 9 -3 64.19
    1 9 -3 60.69
    1 9 -3 54.79
    1 9 -3 56.29
    1 9 -3 59.49
    1 9 -3 53.79
    -1 9 3 54.69
    -1 9 3 53.89
    -1 9 3 53.49
    1 9 -3 57.29
    1 -9 3 50.19
    1 9 -3 50.99
    1 9 -3 54.09
    1 9 -3 54.29
    -1 9 3 57.79
    -1 9 3 53.09
    1 9 -3 52.39
    -1 9 3 56.79
    1 9 -3 54.99
    1 9 3 54.99
    -1 9 -3 53.99
    1 9 3 56.79
    1 9 3 54.59
    -1 -9 3 51.49
    1 9 3 52.09
    -1 9 -3 52.79
    1 9 3 56.69
    -1 9 -3 56.59
    1 9 3 55.09
    -1 9 -3 50.49
    -1 9 -3 55.79
    1 9 3 55.79
    -1 -9 3 52.79
    -1 9 -3 53.89
    -1 9 -3 47.4
    1 -9 -3 50.79
    1 9 3 58.19
    -1 9 -3 54.79
    -2 9 3 483.15
    2 9 -3 490.65
    2 9 -3 442.86
    2 9 -3 463.95
    -2 9 3 448.76
    2 9 -3 467.05
    2 9 -3 480.95
    -2 9 3 483.65
    -2 9 3 464.75
    2 9 -3 466.85
    2 9 -3 463.65
    -2 9 3 453.95
    2 9 -3 455.35
    -2 9 3 470.35
    2 9 -3 488.95
    -2 9 3 464.55
    -2 9 3 469.75
    -2 9 3 495.75
    -2 9 3 457.55
    2 9 3 480.25
    2 9 3 487.15
    -2 9 -3 462.25
    -2 9 -3 467.65
    -2 9 -3 461.85
    2 9 3 461.15
    -2 9 -3 470.95
    -2 9 -3 473.05
    -2 9 -3 454.45
    2 9 3 466.05
    2 9 3 479.35
    -2 9 -3 484.75
    2 9 3 465.85
    2 9 3 459.15
    2 9 3 457.25
    -2 9 -3 485.45
    -3 9 3 640.74
    -3 9 3 655.73
    3 9 -3 627.84
    3 9 -3 664.63
    -3 9 3 603.84
    3 9 -3 611.14
    3 9 -3 639.64
    3 -9 3 591.14
    -3 9 3 622.04
    3 9 -3 635.34
    3 9 -3 600.34
    3 9 -3 629.14
    3 9 -3 622.74
    -3 9 3 616.64
    3 9 -3 649.93
    -3 9 3 630.64
    -3 9 3 624.34
    -3 9 3 640.14
    -3 9 3 643.44
    -3 9 3 626.14
    -3 9 3 667.03
    3 9 -3 680.13
    -3 9 -3 636.34
    3 9 3 581.84
    -3 9 -3 625.14
    3 9 3 660.03
    -3 9 -3 674.83
    -3 9 -3 624.04
    -3 9 -3 624.84
    3 9 3 639.04
    3 9 3 627.54
    -3 9 -3 669.73
    3 9 3 630.74
    -3 9 -3 620.74
    -3 9 -3 645.34
    3 -9 -3 635.44
    -3 9 -3 660.13
    3 9 3 644.64
    3 9 3 642.14
    3 9 3 667.63
    3 9 3 597.64
    4 9 -3 95.29
    -4 9 3 91.59
    -4 9 3 89.49
    4 9 -3 98.59
    -4 9 3 89.59
    -4 9 3 97.99
    4 -9 3 89.59
    -4 9 3 84.69
    4 9 -3 90.79
    -4 9 3 94.09
    -4 9 3 96.99
    4 9 -3 88.29
    4 9 -3 95.29
    4 9 -3 92.89
    -4 9 3 92.89
    4 9 -3 95.59
    4 9 -3 90.49
    -4 9 3 96.09
    -4 9 -3 85.29
    -4 9 -3 99.69
    -4 9 -3 96.89
    -4 9 -3 97.69
    4 9 3 92.49
    -4 9 -3 87.79
    4 -9 -3 90.19
    4 9 3 96.59
    4 9 3 85.09
    4 9 3 96.59
    -4 9 -3 93.79
    -4 9 -3 91.79
    4 9 3 93.29
    4 9 3 88.69
    -4 9 -3 94.99
    4 9 3 89.59
    4 9 3 96.59
    -4 9 -3 103.09
    -4 9 -3 87.89
    5 -9 3 84.79
    -5 9 3 87.59
    5 9 -3 85.49
    5 9 -3 93.59
    -5 9 3 87.69
    -5 9 3 87.49
    5 9 -3 90.49
    -5 9 3 81.69
    5 9 -3 90.39
    -5 9 3 85.79
    -5 9 3 81.99
    -5 9 3 80.19
    5 9 -3 91.49
    5 9 -3 88.69
    -5 9 -3 83.19
    -5 9 -3 80.49
    -5 9 -3 86.29
    -5 9 -3 91.49
    5 9 3 81.49
    5 9 3 84.69
    5 9 3 82.49
    5 -9 -3 77.59
    -5 9 -3 82.59
    5 9 3 88.99
    5 9 3 84.29
    -5 9 -3 89.59
    5 9 3 88.49
    5 9 3 87.89
    -5 9 -3 84.89
    -6 9 3 186.68
    6 9 -3 188.38
    -6 9 3 188.78
    6 9 -3 185.58
    6 9 -3 191.38
    -6 9 3 200.98
    6 9 -3 190.88
    6 -9 3 183.18
    -6 9 3 201.78
    -6 9 3 188.48
    6 9 -3 193.98
    6 9 -3 204.48
    -6 9 -3 194.18
    6 9 3 201.68
    6 9 3 195.98
    6 -9 -3 197.18
    -6 9 -3 207.48
    6 9 3 194.38
    -6 9 -3 191.68
    -6 9 -3 202.58
    6 9 3 198.28
    -6 9 -3 197.48
    6 9 3 192.08
    -6 9 -3 191.38
    6 9 3 201.78
    6 9 3 197.88
    7 9 -3 215.68
    7 9 -3 217.28
    -7 9 3 219.78
    -7 9 3 226.58
    7 9 -3 206.88
    7 9 -3 213.88
    -7 9 3 221.18
    -7 9 3 202.68
    7 9 -3 220.38
    -7 9 -3 212.28
    7 9 3 213.08
    7 9 3 220.18
    7 9 3 214.48
    -7 9 -3 224.58
    7 -9 -3 202.58
    7 9 3 220.88
    -7 9 -3 202.48
    7 9 3 226.98
    7 9 3 218.68
    7 9 3 220.08
    -7 9 -3 223.28
    -7 9 -3 214.78
    8 9 -3 28.3
    -8 9 3 31.6
    8 9 -3 22.2
    -8 9 3 22.2
    -8 9 3 23.4
    8 9 -3 22.8
    8 9 -3 23.9
    -8 9 3 17.1
    8 9 -3 25.1
    -8 9 -3 20
    -8 9 -3 19.8
    8 9 3 17
    8 9 3 27.7
    8 9 3 23.6
    -8 9 -3 21.3
    8 9 3 25.8
    8 -9 -3 24.6
    8 9 3 20.8
    8 9 3 32.7
    -8 9 -3 20.4
    -8 9 -3 24.9
    9 9 -3 68.99
    -9 9 3 67.09
    -9 9 3 66.49
    9 9 -3 71.49
    9 9 -3 69.29
    9 -9 3 75.59
    9 9 3 62.89
    9 9 3 72.99
    9 9 3 69.69
    9 9 3 69.99
    9 9 3 70.49
    -9 9 -3 70.19
    9 9 3 67.39
    -9 9 -3 69.59
    -9 9 -3 67.99
    9 -9 -3 67.39
    -10 9 3 5.9
    -10 9 3 4.2
    10 9 -3 1.3
    10 -9 3 4.5
    10 9 -3 1.4
    10 9 -3 4.4
    10 -9 -3 1.4
    10 9 3 3.3
    -10 9 -3 4.4
    10 9 3 1.1
    10 9 3 4.5
    10 9 3 0.1
    -10 9 -3 1.3
    11 9 -3 73.69
    -11 9 3 72.09
    -11 9 3 64.59
    11 -9 3 70.69
    11 9 -3 63.79
    11 9 -3 60.99
    -11 9 -3 70.89
    11 9 3 62.39
    -11 9 -3 74.59
    11 9 3 67.39
    11 9 3 69.29
    11 -9 -3 67.49
    -12 9 3 1.2
    12 9 -3 3.5
    -12 9 3 4
    12 9 -3 -0.1
    12 9 -3 -0.2
    12 -9 3 5.7
    -12 -9 3 2.5
    -12 9 -3 3.6
    12 9 3 2.1
    12 -9 -3 1.1
    -12 9 -3 2.9
    0 10 -3 17.8
    0 10 3 20.3
    0 10 3 21.6
    0 10 3 19.1
    0 10 3 19
    0 10 3 22.5
    0 10 -3 20.9
    0 10 -3 20.5
    0 10 -3 21.6
    0 10 -3 23.4
    0 10 3 14.4
    0 10 -3 21
    0 10 -3 14.4
    0 10 -3 21.2
    0 10 3 20.7
    1 10 -3 37.6
    -1 10 3 36.7
    -1 10 3 37.4
    -1 10 3 41.7
    1 10 -3 36.2
    1 10 -3 33.8
    1 10 -3 37.1
    -1 10 3 37
    1 10 -3 39.3
    1 10 -3 39.6
    1 10 -3 36.8
    -1 10 3 36.4
    1 10 -3 36.9
    1 10 -3 36.9
    -1 10 3 35.9
    -1 10 3 36.7
    -1 10 3 40.8
    -1 10 3 39.7
    -1 10 -3 37.8
    1 10 3 36.7
    1 10 3 43.3
    1 10 3 46.8
    -1 10 -3 41
    1 10 3 41.5
    -1 10 -3 38.7
    -1 10 -3 34.7
    -1 10 -3 35.3
    1 10 3 34.9
    1 10 3 40.6
    -1 10 -3 38.3
    -1 10 -3 33.4
    1 10 3 37.4
    2 10 -3 166.68
    2 10 -3 166.48
    -2 10 3 161.78
    2 -10 3 129.19
    -2 10 3 163.98
    2 10 -3 158.38
    2 10 -3 147.69
    2 10 -3 154.58
    -2 10 3 152.98
    2 10 -3 164.48
    -2 10 3 162.88
    2 10 -3 168.68
    -2 10 3 151.78
    -2 10 3 158.88
    -2 10 3 159.98
    2 10 -3 150.08
    2 10 -3 142.89
    2 10 -3 161.88
    -2 10 3 157.28
    -2 10 3 167.78
    2 10 3 157.68
    2 -10 -3 150.38
    2 10 3 152.48
    -2 10 -3 160.68
    -2 10 -3 156.18
    -2 10 -3 147.19
    2 10 3 152.38
    -2 10 -3 157.08
    2 10 3 159.98
    2 10 3 154.48
    -2 10 -3 150.88
    2 10 3 155.98
    2 10 3 154.78
    2 10 3 167.88
    -2 10 -3 154.18
    -3 10 3 3.5
    3 10 -3 4.1
    -3 10 3 5.5
    3 10 -3 2.1
    -3 10 3 6.8
    3 10 -3 4.1
    -3 10 3 2.8
    3 10 -3 6.5
    3 10 -3 3.5
    3 10 -3 6.9
    3 10 -3 5.4
    -3 10 3 5.7
    3 10 -3 5.5
    -3 10 3 7.6
    3 10 -3 5.5
    -3 10 3 4.5
    3 10 -3 5.9
    -3 10 3 3.2
    -3 10 3 4
    3 10 3 6.6
    -3 10 -3 6.2
    -3 10 -3 6.9
    3 10 3 8.3
    3 10 3 7.1
    -3 10 -3 3.5
    3 10 3 6.8
    -3 10 -3 7.2
    3 10 3 6.2
    -3 10 -3 5.5
    3 10 3 7.8
    3 10 3 6.5
    3 10 3 7.4
    -3 10 -3 3.4
    -3 10 -3 5.7
    3 -10 -3 8.8
    -4 10 3 42.9
    -4 10 3 45.7
    -4 10 3 46.8
    4 10 -3 41.3
    -4 10 3 45.3
    -4 10 3 47
    4 10 -3 44.2
    4 10 -3 44.2
    4 10 -3 42.4
    4 10 -3 45.6
    -4 10 3 43.8
    -4 10 3 38.5
    -4 10 3 40.7
    4 10 -3 43.4
    4 10 -3 46.7
    4 10 3 46.1
    4 10 3 49.1
    -4 10 -3 44
    -4 10 -3 46.9
    4 10 3 43.5
    4 10 3 43.8
    -4 10 -3 42.5
    -4 10 -3 45.4
    4 10 3 38.4
    -4 10 -3 40.8
    -4 10 -3 41.3
    4 -10 -3 44.1
    4 10 3 44
    4 10 3 41.3
    -4 10 -3 49.3
    -5 10 3 10.1
    5 10 -3 14.3
    -5 10 3 12.1
    -5 10 3 9
    -5 10 3 11
    -5 10 3 11.9
    5 10 -3 8.2
    5 10 -3 12.3
    5 10 -3 13
    -5 10 3 11.5
    5 10 -3 14.4
    5 10 -3 13.2
    -5 10 3 12.6
    5 -10 -3 12.6
    -5 10 -3 13.8
    -5 10 -3 11.8
    -5 10 -3 9.6
    5 10 3 11.7
    -5 10 -3 13.8
    -5 10 -3 13.2
    -5 10 -3 11.4
    5 10 3 7.8
    5 10 3 12.7
    5 10 3 12.5
    5 10 3 10.3
    -5 10 -3 14.6
    -6 10 3 51.19
    -6 10 3 55.19
    6 10 -3 53.49
    6 10 -3 49.3
    -6 10 3 53.39
    6 10 -3 55.29
    6 10 -3 52.59
    -6 10 3 53.19
    6 10 -3 51.69
    -6 10 3 54.99
    -6 10 -3 56.49
    6 10 3 54.59
    6 10 3 50.29
    -6 10 -3 50.59
    -6 10 -3 53.09
    6 10 3 51.59
    -6 10 -3 49.5
    -6 10 -3 54.29
    6 10 3 49.7
    -6 10 -3 51.39
    6 10 3 55.69
    6 -10 -3 50.49
    6 10 3 50.69
    7 10 -3 80.99
    -7 10 3 84.99
    7 10 -3 79.79
    7 10 -3 84.19
    -7 10 3 82.09
    7 10 -3 82.49
    7 10 -3 82.29
    -7 10 3 84.19
    -7 10 3 85.39
    7 10 3 80.49
    7 10 3 80.09
    -7 10 -3 84.29
    7 10 3 85.69
    7 10 3 76.89
    7 10 3 83.99
    -7 10 -3 83.89
    7 -10 -3 85.69
    -7 10 -3 89.19
    -7 10 -3 84.89
    -7 10 -3 79.79
    -8 10 3 14.7
    8 10 -3 12.5
    8 10 -3 10.2
    8 10 -3 8.7
    -8 10 3 11.2
    8 10 -3 14.6
    -8 10 3 12.3
    8 10 -3 10.6
    -8 10 3 8.1
    8 10 3 11.8
    -8 10 -3 10.3
    -8 10 -3 13.1
    -8 10 -3 16.1
    8 10 3 15.7
    8 10 3 13.4
    -8 10 -3 14.9
    8 10 3 10.5
    8 -10 -3 9.2
    8 10 3 11.1
    9 -10 3 31.1
    9 10 -3 29.6
    -9 10 3 21.8
    9 10 -3 25.6
    9 10 -3 30.5
    -9 10 3 31.3
    -9 10 3 22.5
    9 10 -3 29.7
    9 10 3 26.7
    -9 10 -3 31.7
    -9 10 -3 25.2
    9 10 3 24.3
    9 10 3 22.5
    9 -10 -3 20.2
    9 10 3 30.9
    10 10 -3 2.5
    10 10 -3 0.6
    10 10 -3 6.5
    -10 10 3 9.2
    10 -10 3 1.2
    -10 10 3 2.1
    10 -10 -3 0.4
    10 10 3 5.4
    10 10 3 5.5
    -10 10 -3 6
    -10 10 -3 5.8
    10 10 3 7.7
    -11 10 3 42.4
    -11 10 3 54.19
    11 10 -3 54.29
    11 10 -3 50.99
    11 10 -3 63.09
    11 -10 3 52.79
    11 10 3 51.29
    -11 10 -3 52.49
    -11 10 -3 57.59
    11 10 3 52.49
    11 10 3 44.4
    11 -10 -3 41.2
    12 10 -3 56.49
    12 10 -3 56.79
    -12 10 3 51.59
    12 -10 3 53.79
    12 10 -3 52.59
    -12 -10 3 67.19
    12 10 3 65.09
    -12 10 -3 59.29
    12 -10 -3 61.09
    -12 10 -3 65.09
    0 11 -3 0.1
    0 11 -3 1
    0 11 -3 -0.4
    0 11 3 0.2
    0 11 3 -1.5
    0 11 -3 -1.3
    0 11 3 1.1
    0 11 -3 -0.6
    0 11 -3 1
    0 11 3 0.4
    0 11 3 -1
    0 11 3 -0.3
    0 11 -3 0
    0 11 3 1.6
    -1 11 3 177.38
    1 11 -3 176.78
    1 11 -3 166.38
    -1 11 3 170.08
    1 11 -3 175.88
    1 11 -3 180.48
    -1 11 3 171.68
    -1 11 3 174.58
    1 11 -3 189.28
    -1 11 3 173.38
    1 11 -3 176.38
    -1 11 3 175.18
    1 11 -3 191.78
    -1 11 3 168.48
    1 11 -3 161.18
    -1 11 3 183.18
    -1 11 3 169.08
    -1 11 -3 180.58
    1 11 3 172.38
    1 11 3 175.68
    -1 11 -3 175.68
    -1 11 -3 163.18
    1 11 3 181.18
    1 11 3 178.98
    1 11 3 179.58
    1 11 3 179.18
    -1 11 -3 175.68
    1 11 3 174.28
    -1 11 -3 168.58
    -1 11 -3 176.68
    -1 11 -3 176.78
    -1 11 -3 182.38
    2 11 -3 33.8
    2 11 -3 31.5
    -2 11 3 29.5
    2 11 -3 31.3
    2 11 -3 33
    2 11 -3 25.4
    -2 11 3 27.9
    2 11 -3 31.3
    -2 11 3 31.9
    -2 11 3 33.2
    -2 11 3 32.8
    2 11 -3 33.4
    2 11 -3 29.7
    2 11 -3 32.5
    -2 11 3 32.5
    -2 11 3 30.6
    -2 11 3 33.4
    -2 11 -3 33.7
    -2 11 -3 30
    2 11 3 32.3
    -2 11 -3 32.9
    2 11 3 33.8
    2 11 3 30.1
    -2 11 -3 30.2
    -2 11 -3 40.5
    -2 11 -3 31.7
    2 11 3 31.1
    2 11 3 31.7
    2 11 3 30.4
    -2 11 -3 31
    -2 11 -3 28.2
    2 -11 -3 31.7
    2 11 3 29.5
    -3 11 3 652.43
    3 11 -3 697.63
    -3 11 3 668.03
    3 11 -3 653.73
    3 11 -3 662.93
    3 11 -3 684.63
    3 11 -3 690.23
    -3 11 3 674.23
    -3 11 3 675.03
    3 11 -3 667.93
    3 11 -3 689.83
    -3 11 3 642.94
    3 11 -3 653.63
    -3 11 3 665.03
    -3 11 3 679.53
    -3 11 3 644.14
    3 -11 -3 646.24
    -3 11 -3 704.53
    3 11 3 639.74
    -3 11 -3 648.74
    -3 11 -3 648.44
    -3 11 -3 657.13
    -3 11 -3 670.03
    -3 11 -3 633.04
    -3 11 -3 674.83
    3 11 3 646.54
    3 11 3 679.33
    3 11 3 650.73
    -3 11 -3 682.83
    3 11 3 654.63
    3 11 3 705.63
    3 11 3 644.44
    4 11 -3 2
    -4 11 3 0.4
    -4 11 3 1.1
    -4 11 3 0.9
    -4 11 3 -1.1
    4 11 -3 -0.7
    -4 11 3 0.3
    4 11 -3 1.5
    4 11 -3 -1.1
    -4 11 3 0
    -4 11 3 -0.5
    4 11 -3 -1.6
    4 11 -3 0.1
    -4 11 3 1.2
    4 11 -3 -1
    4 -11 -3 1.7
    -4 11 -3 -0.5
    -4 11 -3 -0.5
    4 11 3 -1.1
    4 11 3 0.5
    -4 11 -3 -0.4
    4 11 3 -1.7
    4 11 3 1.5
    -4 11 -3 1
    4 11 3 -0.9
    4 11 3 1.1
    -4 11 -3 2.7
    -4 11 -3 -2.4
    -4 11 -3 2
    4 11 3 0.3
    5 11 -3 3.4
    5 11 -3 4.6
    -5 11 3 3.2
    -5 11 3 4
    -5 11 3 4
    -5 11 3 3.2
    5 11 -3 5.9
    -5 11 3 3.5
    5 11 -3 5.7
    5 11 -3 3.9
    -5 11 3 6.1
    5 11 -3 5.9
    -5 11 3 5
    -5 11 -3 4.4
    -5 11 -3 6.4
    -5 11 -3 6.1
    -5 11 -3 1.7
    5 11 3 4.6
    5 11 3 3.8
    5 11 3 4.4
    -5 11 -3 4.8
    5 11 3 5.1
    -5 11 -3 6.7
    5 11 3 2.2
    -6 11 3 96.19
    -6 11 3 93.69
    6 11 -3 103.19
    6 11 -3 84.39
    -6 11 3 86.59
    -6 11 3 94.29
    6 11 -3 98.69
    6 11 -3 93.09
    6 11 -3 89.29
    -6 11 3 89.49
    -6 11 -3 93.59
    -6 11 -3 84.79
    6 11 3 88.09
    6 11 3 95.19
    -6 11 -3 91.69
    6 11 3 95.59
    6 11 3 89.79
    6 11 3 78.19
    6 -11 -3 99.59
    -6 11 -3 93.59
    7 11 -3 72.19
    7 11 -3 66.69
    -7 11 3 69.89
    7 11 -3 67.39
    7 11 -3 73.39
    -7 11 3 66.39
    -7 11 3 69.59
    -7 11 3 67.49
    7 11 -3 64.89
    -7 11 -3 67.99
    7 -11 -3 72.19
    7 11 3 75.39
    -7 11 -3 71.39
    7 11 3 71.99
    7 11 3 74.89
    7 11 3 73.99
    -7 11 -3 67.99
    7 11 3 61.89
    -7 11 -3 68.19
    -8 11 3 48.4
    8 11 -3 54.69
    -8 11 3 54.89
    8 11 -3 54.79
    8 11 -3 59.19
    -8 11 3 61.39
    -8 11 3 58.99
    8 11 -3 60.39
    8 11 -3 49.3
    -8 11 -3 57.19
    8 11 3 54.49
    -8 11 -3 50.49
    -8 11 -3 51.79
    8 11 3 51.29
    8 11 3 52.99
    8 -11 -3 55.89
    -8 11 -3 56.79
    8 11 3 54.69
    9 11 -3 72.89
    9 11 -3 75.09
    9 11 -3 83.99
    9 11 -3 78.89
    -9 11 3 67.69
    -9 11 3 80.39
    9 -11 3 82.09
    -9 11 3 69.39
    -9 11 -3 85.19
    9 11 3 73.89
    -9 11 -3 76.99
    9 11 3 76.39
    9 11 3 71.59
    9 -11 -3 85.79
    9 11 3 85.99
    10 11 -3 9.1
    10 11 -3 7.5
    -10 11 3 5
    10 11 -3 5.5
    10 -11 3 2.5
    -10 11 3 4.9
    10 11 -3 4.7
    -10 11 -3 4
    10 11 3 2.9
    10 11 3 5.9
    10 -11 -3 1.4
    -10 11 -3 3.8
    -11 11 3 37.6
    11 11 -3 38.5
    -11 11 3 32.1
    11 -11 3 35.7
    11 11 -3 32
    11 11 -3 38.2
    -11 11 -3 39.5
    -11 11 -3 39
    11 11 3 40.9
    11 -11 -3 37.6
    11 11 3 32.4
    0 12 3 -0.3
    0 12 -3 -2.3
    0 12 -3 0.7
    0 12 3 1
    0 12 3 1.9
    0 12 -3 1.1
    0 12 -3 0.9
    0 12 3 2.4
    0 12 3 1.2
    0 12 3 0.5
    0 12 3 -0.7
    0 12 -3 1.6
    0 12 -3 1.4
    0 12 -3 1.2
    0 12 3 -1.1
    0 12 3 0.8
    0 12 -3 -0.4
    -1 12 3 536.35
    -1 12 3 567.14
    -1 12 3 570.74
    -1 12 3 552.04
    1 12 -3 539.85
    1 12 -3 580.34
    -1 12 3 589.74
    1 12 -3 554.14
    1 12 -3 574.54
    -1 12 3 577.84
    1 12 -3 568.04
    1 12 -3 571.74
    -1 12 3 575.84
    1 12 -3 531.15
    -1 12 3 544.85
    1 12 -3 579.54
    1 12 3 599.54
    -1 12 -3 586.34
    -1 12 -3 555.34
    -1 12 -3 550.14
    1 12 3 569.24
    -1 12 -3 550.14
    -1 12 -3 540.35
    1 12 3 581.54
    -1 12 -3 567.94
    1 12 3 576.64
    -1 12 -3 567.24
    1 12 3 567.84
    1 12 3 588.04
    1 12 3 571.74
    -1 12 -3 575.24
    2 12 -3 22.9
    2 12 -3 17.9
    2 12 -3 16.3
    -2 12 3 19.1
    -2 12 3 21.1
    2 12 -3 21
    -2 12 3 22.6
    2 12 -3 22.4
    -2 12 3 20.5
    2 12 -3 21.7
    -2 12 3 21.8
    -2 12 3 22.5
    -2 12 3 23
    2 12 -3 25.2
    -2 12 3 18.8
    -2 12 -3 17
    -2 12 -3 16.4
    -2 12 -3 20.9
    -2 12 -3 24.2
    2 12 3 18.6
    2 12 3 19.8
    2 12 3 22.9
    2 12 3 23.1
    -2 12 -3 18
    2 12 3 21.1
    2 12 3 19.2
    -2 12 -3 15.8
    -2 12 -3 24.7
    -2 12 -3 23.9
    2 12 3 22.9
    -3 12 3 100.29
    -3 12 3 100.19
    -3 12 3 104.29
    3 12 -3 97.19
    -3 12 3 94.89
    3 12 -3 95.19
    -3 12 3 95.49
    -3 12 3 104.39
    3 12 -3 95.99
    3 12 -3 102.49
    3 12 -3 105.49
    3 12 -3 97.59
    3 12 -3 100.49
    3 12 -3 101.99
    -3 12 -3 103.99
    3 12 3 111.49
    -3 12 -3 96.19
    -3 12 -3 87.99
    3 12 3 104.09
    3 12 3 103.69
    -3 12 -3 104.99
    3 12 3 106.19
    -3 12 -3 98.39
    3 12 3 103.09
    -3 12 -3 99.19
    -3 12 -3 105.09
    -3 12 -3 101.59
    3 -12 -3 107.09
    4 12 -3 38
    4 12 -3 36.8
    -4 12 3 36.2
    -4 12 3 39.5
    4 12 -3 39.5
    4 12 -3 27.6
    -4 12 3 37
    -4 12 3 36.5
    4 12 -3 33.2
    -4 12 3 38.2
    -4 12 3 34.5
    -4 12 3 33.1
    4 12 -3 35.2
    4 12 3 33.5
    4 12 3 34.4
    -4 12 -3 37.4
    -4 12 -3 39.8
    4 12 3 37.2
    4 12 3 33.9
    -4 12 -3 43.1
    -4 12 -3 30.3
    4 -12 -3 32.7
    -4 12 -3 37.9
    -4 12 -3 41.4
    -4 12 -3 35.9
    4 12 3 35.5
    5 12 -3 161.48
    -5 12 3 171.08
    -5 12 3 166.98
    5 12 -3 156.18
    5 12 -3 168.38
    -5 12 3 164.18
    -5 12 3 166.68
    -5 12 3 162.38
    5 12 -3 158.48
    5 12 -3 160.78
    5 12 -3 165.78
    -5 12 -3 167.28
    5 12 3 164.78
    5 12 3 161.88
    -5 12 -3 165.98
    -5 12 -3 156.58
    5 12 3 165.88
    5 12 3 164.48
    -5 12 -3 175.38
    -5 12 -3 167.78
    5 -12 -3 168.98
    -6 12 3 34.1
    6 12 -3 29.6
    -6 12 3 32.8
    -6 12 3 32.7
    6 12 -3 35.5
    6 12 -3 35.3
    -6 12 3 38.8
    6 12 -3 37.5
    -6 12 3 42.1
    6 12 -3 33.4
    6 12 3 30.4
    -6 12 -3 36.6
    6 12 3 35.6
    6 12 3 37
    6 12 3 34.2
    6 -12 -3 38.8
    -6 12 -3 36.8
    -6 12 -3 27.4
    -6 12 -3 33
    6 12 3 37.6
    7 12 -3 32.1
    -7 12 3 36
    -7 12 3 36.9
    7 12 -3 34.4
    7 12 -3 32.2
    -7 12 3 32.8
    7 12 -3 39.1
    -7 12 3 26.8
    7 12 -3 39.1
    7 12 3 35.8
    7 12 3 34.7
    -7 12 -3 37.1
    7 12 3 32.3
    -7 12 -3 40.1
    7 -12 -3 33.3
    -7 12 -3 38.3
    -7 12 -3 40.9
    7 12 3 26.3
    7 12 3 38.4
    8 12 -3 0.8
    -8 12 3 4
    8 12 -3 0.9
    8 12 -3 10.2
    8 12 -3 2
    -8 12 3 2.5
    -8 12 3 4.2
    8 -12 3 1.1
    8 12 -3 3.9
    -8 12 -3 4.5
    8 -12 -3 2.6
    8 12 3 2.1
    8 12 3 1.7
    8 12 3 2.1
    -8 12 -3 5.6
    -8 12 -3 2.5
    -8 12 -3 2.3
    9 -12 3 255.47
    9 12 -3 206.98
    -9 12 3 216.68
    9 12 -3 213.58
    -9 12 3 207.88
    -9 12 3 208.98
    9 12 -3 207.58
    9 12 -3 213.78
    9 12 3 217.98
    -9 12 -3 215.08
    9 12 3 205.98
    -9 12 -3 220.58
    9 12 3 209.48
    10 -12 3 35.8
    -10 12 3 30.2
    -10 12 3 31.3
    10 12 -3 29.4
    10 12 -3 34.2
    10 12 -3 27.5
    -10 12 -3 42
    10 12 3 30.7
    -10 12 -3 25.7
    10 12 3 29.6
    10 -12 -3 33.2
    -11 12 3 62.59
    11 12 -3 65.19
    11 -12 3 63.29
    -11 -12 3 66.29
    -11 12 -3 60.09
    11 12 3 72.89
    11 -12 -3 70.39
    11 12 3 60.09
    -11 12 -3 74.49
    0 13 -3 -3.5
    0 13 3 -0.9
    0 13 3 0.1
    0 13 -3 1.6
    0 13 -3 0.2
    0 13 -3 0.8
    0 13 -3 -2.6
    0 13 3 -0.6
    0 13 -3 -2.2
    0 13 3 -1.5
    0 13 3 0
    0 13 -3 0.1
    0 13 -3 0.4
    0 13 3 -0.4
    0 13 3 -1.2
    0 13 3 0.8
    -1 13 3 83.79
    -1 13 3 82.59
    -1 13 3 83.39
    1 13 -3 84.29
    -1 13 3 86.19
    1 13 -3 82.69
    -1 13 3 87.99
    1 13 -3 83.99
    -1 13 3 86.99
    -1 13 3 82.79
    -1 13 3 80.99
    1 13 -3 88.99
    1 13 -3 82.69
    1 13 -3 83.29
    -1 13 -3 93.59
    -1 13 -3 75.39
    1 13 3 76.09
    1 13 3 97.99
    1 13 3 88.09
    1 13 3 87.19
    -1 13 -3 78.19
    1 13 3 89.79
    1 13 3 82.89
    -1 13 -3 86.79
    -1 13 -3 85.99
    1 13 3 83.39
    -1 13 -3 86.79
    -1 13 -3 83.29
    1 13 3 89.79
    1 13 3 84.79
    -1 13 -3 88.29
    -2 13 3 11.1
    2 13 -3 9.7
    -2 13 3 11.3
    -2 13 3 10.6
    2 13 -3 16.9
    2 13 -3 17
    -2 13 3 14.8
    2 13 -3 8.3
    2 13 -3 15.3
    -2 13 3 11.2
    -2 13 3 11.9
    2 13 -3 12.9
    -2 13 3 13.8
    -2 13 3 10.3
    -2 13 -3 12.4
    2 13 3 12.7
    -2 13 -3 10.2
    2 13 3 13
    -2 13 -3 9.1
    -2 13 -3 11.2
    2 13 3 10
    -2 13 -3 13
    2 13 3 12.2
    2 13 3 10.9
    2 13 3 15.2
    -2 13 -3 12
    -2 13 -3 12.4
    2 13 3 11.9
    2 13 3 10.8
    -2 13 -3 11.7
    -3 13 3 252.57
    3 13 -3 221.98
    -3 13 3 260.67
    3 13 -3 260.07
    3 13 -3 252.57
    3 13 -3 250.47
    -3 13 3 263.07
    3 13 -3 242.58
    -3 13 3 264.97
    -3 13 3 252.27
    -3 13 3 249.97
    -3 13 3 248.78
    3 13 -3 236.78
    -3 13 -3 241.08
    3 13 3 245.88
    3 13 3 248.68
    3 13 3 255.47
    -3 13 -3 251.87
    -3 13 -3 255.37
    3 13 3 244.98
    -3 13 -3 253.87
    -3 13 -3 256.17
    3 13 3 249.68
    -3 13 -3 243.68
    -3 13 -3 250.47
    -3 13 -3 241.48
    3 13 3 247.88
    4 13 -3 272.87
    -4 13 3 278.37
    -4 13 3 268.17
    4 13 -3 277.87
    4 13 -3 270.27
    -4 13 3 278.17
    4 13 -3 260.47
    -4 13 3 280.07
    -4 13 3 273.57
    -4 13 3 275.47
    4 13 -3 281.67
    4 13 -3 285.47
    4 13 3 281.57
    4 13 3 277.97
    -4 13 -3 271.57
    -4 13 -3 270.77
    4 -13 -3 270.87
    4 13 3 266.57
    -4 13 -3 271.97
    4 13 3 285.27
    4 13 3 278.97
    -4 13 -3 278.47
    -4 13 -3 286.07
    -4 13 -3 268.97
    -4 13 -3 279.67
    5 13 -3 1.5
    -5 13 3 -1.7
    -5 13 3 -1.9
    5 13 -3 3.3
    -5 13 3 0.6
    5 13 -3 -0.4
    -5 13 3 -3.7
    5 13 -3 1.1
    -5 13 3 0.5
    5 13 -3 0.7
    5 13 3 1.6
    5 13 3 2.1
    -5 13 -3 0.1
    5 13 3 -0.8
    -5 13 -3 1.3
    5 -13 -3 1.4
    -5 13 -3 1.7
    -5 13 -3 2.1
    -5 13 -3 0.3
    5 13 3 -2.1
    5 13 3 0.5
    -6 13 3 40.4
    -6 13 3 44.3
    6 13 -3 41.6
    6 13 -3 46.9
    -6 13 3 43.9
    -6 13 3 37.7
    6 13 -3 37.4
    6 13 -3 40.4
    6 13 -3 47
    6 13 3 38.5
    -6 13 -3 43
    6 13 3 40.7
    -6 13 -3 40
    -6 13 -3 44.1
    6 13 3 38.3
    6 13 3 42.4
    6 13 3 39
    6 -13 -3 40.5
    -6 13 -3 40.9
    7 13 -3 382.26
    -7 13 3 390.66
    7 13 -3 382.36
    7 13 -3 372.66
    -7 13 3 397.16
    7 13 -3 386.36
    -7 13 3 388.46
    7 13 -3 364.76
    -7 13 3 375.56
    -7 13 -3 397.36
    7 13 3 387.86
    7 13 3 395.76
    7 13 3 376.06
    7 13 3 405.86
    -7 13 -3 370.46
    7 -13 -3 385.26
    -7 13 -3 369.76
    7 13 3 377.66
    -7 13 -3 390.76
    8 13 -3 2.5
    -8 13 3 4.4
    -8 13 3 1.3
    8 13 -3 1.3
    8 13 -3 -1
    8 -13 3 2.4
    8 13 -3 -0.3
    -8 13 3 4.9
    -8 13 -3 5.1
    8 13 3 2.2
    -8 13 -3 3.9
    -8 13 -3 6.9
    -8 13 -3 -0.2
    8 13 3 0.1
    8 13 3 3
    9 13 -3 258.87
    -9 13 3 281.37
    9 13 -3 265.37
    -9 13 3 264.67
    -9 13 3 271.67
    9 13 -3 274.27
    9 -13 3 279.87
    9 -13 -3 283.77
    -9 13 -3 273.07
    9 13 3 277.97
    -9 13 -3 278.97
    9 13 3 280.27
    10 -13 3 53.19
    10 13 -3 46.6
    -10 13 3 47.7
    10 13 -3 54.99
    -10 13 3 53.29
    10 13 3 39.8
    10 13 3 55.49
    10 -13 -3 50.09
    -10 -13 3 45.8
    -10 13 -3 57.59
    -10 13 -3 54.49
    0 14 -3 211.18
    0 14 -3 195.98
    0 14 -3 201.78
    0 14 3 203.78
    0 14 3 205.08
    0 14 3 206.28
    0 14 -3 204.38
    0 14 -3 205.88
    0 14 -3 200.18
    0 14 3 196.78
    0 14 3 205.68
    0 14 3 208.88
    0 14 3 209.18
    -1 14 3 251.17
    -1 14 3 248.68
    -1 14 3 244.58
    -1 14 3 259.37
    1 14 -3 249.58
    -1 14 3 263.67
    1 14 -3 253.57
    1 14 -3 257.27
    1 14 -3 272.27
    1 14 -3 255.97
    -1 14 3 256.97
    -1 14 3 261.37
    -1 14 3 248.68
    1 14 -3 258.57
    -1 14 -3 256.87
    1 14 3 272.97
    -1 14 -3 253.17
    -1 14 -3 268.97
    -1 14 -3 252.77
    1 14 3 249.38
    1 14 3 253.17
    -1 14 -3 256.37
    -1 14 -3 265.07
    1 14 3 248.48
    1 14 3 259.87
    -1 14 -3 270.67
    1 14 3 253.47
    1 14 3 251.67
    1 14 3 263.27
    -2 14 3 43.7
    2 14 -3 43
    -2 14 3 39
    -2 14 3 44.7
    2 14 -3 42
    -2 14 3 39.7
    -2 14 3 38.5
    -2 14 3 46.6
    2 14 -3 40
    2 14 -3 44.3
    2 14 -3 41
    2 14 -3 41
    -2 14 3 41.2
    -2 14 3 42
    -2 14 -3 41.4
    2 14 3 39.5
    -2 14 -3 40.1
    2 14 3 38.9
    -2 14 -3 38.7
    -2 14 -3 39.2
    2 14 3 37.2
    2 14 3 42.3
    -2 14 -3 40.9
    2 14 3 38.9
    2 14 3 38.2
    -2 14 -3 38.9
    2 14 3 44.8
    2 14 3 42.3
    2 14 3 36.4
    -2 14 -3 35.8
    3 14 -3 4.8
    -3 14 3 2.4
    -3 14 3 4.7
    -3 14 3 7
    3 14 -3 4.4
    3 14 -3 8.3
    3 14 -3 4.5
    -3 14 3 6.6
    -3 14 3 3.7
    -3 14 3 5.6
    3 14 -3 2
    3 14 -3 6.5
    -3 14 3 2.4
    3 14 3 5.9
    3 14 3 6.6
    3 14 3 10.5
    -3 14 -3 5.1
    -3 14 -3 6.4
    3 14 3 6.3
    -3 14 -3 5.1
    -3 14 -3 6.8
    -3 14 -3 2.7
    -3 14 -3 4.2
    3 14 3 9.8
    -3 14 -3 5.3
    3 14 3 6.5
    -4 14 3 40.5
    4 14 -3 49.3
    4 14 -3 45.3
    -4 14 3 48.5
    4 14 -3 47.1
    4 14 -3 46.2
    -4 14 3 37.9
    -4 14 3 44.4
    -4 14 -3 43
    4 14 3 43
    4 14 3 45.6
    4 14 3 38
    -4 14 -3 46.6
    -4 14 -3 40.6
    -4 14 -3 39
    4 14 3 35.6
    4 14 3 43.4
    -5 14 3 115.29
    5 14 -3 120.29
    5 14 -3 110.49
    5 14 -3 107.79
    -5 14 3 116.59
    5 14 -3 113.89
    -5 14 3 109.89
    -5 14 3 116.89
    5 14 3 110.39
    5 14 3 117.39
    -5 14 -3 109.99
    -5 14 -3 118.19
    -5 14 -3 115.09
    5 14 3 113.49
    5 -14 -3 108.69
    -5 14 -3 120.49
    -5 14 -3 106.99
    5 14 3 117.69
    6 14 -3 20.4
    6 14 -3 15.6
    -6 14 3 15.6
    -6 14 3 12.4
    6 14 -3 19
    -6 14 3 13.6
    6 14 -3 18.4
    -6 14 3 15.4
    6 14 3 15.9
    -6 14 -3 17.7
    -6 14 -3 13.5
    6 14 3 14
    -6 14 -3 17.5
    6 14 3 17.3
    6 -14 -3 15.6
    -6 14 -3 15.2
    6 14 3 19.8
    -7 14 3 201.58
    7 -14 3 201.08
    7 14 -3 193.08
    -7 14 3 193.58
    7 14 -3 186.08
    7 14 -3 200.68
    7 14 -3 186.38
    -7 14 3 194.38
    -7 14 3 199.58
    7 -14 -3 187.78
    7 14 3 202.78
    7 14 3 195.88
    -7 14 -3 202.58
    -7 14 -3 190.38
    7 14 3 198.28
    -7 14 -3 198.48
    7 14 3 196.88
    -7 14 -3 196.88
    8 14 -3 7.9
    8 14 -3 11.5
    8 14 -3 12.2
    -8 14 3 10
    -8 14 3 8
    8 14 -3 9.6
    8 -14 3 12
    -8 14 3 9.3
    -8 14 -3 6.6
    -8 14 -3 9.4
    8 14 3 6.5
    8 -14 -3 7.6
    -8 14 -3 8.5
    8 14 3 9.7
    -9 14 3 34.4
    9 14 -3 22.1
    -9 14 3 37.7
    9 14 -3 32
    9 -14 3 38.5
    -9 14 3 28.2
    9 14 -3 37.5
    9 14 3 30.7
    -9 14 -3 36.7
    -9 -14 3 28.9
    -9 14 -3 30
    9 14 3 24
    9 -14 -3 34.6
    0 15 3 2.1
    0 15 -3 0.7
    0 15 3 -0.6
    0 15 3 2.6
    0 15 3 -0.6
    0 15 -3 1.5
    0 15 -3 2
    0 15 3 -1.3
    0 15 -3 0.9
    0 15 3 1
    0 15 -3 0.3
    0 15 3 1.5
    0 15 -3 -0.5
    0 15 3 1.5
    -1 15 3 12.1
    -1 15 3 12.5
    -1 15 3 13.8
    -1 15 3 9.7
    1 15 -3 15.5
    1 15 -3 17.4
    1 15 -3 12.2
    -1 15 3 15
    1 15 -3 12.1
    -1 15 3 11.4
    1 15 -3 12.9
    1 15 -3 16.9
    1 15 3 11.1
    -1 15 -3 15.1
    -1 15 -3 15.3
    1 15 3 14
    -1 15 -3 15.1
    1 15 3 15.7
    -1 15 -3 12.8
    1 15 3 13.7
    1 15 3 12.4
    1 15 3 13.7
    -1 15 -3 15.5
    -1 15 -3 15
    -2 15 3 7.2
    -2 15 3 9.8
    2 15 -3 9.8
    -2 15 3 8.7
    2 15 -3 6.8
    2 15 -3 9.6
    2 15 -3 10.4
    -2 15 3 8.6
    2 15 -3 6.9
    2 15 -3 6.1
    -2 15 3 12.9
    -2 15 3 9.6
    -2 15 3 5
    -2 15 -3 5.1
    2 15 3 7.9
    2 15 3 11
    2 15 3 13.3
    -2 15 -3 12.9
    -2 15 -3 12.5
    2 15 3 7.2
    -2 15 -3 8.1
    -2 15 -3 7.1
    -2 15 -3 7.7
    2 15 3 6.8
    -2 15 -3 9.1
    -3 15 3 3.4
    3 15 -3 1.8
    -3 15 3 6
    -3 15 3 1.9
    -3 15 3 3.6
    3 15 -3 0.8
    3 15 -3 5.8
    3 15 -3 1
    3 15 3 1.2
    3 15 3 0.3
    -3 15 -3 -0.8
    -3 15 -3 -0.6
    3 15 3 0.5
    -3 15 -3 1
    3 15 3 3.5
    3 15 3 5.4
    3 15 3 1.9
    -3 15 -3 -0.6
    -3 15 -3 0.6
    -3 15 -3 3.4
    -4 15 3 1
    4 15 -3 1.2
    4 15 -3 3.9
    -4 15 3 -0.8
    -4 15 3 1.7
    4 15 -3 2.5
    -4 15 3 4.9
    4 15 -3 4.3
    -4 15 -3 2.8
    -4 15 -3 -0.7
    4 15 3 2.1
    -4 15 -3 0.7
    -4 15 -3 3.2
    -4 15 -3 -0.1
    4 15 3 -1.2
    4 15 3 6.2
    4 15 3 1.8
    -5 15 3 25.2
    -5 15 3 25.3
    -5 15 3 25.4
    5 15 -3 29.9
    5 15 -3 20.2
    5 15 -3 26.5
    5 15 3 31.9
    -5 15 -3 18.6
    -5 15 -3 28.3
    -5 15 -3 25.9
    5 15 3 25
    5 15 3 27.1
    -5 15 -3 27.7
    5 15 3 29.5
    -6 15 3 14.3
    6 -15 3 13.7
    -6 15 3 14.2
    6 15 -3 18.3
    -6 15 3 12.1
    6 15 -3 14.2
    6 15 3 9.8
    6 15 3 14
    -6 15 -3 15.7
    -6 15 -3 14.7
    6 15 3 10.2
    6 15 3 11.6
    -6 15 -3 8.7
    -7 15 3 106.29
    7 15 -3 99.29
    7 15 -3 105.39
    -7 15 3 103.89
    7 -15 3 110.09
    -7 15 3 111.39
    7 15 -3 101.29
    -7 15 -3 100.59
    7 15 3 93.59
    -7 15 -3 103.29
    7 15 3 103.19
    -7 15 -3 102.09
    -7 15 -3 100.79
    8 -15 3 1.3
    8 15 -3 4.2
    -8 15 3 0.8
    -8 15 3 3.4
    8 15 -3 6.5
    8 15 3 -1.8
    -8 -15 3 3.4
    -8 15 -3 1.2
    -8 15 -3 -1.7
    8 15 3 2.8
    -9 15 3 1.6
    9 15 3 2
    9 15 3 3.7
    0 16 -3 167.98
    0 16 3 160.38
    0 16 -3 166.68
    0 16 -3 158.28
    0 16 3 173.98
    0 16 -3 169.18
    0 16 3 164.58
    0 16 -3 163.58
    0 16 3 158.58
    0 16 -3 148.79
    0 16 3 158.38
    0 16 3 172.08
    -1 16 3 489.85
    -1 16 3 481.25
    1 16 -3 473.65
    -1 16 3 488.55
    1 16 -3 474.75
    1 16 -3 473.15
    1 16 -3 475.65
    -1 16 3 470.25
    -1 16 3 475.45
    1 16 -3 476.15
    1 16 -3 485.95
    -1 16 3 495.75
    -1 16 -3 456.95
    1 16 3 492.35
    1 16 3 499.95
    -1 16 -3 469.85
    1 16 3 487.35
    1 16 3 469.65
    -1 16 -3 505.25
    -1 16 -3 492.15
    -1 16 -3 478.85
    1 16 3 466.05
    1 16 3 503.05
    -1 16 -3 463.45
    2 16 -3 13.7
    2 16 -3 12.8
    2 16 -3 16.5
    -2 16 3 15.1
    2 16 -3 15.2
    -2 16 3 13.6
    2 16 -3 13.3
    -2 16 3 16.6
    -2 16 3 17
    -2 16 -3 11.8
    -2 16 -3 17.1
    -2 16 -3 11.9
    2 16 3 12.4
    2 16 3 14.5
    2 16 3 14.3
    -2 16 -3 17
    2 16 3 18
    -2 16 -3 24.2
    2 16 3 17.8
    -2 16 -3 15.2
    -3 16 3 16.7
    3 16 -3 18.6
    -3 16 3 17.5
    -3 16 3 21.3
    -3 16 3 16.5
    3 16 -3 20.5
    3 16 -3 14.1
    3 16 -3 14.1
    3 16 3 24.4
    -3 16 -3 17.8
    -3 16 -3 19.5
    -3 16 -3 20.6
    3 16 3 17.6
    3 16 3 13.6
    -3 16 -3 17.2
    3 16 3 16.8
    -3 16 -3 12.9
    3 16 3 13.3
    4 16 -3 3.7
    -4 16 3 3.6
    -4 16 3 3.9
    4 16 -3 5
    -4 16 3 4.8
    4 16 3 5.8
    4 16 3 5.6
    -4 16 -3 1.7
    -4 16 -3 2
    -4 16 -3 5.2
    4 16 3 2.9
    -4 16 -3 2.3
    5 16 -3 482.85
    5 -16 3 475.75
    5 16 -3 502.25
    -5 16 3 473.15
    -5 16 3 471.05
    -5 16 3 475.55
    5 16 3 451.85
    5 16 3 509.65
    5 16 3 488.55
    5 16 3 467.45
    -5 16 -3 475.15
    -5 16 -3 478.25
    -5 16 -3 480.85
    -5 16 -3 488.35
    6 -16 3 -1.7
    6 16 -3 0.2
    -6 16 3 1.5
    -6 16 3 1.6
    6 16 -3 3.2
    -6 16 3 1.4
    -6 16 -3 0
    6 16 3 0.8
    6 16 3 -1
    -6 16 -3 -1.2
    -6 16 -3 -0.4
    6 16 3 0.4
    -6 16 -3 -1.3
    -7 16 3 11.5
    7 16 -3 6.8
    7 -16 3 9.7
    -7 16 3 6.6
    7 16 -3 7.6
    -7 16 -3 6.1
    7 16 3 8.4
    7 16 3 6.4
    -7 16 -3 2.9
    -7 16 -3 6.4
    -7 16 -3 9.1
    0 17 -3 -0.1
    0 17 -3 2.2
    0 17 -3 2.6
    0 17 -3 -2.5
    0 17 3 -2.8
    0 17 3 -2.3
    0 17 3 -1.3
    0 17 -3 -0.1
    0 17 3 1.1
    -1 17 3 219.98
    1 17 -3 222.48
    1 17 -3 218.78
    1 17 -3 229.88
    1 17 -3 224.08
    -1 17 3 226.08
    -1 17 3 217.58
    1 17 3 218.88
    -1 17 -3 219.18
    -1 17 -3 217.48
    1 17 3 222.08
    1 17 3 218.88
    1 17 3 229.18
    -1 17 -3 216.48
    -1 17 -3 217.18
    -1 17 -3 213.98
    1 17 3 221.88
    -2 17 3 6.7
    2 17 -3 5.5
    2 17 -3 7.6
    2 17 -3 8.7
    2 17 -3 -0.6
    -2 17 3 9
    -2 17 3 7.4
    2 17 3 9.8
    -2 17 -3 13.6
    -2 17 -3 6.9
    2 17 3 10.3
    2 17 3 6.3
    -2 17 -3 8
    -2 17 -3 9.4
    2 17 3 6.6
    2 17 3 7.5
    -3 17 3 408.16
    3 17 -3 427.16
    -3 17 3 390.56
    -3 17 3 400.16
    -3 17 -3 407.36
    -3 17 -3 399.96
    3 17 3 424.76
    3 17 3 374.16
    3 17 3 400.56
    -3 17 -3 385.36
    -3 17 -3 397.86
    -4 17 3 -1.3
    -4 17 3 3.1
    4 17 -3 0.8
    4 17 -3 2.1
    -4 17 3 0.2
    4 17 3 0.2
    -4 17 -3 0.5
    -4 17 -3 1.8
    4 17 3 0.5
    -4 17 -3 0.3
    4 17 3 1.1
    -5 17 3 30.2
    5 17 -3 28.6
    5 17 -3 36.3
    -5 17 3 36.2
    -5 17 3 30.8
    5 17 3 31.5
    -5 17 -3 31.4
    -5 17 -3 30.4
    -5 17 -3 30.2
    5 17 3 34.2
    5 17 3 28.1
    6 17 -3 3.1
    -6 17 3 5.5
    -6 17 3 2.3
    -6 17 3 0.2
    6 17 -3 3.4
    -6 17 -3 3.6
    6 17 3 3.6
    6 17 3 0.6
    -6 17 -3 1.3
    -6 17 -3 0.5
    0 18 3 76.89
    0 18 -3 83.29
    0 18 -3 69.09
    0 18 3 75.09
    0 18 3 83.69
    0 18 -3 77.39
    0 18 -3 77.89
    -1 18 3 74.69
    -1 18 3 81.69
    1 18 -3 84.69
    -1 18 3 79.89
    1 18 -3 74.69
    1 18 -3 78.99
    -1 18 -3 82.09
    -1 18 -3 70.29
    1 18 3 75.79
    -1 18 -3 74.49
    1 18 3 75.79
    -1 18 -3 76.99
    1 18 3 68.59
    1 18 3 69.19
    2 18 -3 -1.1
    -2 18 3 -1
    2 18 -3 0.2
    2 18 -3 1.8
    -2 18 3 2.8
    -2 18 3 -0.3
    2 18 3 3.3
    -2 18 -3 1.1
    2 18 3 2.3
    -2 18 -3 -1.2
    2 18 3 3.8
    -2 18 -3 -1.1
    2 18 3 1.2
    -2 18 -3 -0.1
    -3 18 3 -0.1
    -3 18 3 7.6
    -3 18 3 4.3
    3 18 -3 6.7
    3 18 -3 7.8
    -3 18 -3 5.1
    3 18 3 2.7
    -3 18 -3 3.2
    3 18 3 8.8
    -3 18 -3 5.4
    -3 18 -3 2.5
    -4 18 3 28.8
    -4 18 3 28.6
    4 18 -3 34
    4 18 -3 23.9
    4 18 3 34.6
    -4 18 -3 29.1
    4 18 3 30.8
    -5 18 3 209.88
    5 18 -3 204.18
    -5 18 3 219.18
    5 18 3 208.68
    -5 18 -3 215.88
    -5 18 -3 209.58
    5 18 3 200.08
    0 19 -3 0.3
    0 19 3 2.3
    0 19 3 -1.6
    -1 19 3 8.2
    1 19 -3 8.4
    -1 19 3 4.8
    1 19 -3 7.7
    -1 19 -3 6.2
    -1 19 -3 13.8
    1 19 3 11.8
    -1 19 -3 11.1
    1 19 3 5.9
    -2 19 3 29
    2 19 -3 24.3
    2 19 -3 25.9
    -2 19 3 27.4
    -2 19 -3 25.1
    2 19 3 30.5
    -2 19 -3 20.1
    1 0 4 137.99
    -1 0 4 156.28
    -1 0 -4 157.88
    1 0 -4 150.38
    -1 0 -4 155.98
    1 0 4 155.48
    1 0 4 151.48
    1 0 -4 140.29
    -1 0 4 142.89
    2 0 4 1826.22
    -2 0 -4 1963.5
    -2 0 4 1847.12
    -2 0 4 1771.12
    2 0 -4 1801.42
    2 0 -4 1920.91
    2 0 4 1835.82
    -2 0 4 1978.8
    -2 0 -4 1803.12
    2 0 4 2028.8
    3 0 4 30.6
    3 0 4 30.5
    -3 0 4 32.8
    -3 0 4 35.1
    -3 0 4 37.9
    3 0 -4 31.3
    -3 0 4 35.4
    3 0 -4 33.4
    3 0 4 30.1
    3 0 4 30.9
    3 0 -4 34.6
    -3 0 -4 33.4
    3 0 4 46.2
    4 0 4 9999
    -4 0 -4 9496.15
    4 0 -4 9246.88
    -4 0 -4 9285.07
    -5 0 -4 129.69
    -5 0 -4 105.49
    5 0 4 129.49
    5 0 4 122.99
    5 0 4 125.49
    5 0 -4 144.29
    5 0 -4 133.59
    5 0 4 125.19
    5 0 4 132.29
    -5 0 4 137.29
    5 0 -4 135.39
    6 0 4 2331.87
    6 0 -4 2382.46
    -6 0 -4 2393.56
    6 0 4 2419.86
    6 0 4 2358.96
    -6 0 4 2417.56
    6 0 -4 2541.15
    -6 0 -4 2374.06
    6 0 -4 2412.36
    7 0 4 105.19
    7 0 -4 115.09
    -7 0 -4 109.39
    7 0 4 113.59
    7 0 -4 112.39
    -7 0 4 110.19
    -7 0 -4 112.49
    7 0 4 106.79
    7 0 -4 112.49
    7 0 4 119.89
    8 0 -4 5.2
    -8 0 -4 5.2
    8 0 4 6.8
    8 0 4 6.3
    -8 0 -4 4.1
    -8 0 4 6.3
    8 0 4 7.9
    8 0 -4 5.6
    8 0 4 5.7
    8 0 -4 4.5
    -9 0 4 60.49
    -9 0 -4 54.29
    9 0 4 59.59
    9 0 -4 58.79
    9 0 4 55.89
    -9 0 -4 51.99
    9 0 4 54.79
    9 0 -4 64.89
    -9 0 4 58.59
    9 0 4 55.39
    9 0 -4 53.49
    10 0 4 851.11
    -10 0 -4 843.02
    -10 0 4 840.62
    10 0 4 853.01
    -10 0 4 774.22
    10 0 4 818.52
    10 0 -4 842.72
    -10 0 -4 850.31
    10 0 -4 848.42
    10 0 -4 877.01
    -11 0 4 157.28
    11 0 -4 163.08
    11 0 -4 162.68
    -11 0 -4 152.38
    11 0 4 159.18
    -11 0 -4 155.98
    12 0 -4 160.88
    -12 0 -4 166.98
    12 0 -4 158.78
    12 0 4 157.28
    -12 0 4 159.58
    -13 0 -4 5.7
    -13 0 -4 -1.1
    -13 0 4 2.1
    13 0 -4 5.1
    -13 0 4 2.7
    13 0 4 4.7
    14 0 -4 289.37
    14 0 4 289.17
    -14 0 -4 262.97
    14 0 4 283.17
    -14 0 4 284.57
    0 -1 -4 -2.9
    0 1 -4 -2.6
    0 -1 -4 -3
    0 -1 -4 -4.3
    0 1 -4 -2.1
    0 1 -4 -2.4
    0 1 4 0.3
    0 -1 4 -0.6
    -1 1 4 135.59
    1 1 -4 140.99
    1 -1 4 143.59
    1 1 -4 133.99
    -1 1 4 142.89
    -1 -1 -4 140.39
    -1 -1 -4 137.09
    1 -1 4 143.49
    1 1 4 139.39
    1 1 4 141.89
    1 -1 -4 136.69
    1 1 4 120.69
    -1 1 -4 140.79
    -1 -1 4 144.59
    -1 -1 4 140.09
    -1 1 -4 136.79
    1 -1 -4 139.59
    2 -1 4 3206.68
    2 -1 4 3109.29
    -2 1 4 3402.16
    2 -1 4 3341.77
    -2 -1 -4 3593.14
    2 1 -4 3298.27
    -2 1 4 3368.96
    -2 -1 4 3573.44
    -2 -1 4 3144.09
    2 1 4 3410.76
    2 -1 -4 3173.78
    2 1 4 3549.24
    -2 1 -4 3286.27
    -3 1 4 535.25
    3 1 -4 503.65
    -3 1 4 542.95
    -3 -1 -4 592.14
    3 -1 4 567.54
    3 -1 4 489.05
    3 -1 4 514.45
    -3 -1 -4 518.25
    3 1 -4 530.45
    -3 1 4 534.95
    3 -1 4 562.84
    -3 1 4 571.34
    -3 1 -4 487.15
    3 1 4 527.55
    3 1 4 560.54
    -3 -1 4 499.75
    -3 -1 4 537.35
    3 1 4 537.65
    3 -1 -4 535.55
    3 1 4 505.35
    -3 1 -4 510.85
    3 1 4 518.45
    3 -1 -4 494.15
    -4 1 4 1715.43
    4 1 -4 1692.43
    -4 -1 -4 1552.84
    4 1 -4 1668.23
    -4 1 4 1558.04
    -4 1 4 1646.04
    4 -1 4 1598.04
    4 -1 4 1571.34
    -4 1 4 1573.64
    4 1 -4 1617.74
    4 -1 4 1623.84
    4 -1 4 1559.74
    4 1 -4 1625.64
    -4 1 4 1676.63
    -4 -1 4 1533.35
    4 -1 -4 1665.53
    -4 1 -4 1505.15
    4 -1 -4 1611.64
    -4 1 -4 1523.25
    4 -1 -4 1635.34
    4 -1 -4 1774.42
    4 1 4 1645.24
    4 1 4 1650.73
    -4 -1 4 1648.54
    4 1 4 1583.24
    4 1 4 1644.84
    4 1 4 1601.14
    5 1 -4 96.99
    5 1 -4 99.19
    5 -1 4 91.99
    5 -1 4 100.49
    5 -1 4 97.59
    5 -1 4 95.39
    -5 -1 -4 90.39
    5 -1 4 76.19
    -5 1 4 88.99
    -5 1 4 92.99
    -5 1 -4 73.09
    -5 1 -4 96.59
    5 -1 -4 104.39
    -5 -1 4 97.89
    5 1 4 98.89
    5 1 4 91.99
    5 1 4 100.49
    5 -1 -4 95.79
    5 -1 -4 88.59
    5 -1 -4 98.29
    5 1 4 83.99
    6 -1 4 1262.07
    -6 1 4 1179.58
    6 1 -4 1268.97
    6 -1 4 1221.18
    6 1 -4 1189.68
    -6 -1 -4 1150.18
    6 -1 4 1174.08
    6 1 -4 1221.98
    -6 1 4 1203.28
    6 -1 -4 1157.58
    -6 -1 4 1164.88
    -6 1 -4 1182.38
    6 1 4 1263.67
    6 1 4 1197.38
    6 -1 -4 1184.88
    6 -1 -4 1207.58
    6 1 4 1229.58
    -6 1 -4 1199.48
    6 1 4 1219.78
    7 -1 4 64.49
    7 1 -4 56.29
    7 -1 4 64.39
    -7 1 4 61.09
    -7 -1 -4 66.29
    -7 1 4 56.79
    7 -1 4 60.29
    7 1 -4 64.19
    7 1 -4 62.39
    7 1 -4 71.69
    -7 1 4 59.59
    7 -1 4 60.69
    7 -1 -4 61.89
    -7 1 -4 66.39
    7 1 4 66.59
    -7 1 -4 61.19
    -7 -1 4 57.89
    7 1 4 57.19
    -7 1 -4 63.39
    7 1 4 59.39
    7 1 4 59.59
    7 1 4 64.39
    7 -1 -4 57.49
    7 -1 -4 62.59
    8 -1 4 1557.74
    -8 -1 -4 1543.95
    8 1 -4 1596.94
    8 -1 4 1527.45
    -8 1 4 1516.35
    8 1 -4 1548.74
    8 1 -4 1599.34
    8 -1 4 1595.54
    -8 -1 -4 1507.15
    -8 1 4 1441.06
    8 1 4 1641.14
    8 1 4 1587.94
    -8 1 -4 1576.54
    8 1 4 1624.94
    8 -1 -4 1533.75
    8 -1 -4 1574.74
    8 -1 -4 1501.35
    -8 1 -4 1579.64
    8 1 4 1482.15
    9 1 -4 46.7
    -9 -1 -4 48.1
    9 -1 4 50.29
    9 -1 4 44.9
    9 1 -4 53.49
    -9 -1 -4 48.4
    -9 1 4 46.3
    9 1 -4 50.29
    -9 1 4 51.19
    9 1 4 52.59
    9 -1 -4 48.6
    9 1 4 51.59
    9 1 4 51.09
    -9 1 -4 53.59
    -9 1 -4 47.8
    9 -1 -4 56.49
    9 1 4 49.3
    -9 -1 4 47.8
    9 -1 -4 51.59
    9 1 4 51.99
    10 1 -4 328.57
    10 1 -4 309.57
    -10 -1 -4 330.37
    -10 -1 -4 322.97
    10 -1 4 316.37
    -10 1 4 320.87
    -10 1 4 294.57
    10 -1 4 307.17
    10 1 -4 332.67
    -10 1 -4 313.77
    -10 -1 4 331.97
    10 -1 -4 325.67
    10 1 4 310.47
    10 1 4 314.77
    10 -1 -4 317.27
    -10 1 -4 318.77
    10 -1 -4 314.27
    -11 -1 -4 10.8
    11 1 -4 8
    11 -1 4 7.1
    -11 1 4 5.2
    11 -1 4 8.4
    11 1 -4 8.6
    11 1 4 8.4
    -11 1 -4 9.9
    -11 1 -4 6.7
    11 -1 -4 12.2
    -11 -1 4 6
    12 -1 4 838.72
    12 1 -4 827.32
    12 1 -4 828.12
    -12 -1 -4 773.72
    12 1 -4 819.02
    -12 1 4 798.12
    -12 -1 4 830.72
    12 1 4 865.91
    -12 1 -4 801.52
    -12 1 -4 815.92
    12 -1 -4 868.41
    13 -1 4 4
    -13 1 4 2.7
    -13 1 -4 -1
    -13 1 -4 4.6
    13 -1 -4 4.4
    13 1 4 0.8
    -13 -1 4 0.3
    -13 -1 4 2.5
    14 1 -4 461.85
    -14 -1 -4 438.86
    14 -1 4 434.16
    -14 1 4 449.26
    14 1 4 428.56
    14 1 4 455.85
    -14 -1 4 429.76
    14 -1 -4 451.15
    -14 1 -4 429.16
    14 1 4 449.95
    0 -2 -4 6527.45
    0 2 4 6551.34
    -1 2 4 561.14
    1 -2 4 614.84
    -1 -2 -4 648.14
    -1 2 4 574.34
    1 2 -4 549.65
    1 -2 4 533.45
    -1 -2 -4 580.14
    1 2 4 596.64
    1 2 4 587.44
    -1 -2 4 597.34
    -1 -2 4 564.64
    -1 2 -4 574.44
    1 2 4 625.74
    1 -2 -4 590.64
    1 -2 -4 573.84
    -1 2 -4 570.54
    2 -2 4 5.6
    -2 -2 -4 5.5
    -2 2 4 5.7
    -2 -2 -4 5.3
    2 -2 4 3.4
    2 2 -4 5.5
    -2 2 4 6.8
    -2 2 4 7.2
    2 2 -4 6.9
    2 2 4 7.7
    -2 -2 4 3.3
    2 2 4 5.9
    2 2 4 5.4
    2 2 4 6.7
    -2 -2 4 5
    -2 -2 4 5.1
    2 2 4 6.2
    2 -2 -4 6.4
    -2 2 -4 7
    2 -2 -4 3.7
    3 -2 4 24.6
    -3 2 4 22.9
    3 2 -4 22.3
    3 -2 4 31.9
    -3 2 4 20.7
    -3 2 4 23.8
    3 -2 4 24.2
    3 2 -4 23.5
    3 2 -4 24.1
    -3 -2 -4 25
    -3 2 4 22.6
    -3 -2 -4 23.9
    -3 2 4 28.2
    -3 2 4 27.2
    -3 2 -4 25.6
    3 2 4 24.6
    3 2 4 22.6
    -3 -2 4 23.8
    -3 -2 4 20.7
    3 2 4 25.1
    3 -2 -4 23.2
    -3 2 -4 22.4
    3 -2 -4 23.4
    3 2 4 23.1
    -4 2 4 493.75
    4 2 -4 527.65
    -4 2 4 513.25
    -4 2 4 520.15
    -4 -2 -4 492.65
    4 -2 4 490.65
    4 2 -4 533.05
    -4 -2 -4 500.05
    4 -2 4 548.95
    4 -2 4 504.75
    -4 2 4 495.45
    4 -2 4 512.55
    -4 2 4 495.75
    4 2 -4 487.65
    4 2 -4 521.05
    -4 -2 -4 498.05
    4 -2 -4 474.05
    4 2 4 525.45
    -4 2 -4 503.45
    -4 -2 4 523.75
    -4 -2 4 515.85
    -4 2 -4 465.25
    4 2 4 523.65
    4 -2 -4 518.15
    4 -2 -4 470.85
    4 -2 -4 534.45
    4 2 4 493.05
    -4 2 -4 494.05
    4 2 4 514.55
    4 2 4 491.55
    5 -2 4 162.08
    -5 2 4 172.08
    -5 2 4 161.88
    -5 -2 -4 172.88
    -5 2 4 183.68
    5 2 -4 173.58
    5 2 -4 151.48
    -5 2 4 179.88
    5 -2 4 170.48
    5 2 -4 167.48
    5 -2 4 179.38
    -5 2 4 182.48
    -5 2 -4 173.28
    5 2 4 177.88
    -5 -2 4 180.58
    5 2 4 164.48
    -5 2 -4 173.98
    5 2 4 178.58
    5 -2 -4 172.48
    -5 2 -4 174.88
    5 -2 -4 176.68
    5 -2 -4 179.88
    -5 2 -4 186.48
    5 -2 -4 170.48
    6 2 -4 638.44
    6 2 -4 682.13
    6 2 -4 671.43
    6 2 -4 712.83
    6 -2 4 684.73
    6 -2 4 654.63
    -6 2 4 669.93
    6 2 -4 783.82
    -6 -2 -4 660.23
    6 -2 4 659.23
    -6 2 4 638.54
    6 2 4 636.94
    6 -2 -4 683.53
    6 -2 -4 625.24
    -6 2 -4 672.63
    -6 2 -4 698.73
    6 2 4 687.63
    6 2 4 625.04
    -6 -2 4 688.33
    6 2 4 659.93
    -6 2 -4 700.93
    6 2 4 688.53
    7 -2 4 65.09
    7 2 -4 63.09
    7 -2 4 58.39
    -7 2 4 60.79
    -7 -2 -4 52.09
    -7 2 4 60.89
    7 2 -4 60.39
    7 2 -4 62.79
    7 2 -4 56.89
    -7 2 4 65.79
    7 2 4 58.29
    7 2 4 58.79
    7 2 4 56.29
    7 -2 -4 62.69
    7 -2 -4 63.79
    -7 2 -4 59.29
    -7 -2 4 58.19
    -7 2 -4 59.59
    7 2 4 65.29
    -7 2 -4 57.69
    7 2 4 60.59
    8 2 -4 376.06
    8 -2 4 392.36
    -8 2 4 398.36
    8 2 -4 391.06
    8 2 -4 387.56
    -8 -2 -4 376.06
    -8 2 4 390.56
    8 -2 -4 393.96
    -8 2 -4 391.66
    8 2 4 394.86
    8 -2 -4 383.56
    8 2 4 397.46
    8 -2 -4 402.46
    -8 2 -4 392.16
    8 2 4 391.66
    8 2 4 402.06
    -9 2 4 16.6
    -9 2 4 18
    -9 -2 -4 12.5
    9 2 -4 18.2
    9 2 -4 15.4
    9 2 -4 14.2
    9 -2 4 16.1
    9 -2 4 19.9
    9 -2 -4 17.1
    9 2 4 15.8
    9 2 4 25.1
    9 -2 -4 13.1
    9 2 4 13.7
    9 2 4 14.7
    -9 2 -4 13.4
    9 -2 -4 18.2
    -9 2 -4 19
    10 2 -4 32.5
    -10 2 4 27.4
    10 2 -4 30.3
    10 2 -4 33.8
    10 -2 4 19.7
    -10 2 4 29.5
    -10 -2 -4 28.5
    10 -2 4 29.2
    10 2 4 21.2
    10 2 4 29.3
    -10 2 -4 24.2
    10 -2 -4 31.6
    -10 2 -4 24.7
    10 -2 -4 31.7
    10 2 4 31.3
    -11 2 4 1.7
    11 -2 4 -0.7
    11 2 -4 2.5
    -11 -2 -4 0.3
    -11 2 4 1.3
    11 -2 4 3.8
    11 2 -4 0.9
    11 2 -4 0.2
    11 -2 -4 2.6
    -11 2 -4 -0.2
    11 2 4 0.3
    -11 2 -4 0.9
    -12 -2 -4 26.3
    12 2 -4 27
    12 2 -4 28.9
    12 -2 4 27.8
    12 2 -4 26.7
    -12 -2 4 29
    12 2 4 30.1
    12 -2 -4 28.5
    -12 2 -4 28
    -12 2 -4 22
    -12 2 -4 35.7
    13 2 -4 -0.5
    -13 2 4 2.4
    13 -2 4 3.3
    13 2 -4 -0.9
    13 -2 -4 1.2
    -13 2 -4 3.1
    13 -2 -4 -0.2
    13 2 4 -1.1
    -13 2 -4 1.9
    13 2 4 -0.7
    -13 2 -4 2.4
    -13 -2 4 2.9
    -13 -2 4 2.4
    14 -2 4 13.8
    14 2 -4 22.9
    -14 2 4 16.2
    14 2 4 15.1
    14 2 4 20.3
    -14 2 -4 1.5
    14 -2 -4 18.3
    14 2 4 17.9
    -14 -2 4 16.9
    0 3 -4 -2.9
    0 3 -4 -4.7
    0 -3 4 -2.4
    0 -3 -4 -3.5
    0 -3 -4 -7
    0 3 4 -4.2
    0 3 4 -3.8
    0 -3 -4 -4.3
    0 3 4 -1.5
    -1 3 4 33
    -1 -3 -4 42.3
    1 3 -4 31
    1 -3 4 35.4
    -1 3 4 37.6
    1 -3 4 34
    1 3 -4 31.4
    -1 -3 -4 31
    1 -3 -4 31.6
    -1 -3 4 30.5
    1 -3 -4 30.6
    -1 3 -4 33.7
    -1 3 -4 29.3
    -1 3 -4 38
    1 3 4 34.2
    1 3 4 34.9
    -1 3 -4 34.4
    -2 3 4 11.7
    -2 -3 -4 10.8
    2 -3 4 17.7
    2 3 -4 12.4
    2 3 -4 12.6
    -2 3 4 7.3
    -2 -3 -4 13.3
    -2 3 4 13.5
    2 3 -4 11.6
    -2 3 4 10.4
    2 -3 4 11
    2 3 -4 14.1
    2 3 4 12
    2 -3 -4 10.5
    -2 3 -4 11.9
    2 3 4 12.4
    -2 3 -4 8.5
    -2 3 -4 12.2
    -2 -3 4 9.2
    -2 -3 4 15.1
    2 3 4 12.7
    2 -3 -4 13.4
    2 3 4 11.8
    -2 -3 4 14.7
    3 3 -4 129.19
    3 3 -4 127.99
    -3 3 4 124.39
    3 -3 4 127.59
    3 3 -4 125.69
    3 3 -4 123.39
    -3 -3 -4 128.69
    3 3 -4 129.69
    3 -3 4 115.69
    -3 3 4 133.19
    3 -3 4 134.09
    -3 3 4 141.29
    -3 -3 -4 144.19
    -3 3 4 124.69
    -3 3 4 125.59
    -3 3 4 141.09
    3 3 4 133.69
    -3 3 -4 141.89
    -3 3 -4 139.39
    -3 -3 4 141.29
    -3 3 -4 129.59
    3 3 4 121.89
    3 3 4 134.39
    -3 -3 4 119.59
    -3 3 -4 127.89
    3 -3 -4 129.49
    -3 -3 4 136.09
    3 3 4 125.59
    3 -3 -4 126.49
    -4 -3 -4 295.17
    -4 3 4 277.77
    4 3 -4 265.67
    -4 3 4 265.37
    -4 -3 -4 247.58
    4 -3 4 265.67
    4 -3 4 292.47
    -4 3 4 288.57
    4 3 -4 269.87
    4 -3 4 280.17
    4 3 -4 275.97
    -4 3 4 288.77
    -4 3 4 256.47
    -4 3 4 283.57
    4 3 -4 278.27
    4 3 -4 271.17
    4 3 4 291.37
    -4 3 -4 284.17
    -4 3 -4 280.77
    -4 3 -4 268.57
    -4 -3 4 269.77
    4 -3 -4 238.38
    4 3 4 272.97
    4 3 4 290.37
    -4 3 -4 270.07
    4 -3 -4 278.37
    4 3 4 281.37
    4 -3 -4 281.17
    -4 3 -4 276.77
    -4 3 -4 269.07
    5 3 -4 3.3
    -5 3 4 3
    -5 3 4 4.5
    -5 3 4 2.6
    -5 3 4 6.5
    5 -3 4 5.6
    -5 -3 -4 4.3
    -5 3 4 4.6
    5 3 -4 3.3
    5 3 -4 4.3
    5 3 -4 5.1
    5 -3 4 4.6
    5 3 -4 7.2
    5 3 4 5.2
    -5 3 -4 3.2
    5 3 4 2.7
    5 -3 -4 5.3
    5 3 4 3.1
    -5 3 -4 5.4
    5 -3 -4 4.5
    -5 3 -4 5.3
    -5 -3 4 3.7
    -5 3 -4 6.2
    5 -3 -4 4.2
    -6 3 4 237.58
    6 -3 4 233.68
    6 3 -4 258.97
    -6 3 4 250.67
    -6 -3 -4 239.58
    6 3 -4 240.78
    6 3 -4 257.57
    6 -3 4 239.58
    -6 3 4 240.18
    -6 3 4 231.58
    6 3 -4 248.48
    6 3 -4 244.88
    6 3 -4 239.18
    6 3 4 251.97
    -6 3 -4 238.88
    -6 -3 4 243.18
    6 3 4 247.78
    6 -3 -4 255.27
    6 -3 -4 241.28
    -6 3 -4 244.98
    6 3 4 251.77
    6 -3 -4 250.97
    -6 3 -4 230.48
    -6 3 -4 253.47
    6 3 4 250.97
    -7 3 4 -0.1
    -7 -3 -4 -2
    -7 3 4 0.7
    7 -3 4 1.4
    7 3 -4 1.2
    7 3 -4 2.2
    7 -3 4 -0.6
    7 3 -4 2.6
    -7 3 4 0.5
    7 3 -4 2.4
    7 -3 -4 2.5
    7 3 4 0.2
    -7 -3 4 0.8
    7 -3 -4 0.6
    -7 3 -4 1.5
    -7 3 -4 1.3
    7 3 4 1.8
    7 3 4 3.4
    7 -3 -4 1.4
    -7 3 -4 -0.5
    7 3 4 1.8
    7 3 4 1.6
    -8 3 4 12.4
    -8 3 4 14.4
    8 -3 4 14.4
    8 3 -4 13.7
    -8 -3 -4 10.4
    8 3 -4 12.6
    8 3 -4 11.7
    8 -3 -4 18.5
    8 3 4 16.2
    8 3 4 12.3
    8 -3 -4 8.5
    -8 3 -4 10.4
    -8 3 -4 9.5
    8 3 4 12.5
    8 3 4 14.8
    -9 -3 -4 0.9
    9 3 -4 -0.5
    9 3 -4 1.2
    -9 3 4 0.9
    9 3 -4 0
    9 -3 4 1.2
    -9 3 4 -0.8
    9 3 -4 2.1
    9 -3 4 0.2
    9 -3 -4 3.5
    9 -3 -4 1.6
    9 3 4 0.1
    9 3 4 2.8
    -9 3 -4 2.4
    -9 3 -4 1.6
    9 3 4 -0.8
    9 3 4 -0.8
    10 -3 4 147.49
    10 3 -4 155.98
    10 -3 4 138.99
    10 3 -4 142.59
    -10 -3 -4 140.59
    -10 3 4 150.58
    10 3 -4 151.28
    -10 3 4 143.89
    10 -3 -4 140.09
    -10 3 -4 149.19
    -10 3 -4 143.69
    10 3 4 155.48
    10 -3 -4 150.68
    10 3 4 144.99
    10 3 4 151.28
    11 3 -4 46.1
    11 -3 4 54.49
    11 -3 4 51.59
    11 3 -4 49.99
    -11 3 4 47.4
    11 3 -4 45.1
    -11 -3 -4 42
    -11 3 -4 57.79
    11 3 4 52.99
    -11 -3 4 56.99
    -11 3 -4 51.79
    11 -3 -4 52.69
    -11 3 -4 50.49
    11 3 4 51.19
    11 3 4 51.29
    12 -3 4 2.6
    12 3 -4 6.2
    -12 3 4 -0.8
    12 -3 4 5.4
    12 3 -4 10.9
    -12 3 -4 7.4
    -12 -3 4 4.8
    12 3 4 7.5
    -12 3 -4 7.8
    12 3 4 9.1
    -12 3 -4 9.8
    12 -3 -4 7.6
    13 3 -4 123.29
    -13 3 4 151.28
    13 -3 4 133.59
    13 3 -4 137.59
    -13 3 -4 135.49
    -13 3 -4 137.39
    -13 3 -4 135.09
    13 -3 -4 138.19
    13 3 4 143.89
    13 -3 -4 138.59
    -13 -3 4 140.19
    13 3 4 141.29
    13 3 4 139.09
    -13 -3 4 146.49
    14 3 -4 5.4
    14 3 -4 4.8
    -14 3 4 2.7
    14 -3 -4 4.9
    14 3 4 6.7
    -14 -3 4 5.1
    14 3 4 5.4
    14 3 4 4.3
    0 4 4 2396.36
    0 4 -4 2409.56
    0 4 -4 2509.25
    0 -4 4 2569.74
    0 4 -4 2518.05
    0 4 4 2435.16
    0 4 -4 2454.15
    0 -4 -4 2475.05
    0 -4 -4 2543.35
    0 -4 -4 2341.07
    0 4 4 2465.65
    0 4 -4 2434.96
    -1 4 4 69.09
    1 4 -4 69.59
    -1 4 4 74.29
    -1 -4 -4 75.69
    1 -4 4 69.59
    -1 4 4 69.09
    -1 4 4 70.69
    1 4 -4 75.29
    1 4 -4 74.09
    -1 -4 -4 83.29
    1 4 -4 70.39
    -1 4 4 77.59
    -1 -4 -4 80.19
    -1 4 4 76.39
    -1 -4 4 74.69
    1 -4 -4 67.89
    -1 4 -4 69.29
    1 4 4 72.69
    -1 -4 4 80.49
    -1 4 -4 72.79
    -1 4 -4 67.89
    1 -4 -4 74.39
    1 -4 -4 71.79
    1 4 4 72.09
    1 4 4 73.19
    1 4 4 73.09
    -1 4 -4 72.09
    -1 4 -4 74.69
    2 4 -4 65.79
    -2 4 4 57.39
    2 4 -4 58.99
    2 4 -4 59.79
    -2 4 4 58.99
    -2 4 4 58.29
    -2 4 4 59.79
    -2 -4 -4 66.99
    2 -4 4 66.49
    2 4 -4 59.39
    -2 -4 -4 58.79
    -2 4 4 59.79
    2 -4 4 59.79
    2 4 -4 64.29
    2 4 -4 57.49
    2 4 4 61.09
    -2 4 -4 60.89
    -2 4 -4 58.59
    -2 4 -4 54.49
    -2 -4 4 67.79
    2 4 4 55.99
    -2 4 -4 56.59
    2 4 4 60.09
    -2 -4 4 69.69
    -2 4 -4 57.89
    -2 4 -4 61.29
    2 -4 -4 56.49
    2 -4 -4 55.79
    2 4 4 66.59
    -2 -4 4 59.69
    3 -4 4 62.19
    3 4 -4 68.29
    -3 4 4 50.69
    -3 4 4 71.19
    3 4 -4 70.19
    3 4 -4 67.79
    3 -4 4 68.29
    -3 4 4 74.19
    -3 4 4 68.79
    -3 -4 -4 68.09
    -3 4 4 66.79
    3 4 -4 67.69
    3 -4 4 68.69
    3 4 -4 64.69
    -3 4 -4 68.59
    -3 -4 4 59.29
    3 -4 -4 70.69
    3 4 4 73.69
    3 -4 -4 62.09
    3 4 4 70.49
    -3 4 -4 71.59
    3 4 4 70.99
    3 4 4 67.29
    -3 4 -4 59.49
    -3 -4 4 68.99
    -3 4 -4 71.49
    3 4 4 65.79
    -3 -4 4 70.29
    -3 4 -4 64.99
    4 4 -4 46.4
    4 -4 4 42.7
    -4 4 4 49
    -4 4 4 44.6
    4 4 -4 45.8
    4 -4 4 44.9
    -4 4 4 42.7
    -4 4 4 45.8
    -4 -4 -4 38.7
    4 4 -4 42.8
    -4 4 4 42
    4 4 -4 45.9
    4 4 -4 40.3
    4 4 -4 43.4
    4 -4 -4 41.8
    4 4 4 42.8
    4 4 4 41
    4 4 4 42.8
    -4 4 -4 35.9
    -4 4 -4 37.7
    -4 4 -4 46.6
    -4 4 -4 43.7
    4 4 4 45.8
    -4 -4 4 45.9
    -4 4 -4 42.8
    -4 4 -4 45.1
    4 -4 -4 46.1
    4 4 4 38.6
    5 4 -4 1.5
    -5 4 4 0.5
    5 4 -4 2.3
    5 4 -4 1.2
    5 4 -4 2.3
    5 4 -4 1.9
    5 4 -4 1.6
    -5 4 4 1.5
    -5 4 4 1.9
    -5 -4 -4 -0.8
    5 -4 4 0.2
    -5 4 4 1
    5 -4 4 1.5
    -5 4 4 2.3
    -5 4 4 1.5
    -5 4 -4 1.1
    -5 4 -4 1
    5 4 4 1
    -5 4 -4 1
    -5 4 -4 2.2
    5 4 4 1.6
    -5 4 -4 2.2
    5 4 4 2.8
    5 -4 -4 1.4
    -5 -4 4 1.5
    5 4 4 2.1
    -5 4 -4 2.6
    5 4 4 1.4
    5 -4 -4 1
    6 4 -4 125.19
    6 -4 4 131.09
    6 4 -4 128.69
    6 4 -4 132.39
    6 4 -4 128.09
    -6 4 4 131.19
    6 4 -4 131.99
    -6 4 4 123.89
    6 -4 4 131.89
    6 4 -4 121.09
    -6 4 4 127.59
    -6 4 4 129.09
    6 4 -4 130.19
    -6 4 4 123.99
    -6 -4 -4 130.89
    -6 4 -4 129.29
    -6 4 -4 129.49
    6 -4 -4 129.29
    6 4 4 135.09
    6 4 4 130.29
    6 -4 -4 129.99
    -6 -4 4 125.79
    -6 4 -4 128.59
    6 4 4 131.69
    6 4 4 124.29
    6 4 4 133.49
    -6 4 -4 139.49
    -6 4 -4 133.99
    7 4 -4 112.49
    7 -4 4 122.49
    7 4 -4 127.69
    7 -4 4 122.69
    -7 4 4 118.09
    -7 4 4 113.99
    7 4 -4 119.79
    7 4 -4 120.29
    7 4 -4 123.69
    7 4 -4 126.29
    7 4 -4 123.19
    -7 4 -4 115.29
    -7 4 -4 118.29
    -7 -4 4 113.69
    7 -4 -4 124.89
    7 4 4 118.59
    7 4 4 123.09
    7 4 4 123.49
    7 -4 -4 123.99
    -7 4 -4 124.29
    7 4 4 125.19
    8 4 -4 9.6
    8 4 -4 3.3
    8 4 -4 5.4
    -8 4 4 3.4
    8 4 -4 2.8
    8 4 -4 6.5
    8 -4 4 2.5
    -8 -4 -4 3.9
    -8 4 -4 4.9
    8 4 4 2.9
    8 -4 -4 2.2
    -8 4 -4 2.2
    8 4 4 4.2
    8 4 4 3.8
    8 4 4 4.8
    8 -4 -4 2.7
    -9 4 4 77.29
    -9 -4 -4 64.99
    9 4 -4 76.99
    9 -4 4 71.19
    9 4 -4 70.19
    9 4 -4 71.29
    9 4 4 74.49
    -9 4 -4 82.79
    9 4 4 74.89
    -9 4 -4 72.49
    9 4 4 71.59
    9 -4 -4 68.29
    9 4 4 61.79
    -10 4 4 55.19
    -10 -4 -4 62.19
    10 -4 4 51.99
    10 4 -4 60.59
    10 -4 4 58.99
    10 4 -4 57.09
    10 4 -4 59.19
    -10 4 -4 56.59
    10 4 4 53.79
    10 4 4 59.59
    -10 4 -4 60.49
    10 4 4 59.69
    10 -4 -4 63.79
    -10 4 -4 65.09
    10 4 4 63.79
    -11 4 4 4
    11 -4 4 4.4
    11 -4 4 -1.3
    11 4 -4 1.7
    11 4 -4 -0.4
    11 4 4 -3.8
    11 4 4 3
    -11 4 -4 1.6
    11 -4 -4 -0.3
    11 4 4 1.8
    11 4 4 -0.2
    -11 4 -4 0.3
    -11 4 -4 -0.8
    12 4 -4 59.09
    12 4 -4 64.39
    12 -4 4 63.39
    12 -4 4 59.39
    -12 4 4 62.49
    12 4 4 66.09
    -12 4 -4 59.79
    -12 4 -4 64.29
    -12 -4 4 66.89
    12 4 4 64.99
    -12 4 -4 57.09
    12 4 4 60.29
    12 -4 -4 74.99
    13 4 -4 8
    13 -4 4 6.4
    13 4 -4 5
    13 4 -4 3.5
    -13 4 4 10.6
    13 4 4 6.2
    13 -4 -4 5.3
    13 4 4 4.2
    -13 4 -4 6.1
    -13 4 -4 5.3
    -13 -4 4 8.5
    -13 4 -4 13.3
    13 4 4 9.4
    -14 4 4 222.18
    14 4 -4 204.18
    14 4 -4 211.58
    14 4 4 211.48
    -14 -4 4 223.88
    14 4 4 204.78
    -14 4 -4 209.88
    0 5 -4 0.2
    0 5 -4 -3.2
    0 -5 4 3.1
    0 5 4 0.4
    0 5 4 -1.4
    0 -5 -4 -0.5
    0 5 4 -1.1
    0 5 4 -0.1
    0 -5 -4 -1.5
    0 -5 -4 -0.2
    0 5 -4 -0.2
    0 5 4 0.2
    0 5 -4 -0.8
    0 5 -4 0.3
    0 5 -4 -1.1
    1 5 -4 39.3
    1 -5 4 38.3
    -1 5 4 40
    -1 5 4 41.3
    1 5 -4 37.9
    1 5 -4 36.2
    -1 -5 -4 39.4
    1 5 -4 38.3
    -1 5 4 38.4
    -1 -5 -4 40.2
    -1 5 4 33
    -1 5 4 32.1
    1 -5 4 40.3
    -1 5 4 40.7
    -1 -5 -4 47.9
    1 5 -4 39.4
    -1 5 -4 37.2
    -1 5 -4 35.1
    -1 5 -4 32.8
    1 5 4 38.7
    -1 5 -4 37.3
    -1 -5 4 39.8
    1 5 4 41.2
    -1 5 -4 37.9
    1 -5 -4 40
    -1 -5 4 32.4
    1 5 4 35.8
    1 -5 -4 36.1
    1 5 4 34.4
    1 -5 -4 32.3
    1 5 4 40.2
    -2 -5 -4 2789.52
    -2 5 4 3179.78
    2 5 -4 3352.76
    -2 -5 -4 3532.45
    -2 -5 -4 3107.49
    2 5 -4 3298.97
    2 5 -4 3306.87
    -2 5 4 3246.18
    -2 5 4 3309.27
    2 5 -4 3323.77
    -2 5 4 3301.57
    -2 5 4 3237.68
    -2 5 -4 3295.47
    -2 5 -4 3372.86
    2 -5 -4 3257.77
    -2 -5 4 3141.29
    2 -5 -4 3313.97
    2 -5 -4 3157.68
    -2 5 -4 3147.59
    2 5 4 3134.69
    2 5 4 3446.16
    2 5 4 3213.68
    2 5 4 3096.99
    2 5 4 3166.28
    -2 5 -4 3278.17
    2 5 4 3281.37
    -3 5 4 4.1
    3 5 -4 5.1
    -3 5 4 5.2
    3 5 -4 3.8
    3 -5 4 5.2
    -3 -5 -4 5.3
    -3 -5 -4 0.8
    -3 5 4 3.8
    3 5 -4 6.7
    3 5 -4 4.9
    3 5 -4 5.7
    -3 5 4 5.1
    3 5 -4 3.2
    -3 5 4 3.5
    -3 5 4 3.8
    3 5 -4 4.6
    -3 5 4 6.2
    -3 5 -4 4.8
    3 5 4 6.1
    3 -5 -4 5
    3 5 4 3.9
    3 5 4 3.4
    3 5 4 5.1
    -3 5 -4 3
    -3 5 -4 4.9
    -3 5 -4 4
    3 5 4 4.9
    -3 5 -4 4.6
    3 5 4 3.6
    3 -5 -4 4.1
    3 5 4 5.4
    -3 5 -4 6.7
    -3 5 -4 5.1
    -4 5 4 12.1
    -4 -5 -4 16.1
    -4 5 4 14.9
    4 -5 4 15.4
    4 5 -4 15.5
    -4 5 4 17.3
    4 5 -4 16.5
    4 -5 4 15.5
    4 5 -4 12
    -4 -5 -4 14.1
    4 5 -4 15.7
    -4 5 4 16.5
    -4 5 4 13.5
    -4 5 4 16.4
    -4 5 4 15.4
    4 5 -4 14.5
    4 5 -4 17.9
    4 5 4 13.8
    -4 5 -4 14.8
    -4 5 -4 11.3
    4 -5 -4 11.6
    -4 5 -4 16.1
    4 5 4 15.5
    -4 5 -4 15.8
    -4 5 -4 18.3
    -4 -5 4 18.3
    4 5 4 16.1
    4 5 4 16.7
    -4 5 -4 17.6
    -4 5 -4 21.5
    4 5 4 11.3
    4 5 4 12.2
    -5 5 4 27.8
    5 -5 4 27.4
    5 5 -4 26.9
    -5 5 4 31.7
    5 5 -4 28.1
    5 5 -4 27
    -5 5 4 27.7
    -5 -5 -4 25
    -5 5 4 27.8
    -5 5 4 26.9
    5 -5 4 29
    5 5 -4 26.4
    5 5 -4 25.7
    5 5 -4 25.8
    -5 5 4 30.5
    5 5 -4 32.1
    -5 5 -4 21.3
    5 -5 -4 28.8
    5 5 4 29.1
    5 5 4 27.8
    5 5 4 29.3
    -5 5 -4 27.3
    -5 5 -4 25.9
    5 5 4 27.1
    -5 5 -4 26.4
    -5 5 -4 24.9
    5 5 4 27.7
    5 5 4 27
    -5 -5 4 25.9
    -5 5 -4 30.4
    6 5 -4 382.66
    6 5 -4 383.76
    6 5 -4 384.86
    6 5 -4 400.86
    -6 -5 -4 364.16
    6 -5 4 366.56
    -6 5 4 364.66
    -6 5 4 361.06
    6 5 -4 388.26
    -6 5 4 382.76
    6 5 -4 372.66
    -6 5 4 374.76
    6 -5 4 389.96
    6 5 -4 391.96
    -6 5 -4 382.96
    6 5 4 392.96
    6 5 4 386.96
    -6 -5 4 362.86
    -6 5 -4 377.86
    6 -5 -4 380.26
    -6 5 -4 382.96
    -6 5 -4 396.36
    -6 5 -4 385.46
    6 5 4 397.76
    6 5 4 391.16
    6 5 4 396.86
    7 5 -4 -0.5
    7 5 -4 0.1
    7 5 -4 1.3
    7 -5 4 -1.4
    7 5 -4 0.7
    -7 -5 -4 -0.6
    7 -5 4 1
    -7 5 4 0.3
    7 5 -4 3.2
    7 5 -4 1.4
    7 5 -4 1
    -7 5 4 2.9
    -7 5 -4 1
    7 5 4 0.3
    7 -5 -4 0.4
    -7 -5 4 4.5
    7 5 4 -1.3
    -7 5 -4 -0.8
    -7 5 -4 3.3
    -7 5 -4 1.5
    -7 5 -4 0.6
    7 5 4 0
    7 5 4 1.1
    -7 5 -4 0
    7 5 4 1.2
    8 5 -4 344.57
    -8 5 4 333.07
    8 5 -4 347.07
    8 5 -4 344.87
    8 5 -4 346.97
    8 -5 4 336.17
    -8 -5 -4 329.87
    -8 5 -4 327.77
    8 5 4 334.67
    8 5 4 351.46
    8 5 4 358.76
    8 5 4 348.77
    8 -5 -4 349.37
    8 5 4 346.67
    -8 5 -4 331.17
    -8 5 -4 341.67
    -9 5 4 2.1
    -9 -5 -4 3
    9 5 -4 4.3
    9 5 -4 1
    9 5 -4 2.6
    9 -5 4 2.5
    -9 5 -4 3.4
    9 5 4 1
    9 5 4 -0.2
    -9 5 -4 0.4
    -9 5 -4 5
    9 -5 -4 1.4
    9 5 4 2.2
    9 5 4 3.9
    10 5 -4 36.7
    10 -5 4 41.9
    10 5 -4 45.6
    -10 5 4 43.4
    10 -5 4 46
    -10 5 -4 42
    -10 5 -4 42.5
    10 5 4 38
    10 5 4 44.7
    10 -5 -4 39.7
    10 5 4 42.9
    10 5 4 38.6
    10 5 4 46.9
    11 -5 4 72.79
    11 5 -4 69.79
    11 -5 4 65.29
    11 5 -4 74.49
    -11 5 4 64.29
    -11 5 4 60.69
    11 5 4 72.89
    11 5 4 72.59
    11 5 4 67.59
    -11 5 -4 75.69
    -11 5 -4 70.39
    -11 5 -4 70.09
    11 -5 -4 77.19
    11 5 4 68.09
    11 5 4 66.59
    12 5 -4 277.37
    12 5 -4 268.17
    12 5 -4 271.27
    12 -5 4 267.07
    -12 5 4 270.97
    12 5 4 270.57
    12 -5 -4 288.67
    12 5 4 270.57
    -12 5 -4 285.67
    -12 -5 4 295.37
    -12 5 -4 277.67
    -12 5 -4 269.67
    12 5 4 289.67
    13 -5 4 55.09
    13 -5 4 44.2
    13 5 -4 42.9
    13 5 -4 47
    13 5 -4 51.29
    -13 5 4 47.6
    -13 5 -4 44.3
    13 5 4 45.3
    -13 5 -4 44.4
    13 -5 -4 53.69
    13 5 4 46.6
    13 5 4 54.39
    -13 -5 4 54.09
    0 6 4 1406.56
    0 6 -4 1314.17
    0 -6 -4 1246.78
    0 -6 -4 1325.67
    0 6 -4 1299.07
    0 6 -4 1374.46
    0 6 4 1327.97
    0 6 -4 1352.66
    0 6 -4 1386.96
    0 6 4 1283.47
    0 6 4 1257.37
    0 6 4 1275.97
    0 6 4 1339.97
    0 6 -4 1327.57
    0 6 4 1344.57
    -1 -6 -4 34.8
    1 6 -4 41
    1 6 -4 44.7
    -1 6 4 39.7
    1 6 -4 40.1
    1 6 -4 41.8
    -1 6 4 40.7
    -1 6 4 55.59
    1 6 -4 42.4
    -1 6 4 43.7
    -1 6 4 38.8
    -1 6 4 43.9
    -1 -6 -4 34.6
    1 6 -4 42.8
    -1 -6 -4 41.9
    1 6 -4 44.6
    1 -6 4 42.7
    -1 6 4 41.5
    -1 6 4 39.1
    1 6 4 43.6
    -1 6 -4 39.1
    1 -6 -4 44.9
    1 -6 -4 43.1
    1 6 4 44.5
    1 6 4 37.7
    1 6 4 44.1
    -1 6 -4 40
    1 6 4 42.9
    -1 6 -4 42.6
    -1 6 -4 39.6
    1 6 4 39.1
    1 6 4 44.5
    -1 -6 4 42.5
    1 6 4 40.9
    -1 -6 4 40.2
    1 -6 -4 42.8
    -1 6 -4 45.7
    -1 6 -4 42.5
    -2 -6 -4 153.68
    2 6 -4 161.28
    2 6 -4 159.88
    2 6 -4 157.38
    -2 6 4 153.38
    -2 -6 -4 158.38
    2 6 -4 155.58
    -2 6 4 161.48
    -2 6 4 151.58
    -2 6 4 143.39
    -2 6 4 159.78
    2 -6 4 156.78
    2 6 -4 158.18
    2 6 -4 159.48
    2 6 -4 151.68
    2 6 -4 150.38
    2 6 4 147.09
    2 6 4 143.69
    -2 6 -4 161.38
    -2 6 -4 159.18
    2 6 4 147.49
    2 6 4 152.58
    -2 6 -4 145.99
    -2 6 -4 167.68
    2 -6 -4 145.69
    -2 6 -4 143.79
    2 -6 -4 145.59
    2 -6 -4 152.18
    2 6 4 156.18
    -2 6 -4 156.68
    2 6 4 157.98
    2 6 4 158.08
    -2 6 -4 152.88
    -2 -6 4 148.89
    3 -6 4 113.29
    -3 -6 -4 108.69
    3 6 -4 117.99
    3 6 -4 108.59
    -3 6 4 111.29
    3 6 -4 118.89
    3 6 -4 118.29
    -3 6 4 112.29
    -3 6 4 122.09
    3 6 -4 121.39
    -3 6 4 118.69
    -3 6 4 118.19
    -3 6 4 115.49
    -3 6 4 115.49
    3 6 -4 113.39
    3 6 -4 97.39
    3 6 -4 117.89
    3 6 -4 117.49
    -3 6 -4 111.99
    3 6 4 121.99
    -3 6 -4 117.39
    3 -6 -4 109.09
    -3 6 -4 118.39
    3 -6 -4 115.19
    -3 6 -4 117.49
    -3 6 -4 91.39
    3 6 4 112.89
    3 6 4 113.49
    3 6 4 97.69
    -3 6 -4 119.79
    3 6 4 111.19
    3 6 4 111.79
    3 6 4 118.59
    3 6 4 117.99
    -3 6 -4 119.19
    -3 6 -4 111.19
    -4 6 4 555.74
    4 6 -4 598.74
    4 6 -4 582.54
    -4 6 4 563.64
    -4 6 4 600.44
    4 6 -4 565.44
    4 6 -4 580.74
    -4 6 4 575.14
    -4 6 4 593.74
    4 -6 4 477.05
    4 6 -4 573.44
    -4 -6 -4 528.35
    4 6 -4 545.85
    4 6 -4 607.74
    -4 6 4 586.44
    -4 6 4 572.24
    -4 6 4 542.95
    4 6 -4 549.65
    4 6 -4 562.44
    4 6 4 586.34
    -4 6 -4 564.24
    4 -6 -4 597.24
    4 6 4 573.94
    4 6 4 547.05
    -4 6 -4 588.34
    -4 6 -4 548.85
    -4 6 -4 576.04
    4 6 4 571.94
    -4 6 -4 575.14
    4 6 4 559.34
    -4 6 -4 569.94
    4 6 4 569.34
    4 6 4 594.14
    4 6 4 603.64
    4 6 4 566.14
    -4 6 -4 583.54
    -4 6 -4 564.94
    -5 6 4 15.1
    5 6 -4 20.3
    -5 6 4 20
    5 6 -4 18.6
    -5 6 4 17.1
    -5 -6 -4 17.6
    5 6 -4 16.9
    -5 6 4 18.2
    5 6 -4 21.2
    5 6 -4 21.3
    5 -6 4 20.1
    -5 6 4 23.6
    5 6 -4 17.5
    5 6 -4 20.1
    5 -6 4 17.9
    -5 6 4 23.1
    5 6 -4 17.2
    5 6 4 17.8
    -5 6 -4 20.5
    -5 6 -4 19.8
    5 6 4 17
    -5 6 -4 17.4
    5 6 4 17.2
    5 6 4 17.5
    -5 6 -4 23.1
    5 6 4 18.8
    -5 -6 4 16.9
    5 6 4 19.4
    5 6 4 20.1
    -5 6 -4 17.1
    -5 6 -4 15.7
    5 6 4 24.4
    -5 6 -4 20.2
    5 -6 -4 19
    6 6 -4 193.68
    6 -6 4 181.18
    -6 6 4 181.48
    6 6 -4 196.08
    -6 6 4 202.48
    6 6 -4 209.38
    6 -6 4 182.18
    6 6 -4 198.18
    6 6 -4 183.58
    6 6 -4 208.38
    -6 6 4 193.58
    6 6 -4 211.78
    -6 6 4 209.58
    -6 -6 -4 189.48
    -6 6 -4 197.68
    -6 6 -4 198.88
    6 -6 -4 194.98
    -6 -6 4 193.78
    6 6 4 198.58
    6 6 4 205.28
    -6 6 -4 202.68
    6 6 4 193.28
    6 6 4 183.18
    6 6 4 192.08
    -6 6 -4 205.78
    -6 6 -4 211.28
    6 6 4 200.08
    6 6 4 207.18
    7 -6 4 63.79
    7 6 -4 73.49
    7 6 -4 71.49
    7 6 -4 68.89
    7 6 -4 74.79
    -7 6 4 69.89
    7 -6 4 70.09
    -7 -6 -4 71.39
    7 6 -4 72.39
    -7 6 4 73.69
    -7 6 4 71.49
    7 6 -4 61.29
    7 6 -4 66.89
    7 6 4 73.09
    -7 6 -4 73.19
    7 -6 -4 72.19
    -7 6 -4 66.99
    7 6 4 70.09
    7 6 4 78.69
    -7 6 -4 68.69
    -7 -6 4 61.39
    -7 6 -4 72.69
    -7 6 -4 71.79
    -7 6 -4 74.79
    7 6 4 75.69
    8 6 -4 7.8
    8 6 -4 7.4
    8 -6 4 9.9
    8 6 -4 9
    8 6 -4 3.9
    -8 6 4 7.7
    -8 -6 -4 5.6
    -8 6 -4 8.8
    8 6 4 8.3
    -8 6 -4 0.1
    8 6 4 5.1
    8 6 4 4.7
    8 6 4 10.1
    -8 6 -4 7.7
    -8 6 -4 7.5
    8 6 4 5.5
    8 6 4 5.7
    -9 6 4 0.7
    9 6 -4 2.9
    9 -6 4 1.9
    9 6 -4 2.6
    9 6 4 3
    9 6 4 -0.6
    -9 6 -4 1.1
    -9 6 -4 1.4
    9 -6 -4 2.9
    9 6 4 2.3
    9 6 4 0.6
    -9 6 -4 4.1
    9 6 4 -0.2
    10 -6 4 474.95
    -10 6 4 440.96
    10 -6 4 441.96
    10 6 -4 440.36
    10 6 -4 444.76
    -10 6 4 419.96
    10 6 -4 478.35
    10 6 4 430.66
    10 6 4 460.55
    -10 6 -4 462.85
    10 6 4 446.86
    10 -6 -4 455.65
    10 6 4 442.46
    10 6 4 462.25
    -10 6 -4 459.15
    -10 6 -4 466.95
    10 6 4 466.55
    11 6 -4 2.1
    -11 6 4 5.2
    11 -6 4 0.5
    -11 6 4 1.5
    11 6 -4 1.9
    11 -6 4 6.2
    11 6 -4 0.6
    -11 6 -4 4.5
    11 6 4 2.8
    11 6 4 3.1
    11 6 4 8.6
    11 6 4 2.4
    -11 6 -4 6.5
    11 -6 -4 2.5
    -11 6 -4 0.8
    11 6 4 -0.5
    12 6 -4 23.6
    -12 6 4 31.3
    12 6 -4 22.2
    12 -6 4 30.3
    12 -6 4 30.3
    12 6 -4 27.8
    -12 6 4 27.2
    12 6 4 28
    -12 6 -4 27.1
    12 6 4 29.5
    -12 -6 4 26.4
    -12 6 -4 27.6
    12 -6 -4 26.5
    -12 6 -4 27.8
    13 -6 4 6.3
    13 6 -4 8.8
    13 6 -4 4.1
    13 6 -4 5.1
    -13 6 4 8.1
    13 6 4 6.9
    -13 -6 4 6.3
    13 6 4 5.2
    13 -6 -4 7.8
    -13 6 -4 8.7
    13 6 4 12.5
    0 7 4 -1.3
    0 -7 4 -1.2
    0 7 4 -1.7
    0 7 -4 0
    0 7 4 -0.5
    0 -7 -4 -1.5
    0 -7 -4 -1.6
    0 7 -4 -0.4
    0 7 -4 -2
    0 7 -4 -0.9
    0 7 4 -0.7
    0 7 -4 -1.2
    0 7 -4 -2.2
    0 7 4 -0.5
    0 -7 4 -1.2
    0 7 -4 -2.1
    0 7 4 -0.7
    0 7 -4 -0.9
    0 7 4 -0.9
    1 7 -4 54.39
    -1 -7 -4 46.5
    -1 7 4 47.2
    1 7 -4 54.29
    -1 -7 -4 47
    -1 7 4 51.39
    1 7 -4 46.6
    -1 7 4 50.09
    -1 7 4 46.9
    1 7 -4 45.6
    1 7 -4 42.2
    -1 7 4 52.59
    -1 7 4 50.49
    1 -7 4 47.9
    1 7 -4 49.9
    1 7 -4 49.4
    -1 7 4 50.19
    1 7 -4 46.2
    1 7 4 45.3
    1 7 4 51.29
    1 7 4 50.39
    -1 7 -4 46.3
    -1 -7 4 49.99
    1 7 4 52.09
    -1 7 -4 52.89
    1 -7 -4 47.8
    1 7 4 49.9
    -1 7 -4 49.2
    -1 7 -4 52.39
    1 -7 -4 46.5
    -1 7 -4 43.4
    1 7 4 47.4
    1 -7 -4 47.4
    1 7 4 48.5
    -1 7 -4 44.7
    -1 -7 4 46.2
    -1 7 -4 44
    -1 7 -4 50.09
    1 7 4 51.69
    -2 7 4 171.18
    2 7 -4 187.18
    2 7 -4 183.98
    -2 -7 -4 160.88
    2 7 -4 172.58
    -2 7 4 162.68
    -2 7 4 188.38
    -2 7 4 180.18
    -2 7 4 173.48
    2 -7 4 180.08
    -2 -7 -4 166.78
    2 7 -4 182.68
    -2 7 4 176.18
    2 7 -4 177.68
    2 7 -4 179.28
    2 7 -4 186.18
    2 7 -4 166.48
    -2 7 4 166.98
    -2 7 4 170.08
    -2 7 -4 181.28
    -2 7 -4 171.38
    -2 7 -4 172.58
    2 7 4 170.08
    -2 7 -4 166.08
    -2 7 -4 190.88
    -2 7 -4 177.78
    2 -7 -4 174.68
    2 7 4 170.28
    2 7 4 169.38
    2 7 4 176.58
    2 7 4 190.88
    -2 7 -4 160.18
    2 7 4 169.08
    2 -7 -4 170.68
    -2 -7 4 165.38
    2 7 4 175.58
    2 -7 -4 162.98
    2 7 4 175.68
    -2 7 -4 176.18
    3 7 -4 7
    3 7 -4 7.3
    -3 7 4 8
    -3 7 4 5.8
    3 7 -4 8.8
    -3 7 4 6.6
    3 7 -4 6.1
    -3 7 4 7.5
    -3 7 4 8.7
    3 7 -4 7.3
    3 7 -4 7.5
    3 -7 4 7.9
    -3 7 4 5
    -3 7 4 6.6
    -3 7 4 6.1
    3 7 -4 6.2
    -3 7 4 5.5
    3 7 -4 9.2
    3 7 -4 6.1
    3 7 4 10.6
    -3 7 -4 6.9
    -3 7 -4 6.3
    -3 7 -4 6.7
    3 7 4 9.1
    3 7 4 8
    -3 7 -4 7.1
    3 7 4 7.9
    -3 7 -4 7.1
    3 7 4 6.8
    3 7 4 6.6
    -3 7 -4 7.3
    3 7 4 6.7
    3 7 4 7.3
    3 7 4 7.2
    3 -7 -4 9.5
    -3 7 -4 6.6
    -3 7 -4 8.8
    -3 7 -4 7.1
    -4 7 4 109.09
    -4 -7 -4 107.39
    4 7 -4 110.29
    4 7 -4 108.69
    -4 7 4 101.49
    -4 7 4 101.49
    4 7 -4 112.19
    4 7 -4 112.69
    4 7 -4 103.99
    -4 7 4 114.59
    -4 7 4 108.79
    -4 7 4 110.19
    -4 7 4 104.79
    4 7 -4 110.99
    4 7 -4 96.59
    -4 7 4 107.69
    4 -7 4 101.99
    4 7 -4 107.39
    4 7 -4 105.79
    -4 7 -4 110.29
    4 7 4 107.59
    4 7 4 111.79
    4 7 4 110.99
    -4 7 -4 111.99
    4 7 4 110.19
    4 7 4 109.49
    -4 7 -4 110.29
    4 7 4 106.69
    4 -7 -4 106.39
    -4 7 -4 116.59
    -4 7 -4 107.29
    -4 7 -4 109.29
    4 7 4 102.89
    -4 7 -4 105.29
    -4 7 -4 108.99
    4 7 4 104.19
    4 7 4 102.79
    4 7 4 97.89
    5 -7 4 65.59
    5 -7 4 66.89
    5 7 -4 65.99
    -5 7 4 58.29
    5 7 -4 63.49
    -5 7 4 61.89
    -5 7 4 65.09
    5 7 -4 64.09
    -5 7 4 59.99
    5 7 -4 59.79
    5 7 -4 64.19
    -5 7 4 63.39
    5 7 -4 64.69
    -5 7 4 56.59
    -5 7 4 68.89
    5 7 -4 64.29
    -5 7 4 62.89
    5 7 -4 58.19
    -5 -7 -4 56.39
    5 7 4 64.39
    5 7 4 63.49
    -5 7 -4 65.89
    5 7 4 60.19
    -5 -7 4 55.29
    5 7 4 61.59
    -5 7 -4 65.19
    5 7 4 64.19
    -5 7 -4 65.99
    -5 7 -4 58.29
    5 -7 -4 64.79
    5 7 4 61.89
    -5 7 -4 64.39
    5 7 4 66.09
    5 7 4 62.09
    -5 7 -4 63.29
    6 7 -4 54.29
    -6 7 4 52.99
    6 7 -4 53.69
    6 7 -4 53.49
    6 7 -4 48.8
    6 -7 4 53.99
    6 7 -4 52.29
    -6 7 4 56.59
    6 7 -4 50.19
    6 7 -4 60.89
    6 7 -4 52.49
    -6 -7 -4 53.59
    6 -7 4 54.79
    -6 7 4 53.79
    -6 -7 4 52.89
    -6 7 -4 52.59
    6 -7 -4 51.99
    6 7 4 52.59
    -6 7 -4 57.59
    6 7 4 54.99
    -6 7 -4 56.49
    6 7 4 49.3
    6 7 4 53.99
    -6 7 -4 45.6
    -6 7 -4 55.59
    6 7 4 54.79
    6 7 4 55.29
    -6 7 -4 56.29
    6 7 4 55.39
    7 7 -4 20.8
    7 7 -4 28.6
    -7 7 4 27.9
    7 7 -4 27.1
    7 7 -4 28.2
    7 -7 4 26.4
    -7 -7 -4 28
    7 7 -4 26.1
    7 7 -4 20
    -7 7 4 28
    -7 7 4 20.4
    7 7 -4 29.1
    7 -7 -4 26.4
    -7 7 -4 23.3
    -7 7 -4 31.2
    7 7 4 24.9
    7 7 4 25.9
    7 7 4 26.3
    -7 7 -4 25.7
    -7 7 -4 28.1
    -7 7 -4 28.6
    7 7 4 21
    7 7 4 21.8
    7 7 4 32.2
    8 7 -4 99.09
    8 7 -4 99.49
    8 -7 4 89.19
    8 7 -4 93.39
    -8 7 4 89.39
    8 7 -4 91.69
    8 7 -4 84.19
    -8 7 4 94.09
    8 -7 -4 100.89
    8 7 4 97.59
    -8 7 -4 91.69
    8 7 4 97.29
    -8 7 -4 101.19
    8 7 4 105.39
    -8 7 -4 105.39
    -8 7 -4 104.49
    8 7 4 90.39
    8 7 4 100.59
    8 7 4 102.49
    9 7 -4 15.1
    9 -7 4 20.3
    9 7 -4 19.5
    -9 7 4 31
    9 7 -4 20.4
    -9 7 4 17.8
    9 7 4 18.6
    -9 7 -4 18.7
    -9 7 -4 20.2
    9 -7 -4 19.1
    -9 7 -4 23.6
    9 7 4 25.2
    9 7 4 24.6
    9 7 4 27.2
    9 7 4 18.4
    9 7 4 18.1
    10 7 -4 53.89
    10 7 -4 57.39
    10 -7 4 63.89
    -10 7 4 46.4
    10 -7 4 49.9
    10 7 -4 53.39
    -10 7 4 50.59
    10 7 4 54.39
    10 7 4 50.39
    10 7 4 58.09
    -10 7 -4 51.89
    10 7 4 48.9
    -10 7 -4 56.09
    -10 7 -4 52.89
    10 7 4 45.5
    10 -7 -4 51.39
    10 7 4 52.69
    11 7 -4 1.1
    11 7 -4 -2
    11 -7 4 -0.4
    -11 7 4 2.5
    11 -7 4 -0.8
    11 7 -4 -1.3
    -11 7 4 -2.7
    -11 7 -4 1.6
    11 -7 -4 0.8
    11 7 4 0.2
    11 7 4 1.5
    11 7 4 -0.3
    11 7 4 -3.1
    -11 7 -4 1.1
    11 7 4 -0.2
    -11 7 -4 1.7
    12 7 -4 34.9
    -12 7 4 30.1
    12 7 -4 28.7
    12 7 -4 32
    -12 7 4 40.9
    12 -7 4 33.1
    12 -7 -4 31.9
    -12 7 -4 32.2
    12 7 4 36.8
    -12 7 -4 31
    12 7 4 29.9
    -12 -7 4 34.1
    12 7 4 30
    13 7 -4 -0.1
    13 7 -4 -5.8
    13 7 -4 1.3
    -13 -7 4 0.9
    -13 7 -4 -1
    13 -7 -4 1.1
    -13 7 -4 2.9
    13 7 4 -2.8
    0 -8 4 16.1
    0 8 -4 17.6
    0 8 -4 16.2
    0 8 4 13
    0 8 4 15.6
    0 8 4 16.8
    0 8 -4 17.4
    0 8 4 18.3
    0 8 4 13.3
    0 8 4 17.7
    0 -8 4 15.9
    0 8 4 16.7
    0 8 -4 17.4
    0 8 -4 17.6
    0 8 -4 17.6
    0 8 -4 17.7
    0 8 -4 16.3
    0 8 4 11.5
    1 -8 4 3.6
    -1 8 4 2.8
    -1 8 4 1.6
    1 8 -4 1.7
    1 8 -4 3.1
    -1 8 4 3.3
    1 8 -4 3.8
    1 8 -4 2.7
    -1 8 4 2.4
    -1 8 4 4.3
    1 8 -4 3.6
    1 8 -4 3
    -1 8 4 3.9
    -1 8 4 4.9
    1 8 -4 4.1
    1 8 -4 4.7
    -1 -8 4 4.8
    1 8 4 3.9
    1 8 4 4.5
    1 8 4 2.5
    1 8 4 2.9
    1 -8 -4 4.5
    1 8 4 2.5
    -1 8 -4 2.9
    -1 8 -4 1.9
    1 8 4 3.9
    -1 8 -4 5.7
    -1 8 -4 3.4
    1 8 4 3.3
    -1 8 -4 2.1
    -1 8 -4 5.3
    -1 8 -4 3.6
    2 8 -4 119.79
    -2 8 4 122.29
    2 8 -4 128.79
    -2 8 4 121.79
    -2 8 4 117.59
    -2 8 4 123.69
    -2 8 4 128.49
    2 8 -4 118.39
    -2 8 4 120.39
    2 8 -4 122.49
    2 8 -4 120.59
    2 -8 4 125.99
    -2 8 4 124.49
    2 8 -4 130.89
    2 8 -4 115.79
    -2 8 4 118.49
    2 8 -4 124.29
    2 8 4 125.09
    2 8 4 126.79
    -2 8 -4 124.79
    2 8 4 120.79
    -2 8 -4 126.19
    -2 8 -4 118.59
    2 8 4 124.49
    -2 8 -4 120.49
    2 8 4 118.89
    2 8 4 126.29
    -2 8 -4 123.59
    -2 8 -4 117.99
    -2 8 -4 119.79
    -2 -8 4 122.39
    2 8 4 123.69
    2 8 4 119.29
    2 -8 -4 107.19
    -2 8 -4 130.69
    2 8 4 118.09
    3 8 -4 12.2
    -3 8 4 16.2
    3 8 -4 15.3
    -3 8 4 12.4
    3 8 -4 10.8
    3 8 -4 16.3
    -3 8 4 13.1
    3 8 -4 12.5
    3 8 -4 16.4
    3 -8 4 13.1
    -3 8 4 14.4
    -3 8 4 10.9
    3 -8 4 13.9
    -3 8 4 11.3
    3 8 -4 13
    3 8 -4 13.7
    -3 8 4 15.2
    -3 8 4 12.8
    -3 8 4 18.1
    3 8 -4 15.9
    3 8 -4 17.4
    3 8 -4 12.7
    -3 8 4 14.1
    -3 8 -4 12.9
    -3 8 -4 11.1
    -3 8 -4 14.1
    -3 8 -4 14.2
    3 8 4 16.1
    3 8 4 16.2
    3 -8 -4 13.6
    -3 8 -4 12.3
    -3 8 -4 14.1
    -3 8 -4 16.2
    3 8 4 15
    3 8 4 11.8
    -3 8 -4 12.9
    3 8 4 10.8
    -3 8 -4 15.6
    -3 8 -4 15.2
    3 8 4 14.8
    3 8 4 15.3
    3 8 4 10.7
    3 8 4 14.3
    4 8 -4 452.85
    4 8 -4 470.15
    -4 8 4 465.15
    4 8 -4 463.85
    4 8 -4 430.96
    -4 8 4 456.45
    4 8 -4 445.66
    -4 8 4 429.46
    -4 8 4 435.56
    -4 8 4 463.65
    4 8 -4 475.85
    -4 8 4 483.95
    4 8 -4 479.75
    -4 8 4 456.55
    4 -8 4 436.26
    -4 8 4 479.45
    4 8 -4 425.26
    -4 -8 -4 431.16
    -4 8 4 442.16
    4 8 -4 464.95
    4 8 4 452.85
    4 8 4 448.66
    4 8 4 457.55
    4 8 4 445.66
    4 8 4 469.25
    -4 8 -4 393.46
    4 8 4 463.95
    -4 8 -4 468.35
    -4 8 -4 458.55
    4 -8 -4 468.45
    -4 8 -4 414.66
    4 8 4 459.55
    -4 8 -4 434.36
    -4 8 -4 482.45
    4 8 4 468.65
    -4 8 -4 478.85
    -4 8 -4 462.05
    4 8 4 455.45
    -5 8 4 1.4
    -5 8 4 3.7
    -5 8 4 3.8
    -5 8 4 1.8
    5 8 -4 3.6
    -5 8 4 2.4
    -5 8 4 3.3
    5 8 -4 3.1
    -5 -8 -4 3.7
    5 8 -4 2.6
    5 8 -4 3
    -5 8 4 3.1
    5 -8 4 4.2
    5 8 -4 2.7
    5 8 -4 3.6
    5 8 -4 2.7
    5 8 4 3.5
    -5 8 -4 2.2
    -5 8 -4 4.8
    5 8 4 2.2
    5 8 4 1.8
    5 8 4 4.3
    5 8 4 2.3
    -5 8 -4 4.6
    -5 8 -4 1
    -5 8 -4 2.9
    -5 8 -4 2.1
    5 -8 -4 1.2
    5 8 4 3.8
    5 8 4 4.7
    -5 8 -4 4.5
    6 8 -4 8.7
    6 8 -4 12.4
    -6 8 4 10
    6 8 -4 11.4
    -6 8 4 12.1
    6 8 -4 7.9
    -6 8 4 9.5
    -6 8 4 11
    6 8 -4 6.8
    6 8 -4 8.8
    6 -8 4 8.7
    6 8 -4 9.8
    -6 8 -4 10.1
    -6 8 -4 11.8
    -6 8 -4 10.4
    -6 8 -4 10.3
    -6 8 -4 9.6
    6 8 4 13.5
    6 8 4 14
    6 8 4 10.5
    6 8 4 10.8
    6 8 4 9.2
    6 8 4 12.5
    6 8 4 11.3
    -6 8 -4 10.1
    6 -8 -4 7.5
    7 8 -4 1.3
    7 8 -4 -1.9
    7 8 -4 -1.1
    -7 8 4 0
    -7 8 4 1.9
    7 8 -4 -2
    7 8 -4 2.8
    7 -8 4 -1.8
    -7 8 4 -0.1
    -7 8 4 -0.9
    7 8 4 -0.9
    -7 8 -4 0.3
    7 8 4 3.9
    -7 8 -4 -0.4
    7 8 4 0.6
    -7 8 -4 0.4
    7 8 4 0.3
    7 8 4 1.2
    -7 8 -4 -0.6
    7 8 4 -0.1
    -8 8 4 38.6
    8 8 -4 34.1
    8 8 -4 38.2
    8 8 -4 28.7
    8 8 -4 35.2
    -8 8 4 35.1
    -8 8 4 35.9
    8 8 -4 40.4
    -8 8 4 34
    8 8 4 39.1
    -8 8 -4 29.3
    8 -8 -4 33.3
    8 8 4 32.4
    -8 8 -4 37.8
    8 8 4 33.5
    8 8 4 35.2
    8 8 4 34.3
    -8 8 -4 39
    -8 8 -4 36.2
    8 8 4 36.2
    -8 8 -4 29.7
    9 8 -4 8.6
    9 8 -4 7.2
    -9 8 4 3.4
    9 8 -4 7.9
    9 8 -4 5.8
    9 -8 4 7.8
    -9 8 4 4.5
    -9 8 -4 6.3
    9 -8 -4 8
    -9 8 -4 9.2
    9 8 4 7.4
    -9 8 -4 6.6
    9 8 4 8
    9 8 4 5.7
    9 8 4 8.5
    9 8 4 8.7
    9 8 4 7.5
    10 8 -4 278.17
    10 8 -4 304.07
    -10 8 4 274.67
    -10 8 4 268.27
    10 8 -4 284.07
    10 -8 4 293.17
    10 8 4 269.47
    -10 8 -4 294.37
    10 8 4 293.57
    10 -8 -4 283.77
    10 8 4 288.97
    -10 8 -4 286.57
    -10 8 -4 276.97
    10 8 4 286.97
    10 8 4 280.07
    10 8 4 283.27
    11 8 -4 3.5
    11 8 -4 1.9
    11 8 -4 -0.5
    11 -8 4 -6.1
    -11 8 4 1.9
    -11 8 4 -0.5
    11 8 4 4.2
    -11 8 -4 -1.9
    -11 8 -4 -0.4
    11 8 4 1.2
    11 8 4 5.3
    -11 8 -4 0.8
    11 -8 -4 3.9
    11 8 4 0.5
    11 8 4 0.7
    -12 8 4 7.4
    -12 8 4 5.4
    12 8 -4 8.5
    12 8 -4 6.7
    12 -8 4 9.5
    12 8 -4 8.1
    12 8 4 5.9
    -12 -8 4 5.1
    -12 8 -4 8
    -12 8 -4 8.8
    12 -8 -4 2.8
    13 8 -4 4.6
    -13 8 4 4.4
    13 8 -4 7.6
    13 8 -4 4.2
    -13 8 -4 7.7
    -13 -8 4 4.3
    13 8 4 7.2
    0 9 4 1.1
    0 9 4 0.2
    0 9 -4 0.4
    0 9 4 1.5
    0 9 -4 0.1
    0 9 4 -0.2
    0 9 -4 0.8
    0 9 4 0
    0 9 -4 0.2
    0 9 -4 0
    0 9 4 -1.3
    0 9 -4 -1.5
    0 9 -4 -0.4
    0 9 4 -0.9
    0 9 -4 0.1
    -1 9 4 60.09
    -1 9 4 65.99
    -1 9 4 63.79
    1 9 -4 68.29
    -1 9 4 64.19
    1 9 -4 63.99
    1 9 -4 56.59
    -1 9 4 52.69
    1 9 -4 59.39
    -1 9 4 64.99
    -1 9 4 59.69
    1 9 -4 59.19
    -1 9 4 63.39
    1 9 -4 63.49
    1 9 -4 59.99
    1 9 -4 64.69
    -1 9 -4 64.09
    -1 9 -4 66.09
    1 9 4 64.09
    1 9 4 63.69
    1 9 4 66.29
    1 9 4 65.59
    -1 9 -4 56.79
    -1 9 -4 68.39
    1 9 4 65.99
    -1 9 -4 64.79
    1 -9 -4 52.39
    -1 9 -4 64.49
    1 9 4 63.59
    1 9 4 60.69
    -1 9 -4 57.29
    2 9 -4 2747.72
    -2 9 4 2550.04
    -2 9 4 2769.22
    2 9 -4 2601.04
    2 9 -4 2713.53
    -2 9 4 2727.63
    -2 9 4 2635.24
    -2 9 4 2563.54
    2 9 -4 2710.23
    -2 9 4 2569.34
    2 9 -4 2691.03
    -2 9 4 2280.17
    2 9 -4 2762.62
    -2 9 4 2289.67
    2 9 -4 2732.43
    -2 9 4 2672.03
    -2 9 -4 2534.95
    -2 9 -4 2425.26
    -2 9 -4 2596.74
    2 9 4 2746.13
    -2 9 -4 2516.35
    2 9 4 2647.73
    2 9 4 2534.45
    2 9 4 2652.93
    -2 9 -4 2534.95
    2 9 4 2794.22
    -2 9 -4 2525.35
    2 9 4 2297.37
    -2 9 -4 2519.75
    2 -9 -4 2524.75
    2 9 4 2635.54
    -2 9 -4 2682.03
    2 9 4 2639.74
    -2 9 -4 2717.43
    -3 9 4 17.8
    -3 9 4 17.7
    -3 9 4 19.8
    -3 9 4 18
    3 9 -4 24.3
    3 9 -4 17.3
    -3 9 4 21
    3 9 -4 17.6
    -3 9 4 19.7
    3 9 -4 17.8
    -3 9 4 16.6
    3 9 -4 18.5
    -3 9 4 14.8
    3 9 -4 16.4
    3 -9 4 19.9
    3 9 -4 15.5
    3 9 -4 16.9
    -3 9 4 17.7
    3 9 -4 21
    3 -9 -4 19.3
    3 9 4 21.3
    3 9 4 18.6
    -3 9 -4 21.9
    -3 9 -4 19.1
    -3 9 -4 19.5
    -3 9 -4 19.8
    3 9 4 17.2
    3 9 4 19.5
    -3 9 -4 14.3
    3 9 4 22.5
    3 9 4 14.2
    -3 9 -4 15.6
    -3 9 -4 20.4
    3 9 4 20.6
    3 9 4 14.5
    -3 9 -4 17
    -3 9 -4 17.1
    -4 -9 -4 101.99
    4 9 -4 111.19
    -4 9 4 106.39
    -4 9 4 105.09
    -4 9 4 112.19
    4 9 -4 114.79
    4 9 -4 111.49
    4 9 -4 99.39
    -4 9 4 110.49
    -4 9 4 114.39
    4 9 -4 111.29
    4 -9 4 107.99
    -4 9 4 112.69
    -4 9 4 105.69
    4 9 -4 114.29
    4 9 -4 106.79
    4 9 4 106.39
    -4 9 -4 112.99
    4 9 4 120.19
    4 9 4 108.89
    4 9 4 115.39
    4 9 4 106.69
    4 -9 -4 104.69
    -4 9 -4 116.29
    -4 9 -4 117.59
    -4 9 -4 114.59
    -4 9 -4 109.59
    4 9 4 106.69
    4 9 4 101.39
    4 9 4 110.59
    -4 9 -4 107.99
    -4 9 -4 110.49
    -4 9 -4 118.09
    5 -9 4 42.5
    5 9 -4 43.9
    -5 9 4 38.6
    -5 9 4 40.7
    5 9 -4 41.5
    -5 9 4 43.6
    -5 9 4 43.8
    -5 9 4 49.2
    5 9 -4 44.7
    5 9 -4 44.4
    5 9 -4 43.5
    -5 9 4 44.9
    5 9 -4 42.5
    -5 9 4 38.6
    -5 9 -4 42.1
    -5 9 -4 34.6
    -5 9 -4 40.7
    5 9 4 41.2
    -5 9 -4 44.4
    -5 9 -4 43.3
    5 9 4 45.3
    -5 9 -4 40.2
    5 9 4 43.2
    5 9 4 41.3
    5 9 4 38.7
    -5 9 -4 42.6
    5 9 4 39.7
    5 -9 -4 41.7
    6 -9 4 186.88
    6 9 -4 203.78
    -6 9 4 205.78
    6 9 -4 203.88
    -6 9 4 196.78
    -6 9 4 201.08
    6 9 -4 197.48
    6 9 -4 199.98
    -6 9 4 208.78
    6 9 -4 199.68
    6 9 -4 208.38
    -6 9 -4 210.38
    6 9 4 205.48
    -6 9 -4 191.98
    -6 9 -4 205.28
    6 9 4 193.28
    6 9 4 189.88
    -6 9 -4 194.58
    6 9 4 206.28
    6 9 4 208.48
    6 -9 -4 202.08
    6 9 4 204.78
    -6 9 -4 203.58
    -7 9 4 7.7
    7 9 -4 17.1
    -7 9 4 12.3
    7 9 -4 10.7
    7 9 -4 12.2
    -7 9 4 15.4
    7 -9 4 15.2
    7 9 -4 15
    -7 9 4 10.4
    7 9 4 9.6
    7 -9 -4 11.2
    7 9 4 10.8
    -7 9 -4 13.2
    -7 9 -4 11.6
    7 9 4 15.4
    -7 9 -4 9.8
    -7 9 -4 10.4
    7 9 4 10.9
    -7 9 -4 13.1
    8 9 -4 337.67
    -8 9 4 354.46
    8 9 -4 351.66
    8 9 -4 356.16
    -8 9 4 343.67
    8 9 -4 328.57
    8 9 -4 327.77
    -8 9 4 343.47
    -8 9 4 322.27
    -8 9 -4 371.26
    -8 9 -4 333.47
    -8 9 -4 332.37
    8 9 4 337.07
    -8 9 -4 327.27
    8 9 4 344.67
    8 9 4 345.97
    8 9 4 342.27
    8 -9 -4 351.96
    -8 9 -4 362.06
    9 9 -4 16.4
    9 9 -4 18.4
    -9 9 4 17.6
    9 9 -4 22
    9 9 -4 19
    -9 9 4 19.8
    -9 9 -4 20.4
    9 9 4 24.7
    9 -9 -4 20.5
    -9 9 -4 24.9
    9 9 4 23
    9 9 4 16.2
    9 9 4 17.6
    9 9 4 16.5
    -9 9 -4 22.6
    10 -9 4 2.7
    10 9 -4 -0.1
    10 9 -4 -2.8
    -10 9 4 1.1
    -10 9 4 -4.6
    10 9 -4 0.6
    -10 9 -4 3.2
    10 9 4 -0.6
    10 9 4 1.5
    10 -9 -4 0.3
    -10 9 -4 -2.7
    10 9 4 1.1
    -10 9 -4 0.5
    10 9 4 2
    -11 9 4 12.3
    11 9 -4 13.5
    -11 9 4 14.4
    11 9 -4 12.8
    11 9 -4 9.6
    11 -9 4 9.8
    -11 9 -4 12.9
    11 -9 -4 13.8
    -11 9 -4 11.7
    11 9 4 10.3
    11 9 4 8
    12 -9 4 136.29
    12 9 -4 125.69
    12 9 -4 121.79
    -12 9 4 119.69
    12 9 -4 136.39
    -12 9 -4 128.09
    -12 9 -4 138.49
    12 9 4 140.49
    12 -9 -4 128.19
    -12 -9 4 135.09
    0 10 4 819.42
    0 10 4 824.72
    0 10 -4 812.12
    0 10 4 871.01
    0 10 -4 762.72
    0 10 4 812.32
    0 10 4 847.12
    0 10 4 853.81
    0 10 -4 806.82
    0 10 -4 858.31
    0 10 4 837.52
    0 10 -4 847.72
    0 10 -4 842.02
    0 10 -4 827.92
    -1 10 4 0.2
    1 10 -4 2.9
    -1 10 4 -0.3
    1 10 -4 1.1
    1 10 -4 -0.3
    1 10 -4 0.4
    -1 10 4 0.6
    -1 10 4 -0.3
    -1 10 4 0.8
    1 10 -4 1
    1 10 -4 2.3
    -1 10 4 1.1
    1 10 -4 -0.4
    -1 10 4 -0.8
    1 10 4 2.1
    1 10 4 -0.5
    -1 10 -4 1.2
    1 10 4 -0.3
    -1 10 -4 1
    1 10 4 0.1
    1 10 4 1.3
    1 10 4 -0.2
    1 10 4 0.2
    -1 10 -4 1.3
    -1 10 -4 -0.3
    -1 10 -4 -0.7
    -1 10 -4 -1.1
    -2 10 4 14.1
    2 10 -4 15.3
    2 10 -4 17.8
    -2 10 4 15.8
    -2 10 4 17.5
    2 10 -4 13.3
    2 10 -4 13.4
    -2 10 4 16.5
    -2 10 4 13
    2 10 -4 15.4
    -2 10 4 15
    -2 10 4 21
    -2 10 4 14.1
    2 10 -4 16.8
    2 10 -4 16.1
    -2 10 4 17.4
    2 10 -4 14
    2 10 4 17.4
    2 10 4 14.7
    2 10 4 13.8
    2 -10 -4 18.3
    -2 10 -4 15.5
    2 10 4 13.4
    -2 10 -4 13.2
    -2 10 -4 15.4
    2 10 4 14.4
    -2 10 -4 17
    2 10 4 15.3
    -2 10 -4 13.3
    2 10 4 15.9
    -2 10 -4 17.5
    -2 10 -4 13.9
    -3 10 4 2
    3 10 -4 0.1
    3 10 -4 1.8
    -3 10 4 2
    -3 10 4 0.6
    -3 10 4 0
    3 10 -4 1.9
    -3 10 4 1.6
    3 10 -4 -1.3
    3 10 -4 -1.1
    3 10 -4 0.1
    3 10 -4 0.2
    3 10 -4 -0.5
    -3 10 4 1.8
    -3 10 4 0.9
    -3 10 4 1.6
    3 10 -4 1.4
    3 -10 4 0.9
    -3 10 -4 1.2
    3 -10 -4 1.9
    3 10 4 1
    -3 10 -4 -0.4
    -3 10 -4 2.9
    -3 10 -4 2.6
    3 10 4 1.7
    3 10 4 0.5
    -3 10 -4 0.5
    3 10 4 1.8
    3 10 4 1.7
    -3 10 -4 -0.3
    -3 10 -4 0
    -3 10 -4 -1
    3 10 4 1.3
    4 -10 4 358.36
    -4 10 4 362.66
    -4 10 4 370.46
    4 10 -4 387.36
    -4 10 4 386.56
    -4 10 4 383.36
    -4 10 4 379.16
    4 10 -4 360.06
    4 10 -4 324.27
    -4 10 4 372.16
    -4 10 4 387.86
    4 10 -4 370.16
    4 10 -4 370.76
    4 10 -4 357.46
    4 10 4 369.46
    -4 10 -4 381.86
    -4 10 -4 363.16
    4 10 4 343.97
    -4 10 -4 346.57
    -4 10 -4 360.36
    4 10 4 350.66
    -4 10 -4 351.16
    4 10 4 367.26
    4 10 4 351.76
    4 10 4 378.26
    4 10 4 374.76
    -4 10 -4 319.87
    4 -10 -4 348.17
    -4 10 -4 370.26
    -4 10 -4 370.06
    5 10 -4 22
    -5 10 4 15.9
    -5 10 4 19.9
    5 10 -4 19.4
    -5 10 4 19.2
    5 10 -4 22.1
    5 10 -4 17
    5 10 -4 19.2
    -5 10 4 25.3
    -5 10 4 19.3
    -5 10 4 18.3
    -5 10 4 21.6
    5 10 -4 20.2
    5 10 4 18.2
    5 -10 -4 16.4
    -5 10 -4 15.3
    5 10 4 18.4
    -5 10 -4 18.3
    -5 10 -4 21.7
    -5 10 -4 22.6
    -5 10 -4 18.4
    5 10 4 14.8
    -5 10 -4 21.3
    5 10 4 15.1
    -5 10 -4 19.5
    5 10 4 21.6
    -6 10 4 60.89
    6 10 -4 74.69
    6 10 -4 71.19
    6 10 -4 69.59
    6 10 -4 69.09
    6 10 -4 76.19
    -6 10 4 73.39
    -6 10 4 69.19
    -6 10 4 74.09
    6 10 -4 79.59
    6 10 4 67.09
    6 10 4 75.79
    6 10 4 66.09
    -6 10 -4 72.99
    -6 10 -4 76.19
    6 -10 -4 63.39
    6 10 4 66.19
    6 10 4 73.49
    -6 10 -4 77.39
    -6 10 -4 66.09
    -6 10 -4 73.99
    7 10 -4 114.19
    7 10 -4 122.79
    7 10 -4 119.19
    -7 10 4 112.99
    7 10 -4 114.39
    7 10 -4 122.29
    -7 10 4 112.99
    -7 10 4 121.19
    -7 10 4 114.29
    7 10 4 119.59
    7 10 4 110.89
    -7 10 -4 120.69
    -7 10 -4 111.39
    7 10 4 110.59
    -7 10 -4 124.69
    -7 10 -4 114.49
    7 10 4 118.79
    7 -10 -4 115.99
    7 10 4 121.29
    -7 10 -4 108.99
    8 10 -4 11.9
    -8 10 4 4.9
    -8 10 4 5.6
    8 10 -4 10.9
    8 10 -4 7.3
    8 10 -4 8.7
    -8 10 4 9.3
    -8 10 4 9.3
    8 10 -4 6.1
    -8 10 -4 5.5
    -8 10 -4 8.8
    8 10 4 8.2
    8 -10 -4 7.9
    8 10 4 6.1
    -8 10 -4 11.8
    8 10 4 7.8
    8 10 4 6.2
    -8 10 -4 6.4
    -8 10 -4 6.5
    -9 10 4 2.9
    9 10 -4 5.1
    9 10 -4 2.6
    9 -10 4 2.4
    9 10 -4 1
    9 10 -4 4.6
    -9 10 4 1.8
    9 10 4 -2.1
    -9 10 -4 4.1
    9 -10 -4 3.6
    -9 10 -4 5.3
    9 10 4 1.4
    9 10 4 4.3
    9 10 4 3.1
    10 10 -4 166.98
    10 10 -4 169.18
    10 10 -4 172.68
    -10 10 4 171.98
    10 -10 4 180.98
    -10 10 4 159.68
    -10 10 -4 175.08
    10 10 4 159.08
    10 10 4 175.88
    10 10 4 166.38
    10 -10 -4 179.58
    10 10 4 167.28
    -10 10 -4 181.28
    11 -10 4 2.8
    11 10 -4 3.8
    -11 10 4 1.6
    11 10 -4 -0.5
    -11 10 4 -1.9
    -11 10 -4 -4.5
    -11 -10 4 -0.9
    11 -10 -4 2.6
    11 10 4 1.7
    -11 10 -4 0.4
    11 10 4 1.7
    12 10 -4 44.9
    -12 10 4 45.2
    12 -10 4 60.39
    12 10 -4 50.49
    -12 10 -4 45.3
    -12 -10 4 50.99
    12 10 4 47
    -12 10 -4 49.4
    12 -10 -4 50.39
    0 11 -4 0.5
    0 11 4 2.1
    0 11 -4 2.2
    0 11 -4 -0.1
    0 11 4 1.2
    0 11 4 -1.3
    0 11 -4 -1.3
    0 11 -4 2
    0 11 4 -0.6
    0 11 -4 -1.7
    0 11 4 0.6
    0 11 4 1.6
    0 11 -4 0.6
    0 11 4 0
    -1 11 4 37.3
    -1 11 4 43.3
    1 11 -4 38.5
    -1 11 4 39.6
    -1 11 4 33.5
    1 11 -4 35.6
    -1 11 4 38.6
    -1 11 4 33.7
    1 11 -4 40.5
    1 11 -4 36.1
    1 11 -4 35.6
    -1 11 4 37.4
    1 11 -4 38.7
    -1 11 4 37.8
    -1 11 4 34.8
    1 11 -4 35.7
    1 11 4 40
    1 11 4 42.5
    1 11 4 38.6
    1 11 4 35.9
    1 11 4 36.4
    1 11 4 33.7
    1 11 4 36.7
    -1 11 -4 34.2
    -1 11 -4 32
    -1 11 -4 38.6
    -1 11 -4 35.2
    -1 11 -4 34.5
    -1 11 -4 37.7
    -1 11 -4 36.2
    -2 11 4 155.28
    -2 11 4 153.98
    -2 11 4 153.98
    2 11 -4 161.08
    -2 11 4 153.18
    2 11 -4 154.38
    -2 11 4 157.08
    2 11 -4 153.08
    2 11 -4 161.18
    -2 11 4 161.18
    -2 11 4 159.98
    -2 11 4 167.38
    2 11 -4 160.28
    2 11 -4 161.08
    -2 11 4 149.19
    2 11 -4 151.48
    2 11 -4 156.88
    -2 11 -4 149.99
    2 11 4 157.68
    2 11 4 162.18
    -2 11 -4 140.99
    -2 11 -4 151.48
    -2 11 -4 151.68
    2 11 4 160.08
    -2 11 -4 154.98
    2 11 4 155.48
    -2 11 -4 160.68
    2 11 4 146.59
    2 11 4 150.58
    -2 11 -4 154.68
    2 11 4 154.88
    3 11 -4 12.9
    3 11 -4 18
    3 11 -4 14.1
    -3 11 4 13.2
    -3 11 4 9.4
    3 11 -4 13.1
    -3 11 4 16
    3 11 -4 13.7
    3 11 -4 15.3
    -3 11 4 10.5
    -3 11 4 10.1
    -3 11 4 12.7
    -3 -11 -4 14.7
    3 11 -4 11.9
    3 11 -4 12.5
    3 11 4 11.3
    -3 11 -4 12
    3 11 4 11.4
    -3 11 -4 13.9
    3 11 4 8.4
    -3 11 -4 10.7
    -3 11 -4 13.4
    -3 11 -4 12.7
    3 11 4 13.7
    3 11 4 11.3
    3 11 4 12
    3 11 4 8.5
    -3 11 -4 16
    -3 11 -4 11.8
    -3 11 -4 11.4
    3 -11 -4 17.2
    -4 11 4 44.9
    4 11 -4 39.3
    4 11 -4 45.2
    4 11 -4 40.3
    4 11 -4 43.3
    -4 11 4 43.5
    -4 11 4 38.2
    4 11 -4 44.1
    -4 11 4 44.6
    -4 11 4 38.9
    -4 11 4 38.2
    4 11 -4 45.3
    -4 11 4 39.2
    -4 11 -4 36.2
    -4 11 -4 43.9
    4 11 4 40.2
    4 11 4 37.8
    -4 11 -4 46.6
    -4 11 -4 43.5
    4 11 4 39.5
    -4 11 -4 33.8
    -4 11 -4 41.2
    4 -11 -4 43.3
    4 11 4 42.7
    4 11 4 41.6
    4 11 4 40.6
    -4 11 -4 36.7
    4 11 4 37.9
    5 11 -4 0.9
    -5 11 4 -0.4
    5 11 -4 -4.1
    5 11 -4 -1.6
    5 11 -4 -2.6
    -5 11 4 1.6
    -5 11 4 -0.2
    -5 11 4 1.4
    -5 11 4 0.2
    5 11 -4 -3.2
    -5 11 4 -0.4
    5 11 -4 -0.2
    -5 11 -4 -1.6
    5 -11 -4 -0.3
    5 11 4 1.6
    5 11 4 -0.9
    -5 11 -4 4
    -5 11 -4 2.1
    -5 11 -4 1.9
    -5 11 -4 0.9
    5 11 4 2
    5 11 4 1.5
    -5 11 -4 0.3
    6 11 -4 300.37
    6 11 -4 313.97
    6 11 -4 331.67
    6 11 -4 326.17
    -6 11 4 319.47
    6 11 -4 330.27
    6 11 -4 317.47
    -6 11 4 302.07
    -6 11 4 323.67
    -6 11 4 321.67
    6 -11 -4 323.67
    6 11 4 303.77
    6 11 4 319.27
    -6 11 -4 312.77
    6 11 4 313.07
    6 11 4 332.97
    -6 11 -4 309.97
    -6 11 -4 315.77
    -6 11 -4 329.47
    6 11 4 311.87
    7 11 -4 6.1
    7 11 -4 3.2
    7 11 -4 5
    7 11 -4 3.8
    7 11 -4 7.2
    -7 11 4 5.1
    -7 11 4 7.2
    -7 11 4 7.6
    -7 11 4 9.7
    7 11 4 8.4
    -7 11 -4 6.2
    -7 11 -4 8.1
    7 11 4 3.3
    7 11 4 3.6
    7 11 4 4.2
    7 11 4 7.1
    -7 11 -4 4
    -7 11 -4 5.2
    7 -11 -4 6.9
    8 11 -4 144.19
    8 11 -4 139.59
    8 11 -4 146.99
    -8 11 4 134.59
    8 11 -4 148.49
    8 11 -4 143.69
    -8 11 4 142.69
    -8 11 4 155.88
    -8 11 4 149.39
    8 11 4 147.99
    -8 11 -4 141.39
    -8 11 -4 143.39
    -8 11 -4 142.19
    8 11 4 155.88
    8 -11 -4 152.08
    8 11 4 147.29
    -8 11 -4 156.08
    8 11 4 152.28
    -9 11 4 11.7
    9 11 -4 6.8
    -9 11 4 6.5
    9 11 -4 5.1
    9 -11 4 6
    -9 11 4 1.1
    9 11 -4 4.9
    9 11 -4 6.1
    -9 11 -4 5.6
    9 11 4 8.5
    -9 11 -4 5.8
    9 11 4 10.4
    9 -11 -4 9.7
    9 11 4 7.3
    9 11 4 4.6
    10 11 -4 66.09
    10 -11 4 70.19
    -10 11 4 80.29
    -10 11 4 64.49
    10 11 -4 68.39
    10 -11 -4 71.69
    10 11 4 60.29
    10 11 4 70.39
    -10 11 -4 74.79
    -10 11 -4 79.29
    11 -11 4 13.3
    11 11 -4 15.1
    -11 11 4 10.9
    -11 11 4 11.7
    11 11 -4 11.5
    11 11 4 10
    -11 -11 4 13.6
    11 11 4 14.5
    11 -11 -4 11.4
    -11 11 -4 13.9
    -11 11 -4 12.1
    0 12 4 19.7
    0 12 -4 24.4
    0 12 4 13.5
    0 12 4 16.1
    0 12 -4 23.6
    0 12 4 20.3
    0 12 -4 17
    0 12 -4 14.9
    0 12 4 23.3
    0 12 4 18.9
    0 12 -4 15.6
    0 12 4 19
    0 12 -4 18.8
    0 12 4 19
    0 12 -4 16.9
    0 12 4 19.3
    -1 12 4 1.8
    -1 12 4 2.6
    -1 12 4 7.3
    -1 12 4 7.5
    -1 12 4 2.2
    1 12 -4 3.5
    1 12 -4 5.3
    1 12 -4 3.6
    1 12 -4 6.5
    -1 12 4 2.9
    1 12 -4 2.1
    -1 12 4 1.9
    1 12 -4 5.2
    -1 12 4 5.1
    1 12 -4 0.8
    -1 12 4 3.1
    1 12 4 5.3
    -1 12 -4 8.5
    1 12 4 4.4
    1 12 4 5.4
    1 12 4 2.6
    1 12 4 4.9
    -1 12 -4 4.9
    1 12 4 4.4
    -1 12 -4 7.4
    -1 12 -4 3.2
    -1 12 -4 2.9
    -1 12 -4 2.5
    -1 12 -4 6.2
    2 12 -4 91.89
    2 12 -4 86.09
    2 12 -4 96.59
    2 12 -4 96.69
    2 12 -4 98.69
    -2 12 4 91.79
    -2 12 4 93.79
    2 12 -4 100.69
    -2 12 4 95.19
    -2 12 4 96.49
    -2 12 4 95.79
    -2 12 4 99.19
    -2 12 4 96.99
    2 12 -4 97.59
    2 12 4 96.99
    2 12 4 96.39
    -2 12 -4 102.59
    -2 12 -4 94.79
    2 12 4 91.09
    2 12 4 94.39
    -2 12 -4 91.39
    -2 12 -4 96.59
    2 12 4 94.89
    -2 12 -4 98.29
    2 12 4 93.39
    -2 12 -4 101.59
    -2 12 -4 101.89
    3 12 -4 6.5
    -3 12 4 6.4
    3 12 -4 6.3
    -3 12 4 8.9
    3 12 -4 7.2
    -3 12 4 5.5
    3 12 -4 6.4
    3 12 -4 9.2
    -3 12 4 5.2
    -3 12 4 8.7
    3 12 -4 5.7
    -3 12 4 5.5
    -3 12 4 6.4
    3 12 -4 4.2
    3 12 4 8.2
    -3 12 -4 7.2
    3 12 4 10
    -3 12 -4 11.8
    3 12 4 8.3
    -3 12 -4 7.2
    -3 12 -4 5.2
    3 12 4 7.7
    -3 12 -4 8.8
    3 12 4 6.4
    3 12 4 8.2
    3 -12 -4 6.1
    -3 12 -4 5.6
    4 12 -4 19.5
    4 12 -4 23.7
    -4 12 4 18.2
    -4 12 4 17.7
    4 12 -4 20.8
    -4 12 4 21.7
    -4 12 4 22
    -4 12 4 19.8
    -4 12 4 22.3
    4 12 -4 20.8
    -4 12 4 21.4
    4 12 4 19
    -4 12 -4 23
    4 12 4 21.6
    4 12 4 19.6
    4 12 4 19.7
    -4 12 -4 21.6
    -4 12 -4 19.7
    -4 12 -4 18
    4 12 4 20
    -4 12 -4 21.1
    4 12 4 21
    -5 12 4 36.7
    5 12 -4 34.7
    5 12 -4 39.9
    -5 12 4 40.2
    -5 12 4 42
    -5 12 4 40.7
    5 12 -4 35.7
    5 12 -4 40.7
    -5 12 4 37.6
    -5 12 4 42.2
    -5 12 4 38.5
    5 12 -4 38
    5 12 4 37.3
    5 12 4 41.3
    5 12 4 36
    5 12 4 36.9
    -5 12 -4 34.9
    -5 12 -4 40.7
    5 12 4 39.6
    -5 12 -4 44.3
    -5 12 -4 40.2
    5 -12 -4 34.6
    -5 12 -4 39.1
    -5 12 -4 38.4
    6 12 -4 14.7
    6 12 -4 16.4
    -6 12 4 14.3
    -6 12 4 16
    6 12 -4 11.2
    -6 12 4 15.1
    6 12 -4 19
    -6 12 4 21.8
    6 -12 -4 17.2
    -6 12 -4 16.7
    6 12 4 13.6
    6 12 4 18.5
    -6 12 -4 15.2
    6 12 4 15.3
    -6 12 -4 16.2
    -6 12 -4 12.9
    6 12 4 17.5
    6 12 4 14.6
    -7 12 4 69.39
    7 12 -4 70.79
    7 12 -4 68.89
    7 12 -4 65.09
    7 12 -4 66.39
    -7 12 4 68.19
    -7 12 4 68.79
    -7 12 4 69.49
    -7 12 -4 73.09
    -7 12 -4 70.69
    -7 12 -4 68.49
    -7 12 -4 72.79
    7 12 4 72.79
    7 12 4 68.59
    7 12 4 69.69
    7 12 4 65.29
    7 -12 -4 69.59
    7 12 4 63.79
    -8 12 4 157.48
    8 12 -4 154.68
    -8 12 4 168.18
    -8 12 4 148.29
    8 12 -4 147.09
    -8 12 4 164.08
    8 12 -4 152.98
    8 12 -4 153.68
    8 12 4 169.78
    8 12 4 169.18
    8 -12 -4 161.18
    8 12 4 157.28
    -8 12 -4 150.98
    -8 12 -4 153.98
    -8 12 -4 154.18
    -8 12 -4 168.08
    -9 12 4 8.6
    9 12 -4 8.1
    -9 12 4 8.7
    9 12 -4 2.9
    9 -12 4 5.8
    -9 12 4 7.1
    9 -12 -4 8.9
    9 12 4 7.9
    9 12 4 9.6
    9 12 4 4.1
    -9 12 -4 8.7
    -9 12 -4 6
    10 12 -4 3.6
    -10 12 4 8
    10 12 -4 7.6
    -10 12 4 8.7
    10 -12 4 9.3
    10 12 4 9.7
    -10 -12 4 7.5
    10 -12 -4 8.3
    -10 12 -4 10.3
    -10 12 -4 6.4
    10 12 4 9.5
    -11 12 4 3.1
    11 12 -4 0.3
    -11 12 -4 2.9
    -11 12 -4 2.3
    -11 -12 4 0.2
    11 12 4 2.9
    0 13 -4 -3.4
    0 13 4 -0.6
    0 13 4 1.2
    0 13 -4 1.3
    0 13 4 -0.7
    0 13 4 -1.2
    0 13 -4 -3.8
    0 13 -4 0.4
    0 13 4 -1.3
    0 13 4 2
    0 13 4 0.8
    0 13 4 -0.7
    0 13 4 0.8
    1 13 -4 8.5
    1 13 -4 9.5
    1 13 -4 7.9
    -1 13 4 13.4
    -1 13 4 13.2
    -1 13 4 8.3
    -1 13 4 9.2
    1 13 -4 10.6
    -1 13 4 12.4
    1 13 -4 14.2
    -1 13 4 13.2
    1 13 -4 12.9
    -1 13 4 13.1
    -1 13 4 13.1
    -1 13 -4 10.8
    1 13 4 11.2
    1 13 4 13.2
    -1 13 -4 14.8
    1 13 4 12.8
    1 13 4 12.1
    1 13 4 12.5
    -1 13 -4 11.7
    1 13 4 16.4
    1 13 4 12
    1 13 4 9.9
    -1 13 -4 11.3
    1 13 4 12.1
    -1 13 -4 13.4
    -1 13 -4 14.5
    2 13 -4 267.77
    -2 13 4 258.97
    2 13 -4 267.07
    2 13 -4 255.07
    -2 13 4 260.67
    -2 13 4 256.07
    -2 13 4 256.37
    -2 13 4 269.87
    2 13 -4 226.18
    -2 13 4 258.97
    -2 13 4 271.17
    -2 13 4 252.87
    2 13 -4 263.87
    -2 13 -4 258.87
    2 13 4 271.77
    2 13 4 262.47
    -2 13 -4 252.47
    2 13 4 256.47
    2 13 4 267.77
    2 13 4 269.87
    2 13 4 249.88
    2 13 4 256.17
    -2 13 -4 257.27
    -2 13 -4 254.57
    -2 13 -4 267.77
    -2 13 -4 271.67
    -2 13 -4 259.97
    -3 13 4 0.5
    -3 13 4 0
    3 13 -4 -1.5
    3 13 -4 2
    -3 13 4 1.5
    3 13 -4 -0.1
    -3 13 4 2.1
    -3 13 4 0.4
    3 13 -4 2.9
    3 13 -4 0.5
    -3 13 4 2.1
    3 13 4 0.4
    -3 13 -4 2.3
    -3 13 -4 2
    -3 13 -4 1.8
    3 13 4 -1.1
    3 13 4 -1.2
    -3 13 -4 1.3
    3 13 4 1.8
    -3 13 -4 0.7
    -3 13 -4 -2
    3 13 4 1.5
    3 13 4 -0.1
    -3 13 -4 2.2
    -4 13 4 330.57
    4 13 -4 310.07
    -4 13 4 310.37
    4 13 -4 306.87
    4 13 -4 292.77
    -4 13 4 299.17
    4 13 -4 287.47
    -4 13 4 300.47
    -4 13 4 299.67
    4 13 -4 309.27
    -4 13 4 305.67
    -4 13 -4 300.27
    4 13 4 304.67
    -4 13 -4 306.17
    4 13 4 303.37
    4 -13 -4 300.57
    4 13 4 288.07
    -4 13 -4 314.77
    -4 13 -4 317.77
    4 13 4 315.37
    -4 13 -4 299.07
    -4 13 -4 306.57
    4 13 4 311.87
    5 13 -4 0.1
    -5 13 4 9.1
    5 13 -4 5.9
    5 13 -4 6.3
    -5 13 4 6.9
    5 13 -4 7.4
    -5 13 4 5.9
    5 13 -4 8.4
    -5 13 4 5.9
    5 13 4 6.2
    -5 13 -4 8
    5 13 4 5.2
    -5 13 -4 3.1
    -5 13 -4 6.9
    5 13 4 4.7
    5 13 4 8.4
    -5 13 -4 7.7
    5 -13 -4 6.3
    -5 13 -4 5.7
    6 13 -4 9.6
    6 13 -4 9.9
    -6 13 4 7.1
    -6 13 4 12.1
    6 13 -4 9.9
    -6 13 4 10.1
    6 13 -4 7
    -6 13 4 5.2
    6 13 4 8.6
    -6 13 -4 9.7
    6 13 4 9.1
    6 -13 -4 9.8
    -6 13 -4 6.8
    6 13 4 12.4
    -6 13 -4 5.9
    -6 13 -4 7.5
    6 13 4 10.2
    7 13 -4 35.4
    -7 13 4 37.1
    7 13 -4 37.8
    -7 13 4 28.3
    7 13 -4 37.3
    -7 13 4 40.3
    7 13 -4 44.8
    -7 13 4 31.3
    7 -13 -4 42.9
    -7 13 -4 35.9
    7 13 4 32.1
    -7 13 -4 29.6
    -7 13 -4 43
    7 13 4 36.3
    -7 13 -4 35.5
    7 13 4 36.2
    7 13 4 33.9
    8 13 -4 138.19
    -8 13 4 125.09
    8 13 -4 137.69
    -8 13 4 144.59
    8 13 -4 148.69
    8 13 -4 135.89
    8 -13 -4 134.39
    -8 13 -4 136.29
    -8 13 -4 146.59
    8 13 4 140.59
    8 13 4 143.49
    -8 13 -4 136.19
    8 13 4 141.19
    -8 13 -4 134.19
    9 13 -4 6.1
    -9 13 4 6.7
    -9 13 4 8.7
    9 13 -4 6.5
    -9 13 4 7.3
    9 13 -4 7.1
    9 -13 4 9.6
    9 -13 -4 5.8
    -9 13 -4 8.1
    9 13 4 5.9
    9 13 4 7
    -9 13 -4 5.6
    -9 -13 4 3.7
    -10 13 4 59.89
    10 13 -4 57.59
    -10 13 4 55.29
    10 -13 4 52.99
    10 13 -4 51.59
    10 13 4 61.89
    10 13 4 53.49
    -10 13 -4 63.69
    10 -13 -4 60.69
    -10 -13 4 58.29
    0 14 4 2289.87
    0 14 4 2152.48
    0 14 4 2187.48
    0 14 -4 2203.28
    0 14 4 2236.38
    0 14 4 2190.28
    0 14 -4 2124.69
    0 14 -4 2257.27
    0 14 4 2192.68
    0 14 -4 2168.88
    0 14 4 2210.78
    0 14 -4 2167.68
    0 14 4 2125.09
    0 14 -4 2081.99
    0 14 -4 2215.68
    -1 14 4 57.49
    -1 14 4 69.49
    -1 14 4 67.19
    -1 14 4 66.19
    1 14 -4 66.29
    -1 14 4 63.69
    1 14 -4 62.99
    -1 14 4 58.19
    -1 14 4 66.79
    1 14 -4 62.69
    -1 14 4 66.59
    1 14 -4 64.39
    1 14 -4 62.99
    1 14 -4 61.39
    1 14 4 63.89
    1 14 4 63.29
    1 14 4 58.59
    -1 14 -4 66.79
    1 14 4 61.69
    1 14 4 60.29
    -1 14 -4 57.49
    1 14 4 61.49
    -1 14 -4 70.09
    1 14 4 63.69
    -1 14 -4 66.79
    -1 14 -4 58.99
    -1 14 -4 62.69
    -1 14 -4 59.09
    1 14 4 56.29
    1 14 4 61.49
    -2 14 4 101.49
    2 14 -4 99.09
    2 14 -4 96.69
    -2 14 4 96.29
    2 14 -4 96.09
    2 14 -4 92.49
    2 14 -4 99.69
    -2 14 4 103.49
    -2 14 4 95.19
    2 14 -4 99.09
    -2 14 4 96.99
    -2 14 4 103.09
    -2 14 4 98.09
    2 14 4 93.69
    -2 14 -4 103.99
    -2 14 -4 98.59
    -2 14 -4 99.49
    2 14 4 99.29
    -2 14 -4 93.29
    2 14 4 94.69
    -2 14 -4 93.99
    2 14 4 97.79
    2 14 4 89.99
    -2 14 -4 95.39
    -2 14 -4 94.09
    2 14 4 99.09
    2 14 4 97.89
    2 14 4 94.29
    -3 14 4 23.9
    -3 14 4 25.1
    -3 14 4 25.2
    -3 14 4 23
    -3 14 4 23.6
    3 14 -4 29.1
    3 14 -4 38.7
    -3 14 4 29.9
    3 14 -4 28.9
    3 14 -4 27.6
    3 14 4 32.2
    -3 14 -4 31
    -3 14 -4 24.2
    -3 14 -4 23.6
    -3 14 -4 25.5
    3 14 4 29.3
    -3 14 -4 24.6
    -3 14 -4 23.2
    3 14 4 21.6
    3 14 4 26.3
    3 14 4 25
    3 14 4 29.6
    3 14 4 25.2
    -3 14 -4 21.5
    3 14 4 22.9
    -4 14 4 1198.68
    4 14 -4 1174.78
    -4 14 4 1196.58
    4 14 -4 1114.99
    -4 14 4 1173.38
    4 14 -4 1234.18
    -4 14 4 1140.29
    4 14 -4 1178.18
    -4 14 -4 1187.08
    4 14 4 1225.68
    -4 14 -4 1180.68
    -4 14 -4 1171.28
    4 14 4 1176.78
    -4 14 -4 1195.28
    -4 14 -4 1167.48
    -4 14 -4 1199.38
    4 14 4 1177.98
    4 14 4 1194.28
    5 14 -4 51.79
    5 14 -4 43.3
    -5 14 4 47.1
    5 14 -4 47.2
    -5 14 4 49.8
    5 14 -4 55.69
    -5 14 4 48.1
    -5 14 -4 49.6
    5 14 4 47.6
    5 14 4 49.1
    5 14 4 42.9
    -5 14 -4 51.29
    -5 14 -4 52.99
    5 14 4 45.5
    -5 14 -4 51.09
    -6 14 4 246.48
    6 14 -4 242.18
    6 14 -4 237.38
    -6 14 4 249.28
    -6 14 4 251.37
    6 14 -4 245.78
    6 14 -4 242.18
    -6 14 -4 245.18
    6 14 4 247.78
    6 14 4 248.98
    6 14 4 244.28
    6 -14 -4 240.18
    -6 14 -4 245.38
    -6 14 -4 255.97
    -6 14 -4 247.18
    6 14 4 237.28
    -7 14 4 9.5
    7 14 -4 5.1
    7 14 -4 12.6
    7 14 -4 5.7
    7 14 -4 13.5
    -7 14 4 9
    -7 14 4 4.5
    -7 14 4 3.9
    7 14 4 6.9
    7 -14 -4 5.3
    -7 14 -4 9.5
    -7 14 -4 6.4
    -7 14 -4 9.7
    7 14 4 6
    7 14 4 10.5
    8 14 -4 7.9
    8 14 -4 8.4
    8 -14 4 6.5
    8 14 -4 4.9
    -8 14 4 6.7
    -8 14 4 5.3
    -8 14 4 7.8
    8 14 -4 4
    8 14 4 9.6
    8 14 4 11.6
    -8 14 -4 5.1
    8 -14 -4 8.1
    -8 14 -4 8.3
    -8 -14 4 5.9
    8 14 4 5.5
    -8 14 -4 7.3
    9 14 -4 2.7
    9 14 -4 -1.1
    9 14 -4 -3.4
    -9 14 4 1.7
    -9 14 4 2.9
    -9 14 4 -0.8
    9 -14 4 0.3
    9 -14 -4 2.4
    -9 -14 4 4
    -9 14 -4 2.8
    -9 14 -4 2.9
    9 14 4 -0.7
    9 14 4 1.2
    0 15 4 1.2
    0 15 4 -4.9
    0 15 -4 -0.4
    0 15 -4 -0.1
    0 15 -4 -2.4
    0 15 -4 0.9
    0 15 4 1.5
    0 15 4 1.3
    0 15 4 -2.6
    0 15 -4 -1.3
    0 15 4 0
    0 15 4 1.5
    0 15 4 -0.6
    0 15 -4 -1.2
    1 15 -4 7.7
    1 15 -4 5.4
    -1 15 4 4.2
    -1 15 4 8
    -1 15 4 5.6
    1 15 -4 9.1
    1 15 -4 4.4
    1 15 -4 6.2
    -1 15 4 9.4
    1 15 -4 9.4
    -1 15 4 7.6
    -1 15 4 12.7
    -1 15 4 6.1
    -1 15 4 6.7
    1 15 4 6.9
    -1 15 -4 8.2
    1 15 4 7.3
    1 15 4 6.1
    1 15 4 6.6
    -1 15 -4 3.8
    -1 15 -4 5.5
    -1 15 -4 2.7
    1 15 4 4.6
    -1 15 -4 8
    1 15 4 8
    -1 15 -4 8.6
    1 15 4 3.8
    1 15 4 6
    -1 15 -4 7
    -2 15 4 858.81
    2 15 -4 838.52
    2 15 -4 839.12
    -2 15 4 872.31
    2 15 -4 905.61
    -2 15 4 803.22
    2 15 -4 861.91
    -2 15 4 850.41
    -2 15 4 845.22
    2 15 -4 837.62
    -2 15 4 854.01
    2 15 4 803.52
    -2 15 -4 853.51
    2 15 4 849.22
    2 15 4 833.22
    -2 15 -4 827.72
    -2 15 -4 862.11
    2 15 4 844.22
    -2 15 -4 841.42
    -2 15 -4 870.41
    2 15 4 836.32
    -2 15 -4 830.42
    -2 15 -4 863.51
    3 15 -4 43.7
    -3 15 4 43.1
    3 15 -4 45.7
    -3 15 4 35.5
    -3 15 4 32.1
    3 15 -4 40.1
    3 15 -4 44.3
    -3 15 4 40.3
    -3 15 4 40.8
    -3 15 4 44
    -3 15 -4 42.6
    3 15 4 41
    -3 15 -4 40.6
    -3 15 -4 42.5
    -3 15 -4 36.7
    3 15 4 42.6
    3 15 4 42.4
    -3 15 -4 44.5
    -3 15 -4 47
    3 15 4 41.6
    3 15 4 41.2
    3 15 4 43
    4 15 -4 147.59
    4 15 -4 158.68
    -4 15 4 158.18
    -4 15 4 155.68
    4 15 -4 161.08
    4 15 -4 163.48
    -4 15 4 160.98
    -4 15 -4 153.68
    -4 15 -4 165.68
    4 15 4 160.68
    -4 15 -4 159.58
    4 15 4 159.18
    -4 15 -4 155.08
    -4 15 -4 156.88
    4 15 4 163.08
    4 15 4 164.88
    -4 15 -4 162.38
    5 15 -4 24.5
    -5 15 4 24.1
    -5 15 4 23.3
    5 15 -4 24.1
    -5 15 4 24.6
    5 15 -4 30
    5 15 4 22.9
    -5 15 -4 25.3
    5 15 4 27
    -5 15 -4 22.8
    5 15 4 20.9
    -5 15 -4 21.8
    -5 15 -4 28
    5 15 4 26.4
    -6 15 4 250.37
    6 15 -4 261.67
    -6 15 4 243.38
    -6 15 4 242.68
    6 15 -4 256.27
    6 15 4 257.27
    -6 15 -4 250.27
    -6 15 -4 252.27
    -6 15 -4 241.98
    6 15 4 255.27
    6 15 4 256.57
    -6 15 -4 238.68
    6 15 4 252.67
    7 15 -4 21.9
    7 15 -4 21.8
    -7 15 4 24.6
    -7 15 4 21.3
    -7 15 4 22.6
    7 -15 4 22.4
    7 15 -4 21.3
    -7 15 -4 23.4
    -7 15 -4 20.7
    7 15 4 21.3
    7 15 4 17
    -7 15 -4 21.1
    -7 15 -4 21.4
    7 15 4 24.9
    -8 15 4 687.33
    8 -15 4 749.23
    8 15 -4 700.63
    8 15 -4 717.13
    8 15 -4 761.62
    -8 15 4 686.93
    8 15 4 717.93
    8 15 4 767.52
    -8 15 -4 706.13
    0 16 -4 940.11
    0 16 -4 976.8
    0 16 4 969.4
    0 16 4 949.9
    0 16 -4 947.31
    0 16 -4 927.51
    0 16 4 938.51
    0 16 4 992.4
    0 16 4 925.51
    0 16 -4 922.01
    0 16 -4 963.5
    0 16 4 960.9
    -1 16 4 9.9
    -1 16 4 8.6
    1 16 -4 12
    1 16 -4 10.4
    -1 16 4 13
    -1 16 4 10.2
    1 16 -4 10.3
    1 16 -4 8.7
    1 16 -4 12.2
    -1 16 4 7.4
    -1 16 4 10.6
    1 16 4 12.5
    1 16 4 8.6
    -1 16 -4 5.7
    -1 16 -4 4.2
    1 16 4 10.9
    -1 16 -4 9.9
    1 16 4 8.7
    1 16 4 9.8
    -1 16 -4 9.5
    -1 16 -4 10.8
    -1 16 -4 9.2
    -2 16 4 130.09
    -2 16 4 144.79
    2 16 -4 134.69
    2 16 -4 153.78
    2 16 -4 147.99
    -2 16 4 143.39
    -2 16 4 143.49
    2 16 -4 141.79
    2 16 -4 143.89
    2 16 4 146.39
    2 16 4 145.99
    -2 16 -4 147.09
    -2 16 -4 150.78
    -2 16 -4 145.49
    -2 16 -4 151.78
    2 16 4 145.19
    2 16 4 138.39
    -2 16 -4 137.29
    2 16 4 142.39
    -2 16 -4 151.18
    3 16 -4 18
    3 16 -4 16.1
    -3 16 4 17.9
    -3 16 4 14.2
    3 16 -4 15.5
    -3 16 4 19.6
    3 16 -4 15.7
    3 16 4 15.3
    -3 16 -4 15.5
    3 16 4 16.9
    3 16 4 16.5
    -3 16 -4 18.6
    3 16 4 17.2
    -3 16 -4 17.7
    -3 16 -4 21.9
    3 16 4 19
    -3 16 -4 24.8
    -3 16 -4 20.2
    -4 16 4 362.56
    4 16 -4 359.66
    4 16 -4 372.96
    -4 16 4 354.86
    -4 16 -4 356.56
    4 16 4 362.46
    4 16 4 352.46
    -4 16 -4 358.36
    -4 16 -4 358.86
    4 16 4 361.06
    -4 16 -4 355.16
    5 16 -4 14.7
    5 16 -4 8.2
    -5 16 4 14
    -5 16 4 14.9
    -5 16 4 16.3
    5 16 4 12.6
    5 16 4 11
    -5 16 -4 13
    5 16 4 13.2
    -5 16 -4 13.1
    -5 16 -4 10.1
    6 16 -4 311.97
    6 -16 4 307.57
    -6 16 4 308.27
    -6 16 4 316.97
    -6 16 4 307.67
    6 16 -4 335.17
    -6 16 -4 317.47
    6 16 4 327.27
    -6 16 -4 323.27
    -6 16 -4 322.77
    6 16 4 314.27
    -6 16 -4 326.37
    7 16 -4 8.2
    -7 16 4 8.2
    7 16 -4 5.5
    -7 16 4 5.7
    -7 16 -4 6.3
    -7 16 -4 4.2
    -7 16 -4 7.4
    7 16 4 6
    7 16 4 9.3
    0 17 -4 -1.1
    0 17 4 1.5
    0 17 4 -2.8
    0 17 -4 2.7
    0 17 -4 -0.3
    0 17 -4 0.4
    0 17 4 2
    -1 17 4 7.1
    1 17 -4 7.1
    -1 17 4 6.5
    -1 17 4 3.4
    1 17 -4 7.7
    1 17 -4 8.1
    1 17 -4 5.4
    -1 17 -4 8.3
    1 17 4 7.3
    -1 17 -4 12.7
    -1 17 -4 4.1
    -1 17 -4 8.5
    1 17 4 7.6
    -1 17 -4 8.3
    1 17 4 9.9
    1 17 4 7.2
    -2 17 4 8.3
    -2 17 4 6.7
    2 17 -4 8.2
    -2 17 4 10.3
    2 17 -4 8.8
    2 17 -4 10.8
    2 17 4 12.1
    2 17 4 10.2
    -2 17 -4 9.3
    -2 17 -4 7.5
    2 17 4 10.4
    -2 17 -4 8.9
    -2 17 -4 6.6
    2 17 4 10.6
    2 17 4 13.4
    -3 17 4 43.9
    3 17 -4 45.9
    3 17 -4 49.5
    3 17 -4 46.6
    -3 17 4 42.2
    -3 17 4 42.8
    -3 17 -4 36.2
    -3 17 -4 45.5
    -3 17 -4 39.7
    3 17 4 49.2
    3 17 4 40.8
    -3 17 -4 36.8
    3 17 4 43
    4 17 -4 -0.3
    -4 17 4 2.8
    4 17 -4 1.1
    -4 17 4 2.2
    -4 17 4 -0.4
    -4 17 -4 4.2
    4 17 4 4.4
    -4 17 -4 1.5
    -4 17 -4 0.8
    4 17 4 0.2
    5 17 -4 1
    -5 17 4 1.4
    5 17 -4 0
    -5 17 4 3.1
    -5 17 4 -3.2
    5 17 4 2.2
    -5 17 -4 5.8
    -5 17 -4 -2.8
    -5 17 -4 -1.2
    5 17 4 -3.1
    -6 17 4 1.3
    -6 17 4 2.8
    6 17 -4 -1.1
    -6 17 4 3.9
    6 17 -4 0.1
    -6 17 -4 2
    6 17 4 -0.3
    -6 17 -4 -0.6
    6 17 4 0.5
    0 18 4 108.39
    0 18 -4 97.19
    0 18 4 108.59
    0 18 -4 115.29
    0 18 -4 115.39
    0 18 4 107.89
    1 18 -4 5
    1 18 -4 3.9
    -1 18 4 8.3
    -1 18 4 3.2
    1 18 -4 7.5
    -1 18 4 8.7
    -1 18 -4 3.5
    1 18 4 4.6
    1 18 4 9
    1 18 4 6.8
    -1 18 -4 4.2
    -1 18 -4 9.1
    1 18 4 5.8
    -2 18 4 -0.3
    -2 18 4 5.8
    2 18 -4 -1.8
    2 18 -4 5.4
    2 18 -4 4.3
    -2 18 4 2.2
    2 18 4 0.6
    -2 18 -4 4.1
    -2 18 -4 1.4
    -2 18 -4 3.9
    2 18 4 2.2
    2 18 4 6.2
    3 18 -4 28.7
    -3 18 4 32.5
    -3 18 4 32
    3 18 -4 30.7
    -3 18 4 35.8
    -3 18 -4 26.1
    -3 18 -4 32
    -3 18 -4 31.9
    3 18 4 29.9
    3 18 4 27.6
    -4 18 4 3.8
    -4 18 4 3.7
    4 18 -4 5
    4 18 -4 2.8
    -4 18 4 4
    4 18 4 5.7
    -4 18 -4 3.5
    -4 18 -4 4.2
    4 18 4 6.3
    0 19 -4 -0.9
    0 19 4 1.2
    0 19 4 -4.2
    1 19 -4 13.4
    1 19 -4 14.2
    -1 19 4 15.5
    -1 19 4 9.3
    1 19 4 16
    1 19 4 16.7
    -1 19 -4 7.3
    -1 19 -4 16.7
    0 0 -5 -0.1
    0 0 -5 -0.4
    0 0 -5 -0.6
    0 0 -5 -3.2
    0 0 5 5.2
    -1 0 -5 0.2
    -1 0 5 -3.5
    -1 0 -5 0.3
    1 0 -5 0.1
    1 0 -5 -0.3
    -1 0 5 1.4
    1 0 5 0.4
    1 0 -5 0.3
    1 0 5 -3.8
    1 0 -5 1.3
    1 0 5 -0.3
    2 0 5 -0.2
    2 0 -5 -0.5
    2 0 5 -0.2
    -2 0 5 1.5
    -2 0 5 -0.2
    2 0 5 1.4
    -2 0 5 -0.7
    -2 0 -5 -0.3
    -2 0 -5 -0.3
    2 0 5 -1
    2 0 -5 -0.5
    3 0 5 -1.5
    3 0 -5 -1.2
    -3 0 5 0.2
    3 0 5 0.7
    -3 0 5 -0.4
    -3 0 -5 2.4
    -3 0 5 0.6
    -3 0 5 -0.3
    -3 0 5 1.3
    -3 0 -5 -1.6
    -3 0 -5 -0.2
    3 0 -5 -0.4
    3 0 5 -0.5
    3 0 -5 -0.4
    4 0 -5 0.1
    4 0 5 -4.7
    -4 0 5 0.6
    4 0 5 -0.5
    4 0 5 -0.3
    -4 0 -5 0.8
    4 0 5 0.3
    4 0 -5 1.5
    -4 0 -5 -2.8
    -4 0 5 -4
    -4 0 5 -2.3
    5 0 -5 0.8
    -5 0 5 0.9
    5 0 -5 0.2
    5 0 5 -0.4
    5 0 5 -0.7
    5 0 5 0.1
    -5 0 5 0.8
    5 0 -5 0.2
    5 0 5 0
    -5 0 -5 -0.4
    6 0 5 0.4
    6 0 5 0.6
    6 0 -5 -0.9
    -6 0 -5 -1.3
    6 0 5 -0.2
    -6 0 -5 -0.1
    -6 0 5 0.2
    -6 0 5 -1.4
    6 0 5 5.3
    6 0 -5 -0.8
    6 0 -5 -1.2
    -7 0 -5 0.1
    7 0 5 0.1
    7 0 -5 -1
    7 0 5 1.8
    7 0 5 -0.3
    -7 0 -5 2.2
    -7 0 5 -1.8
    7 0 -5 1.2
    -7 0 5 -0.2
    7 0 5 -0.3
    -7 0 5 -0.2
    7 0 -5 1.3
    8 0 5 0
    8 0 -5 -1
    8 0 -5 -0.8
    8 0 -5 0
    8 0 5 0.6
    -8 0 -5 1.7
    -8 0 -5 -2.3
    -8 0 5 0.4
    -8 0 5 -2.3
    8 0 5 -0.4
    9 0 -5 2.9
    9 0 -5 0.3
    9 0 5 -0.2
    9 0 5 -0.9
    -9 0 -5 -0.8
    -9 0 -5 0.5
    9 0 -5 1.2
    -9 0 5 -0.1
    10 0 5 -0.3
    -10 0 -5 -3.8
    10 0 -5 0.5
    10 0 5 -0.9
    -10 0 -5 0.8
    10 0 -5 1
    -10 0 5 1.4
    -11 0 5 0.7
    -11 0 -5 0.7
    11 0 -5 2.2
    11 0 -5 1.5
    11 0 5 -0.1
    11 0 -5 -0.5
    -12 0 -5 -0.9
    12 0 -5 -0.4
    12 0 5 -3.6
    -12 0 5 -2.8
    12 0 -5 -1
    -13 0 5 1.6
    13 0 -5 1.2
    13 0 5 0.7
    -13 0 -5 -4.1
    -13 0 5 -1.2
    13 0 -5 3.4
    -13 0 -5 -0.4
    14 0 -5 -2.6
    14 0 5 2.8
    14 0 5 -0.4
    -14 0 5 -6
    0 1 -5 -0.1
    0 1 -5 -0.6
    0 1 -5 -1
    0 1 -5 -0.1
    0 -1 -5 -0.8
    0 -1 -5 -1.8
    0 -1 -5 0
    0 1 5 -3.2
    0 -1 5 2.8
    -1 1 5 572.74
    -1 1 5 587.64
    -1 -1 -5 560.54
    1 1 -5 585.84
    -1 -1 -5 553.44
    -1 -1 -5 578.84
    1 1 -5 544.15
    1 -1 5 581.44
    1 1 -5 575.04
    1 -1 5 568.44
    -1 -1 5 574.74
    1 -1 -5 570.24
    1 -1 -5 504.55
    1 -1 -5 542.35
    -1 1 -5 517.85
    -1 1 -5 569.54
    1 1 5 629.24
    1 -1 -5 580.74
    -1 -1 5 491.95
    1 1 5 605.24
    1 1 5 510.75
    -1 1 -5 561.84
    -2 1 5 154.98
    -2 -1 -5 132.19
    2 -1 5 135.49
    2 -1 5 145.39
    2 1 -5 130.69
    2 1 -5 144.39
    -2 -1 -5 137.89
    2 -1 5 133.89
    -2 1 5 139.69
    -2 -1 5 146.69
    -2 -1 5 132.49
    -2 1 -5 146.19
    2 1 5 136.49
    2 -1 -5 125.49
    2 1 5 138.39
    2 -1 -5 138.79
    -2 1 -5 136.39
    -2 -1 5 143.49
    2 1 5 122.79
    3 -1 5 535.55
    -3 -1 -5 558.24
    3 1 -5 542.85
    -3 1 5 571.54
    3 1 -5 529.95
    3 1 -5 555.54
    -3 1 5 510.75
    3 -1 5 546.45
    -3 -1 -5 585.74
    -3 1 5 553.14
    3 -1 5 554.24
    3 -1 5 575.14
    3 1 5 576.34
    3 -1 -5 525.55
    -3 -1 5 593.64
    -3 1 -5 533.75
    -3 -1 5 532.15
    -3 -1 5 579.64
    3 -1 -5 491.75
    3 1 5 536.05
    -3 -1 5 554.24
    3 1 5 555.44
    3 -1 -5 547.45
    3 1 5 549.05
    -3 -1 5 559.94
    -3 1 -5 527.35
    -4 -1 -5 1204.48
    4 -1 5 1250.17
    4 -1 5 1272.57
    -4 -1 -5 1221.68
    -4 1 5 1105.19
    4 1 -5 1285.47
    -4 1 5 1333.17
    -4 1 5 1375.36
    4 -1 5 1339.57
    4 -1 5 1250.57
    -4 1 5 1318.97
    -4 1 5 1207.78
    -4 1 5 1258.87
    4 1 -5 1307.97
    -4 1 -5 1289.47
    -4 -1 5 1337.47
    4 1 5 1285.17
    4 1 5 1342.17
    4 -1 -5 1330.77
    4 1 5 1346.07
    -4 1 -5 1154.08
    -4 1 -5 1235.48
    -4 -1 5 1319.27
    4 1 5 1384.96
    -4 -1 5 1205.78
    5 -1 5 440.96
    5 -1 5 458.65
    5 1 -5 477.75
    -5 1 5 434.86
    -5 1 5 444.36
    5 1 -5 478.45
    5 -1 5 432.16
    -5 -1 -5 455.55
    -5 1 5 463.65
    5 -1 5 460.65
    -5 1 -5 419.36
    5 1 5 434.76
    5 -1 -5 495.15
    5 -1 -5 451.65
    5 1 5 465.15
    5 1 5 451.85
    -5 1 -5 428.06
    5 -1 -5 465.35
    -5 -1 5 468.45
    5 1 5 458.15
    -5 1 -5 471.95
    6 1 -5 0.5
    6 -1 5 0.4
    6 1 -5 -0.5
    -6 -1 -5 2.9
    -6 -1 -5 0
    -6 1 5 2
    6 1 -5 1.6
    -6 1 5 0.3
    6 -1 5 1.4
    -6 1 5 -1
    6 -1 5 0.6
    6 1 5 1.2
    6 1 5 0.9
    -6 1 -5 0.6
    6 -1 -5 0.8
    -6 1 -5 2.2
    6 1 5 -1.2
    6 -1 -5 4.8
    -6 -1 5 1
    6 1 5 0.1
    6 -1 -5 0.5
    7 1 -5 238.18
    7 -1 5 247.18
    7 1 -5 268.77
    -7 -1 -5 257.47
    7 -1 5 260.57
    -7 1 5 268.27
    7 1 -5 259.17
    -7 1 5 256.07
    7 1 -5 263.37
    7 -1 5 262.47
    -7 1 5 259.47
    -7 -1 -5 251.07
    7 1 5 259.37
    -7 1 -5 264.67
    -7 -1 5 257.37
    7 -1 -5 249.08
    -7 1 -5 251.57
    7 1 5 273.17
    -7 -1 5 260.27
    7 -1 -5 265.97
    7 -1 -5 267.57
    7 1 5 265.07
    7 1 5 243.38
    7 1 5 264.57
    -7 1 -5 257.27
    8 1 -5 64.89
    8 -1 5 68.09
    -8 -1 -5 64.49
    -8 1 5 61.39
    8 1 -5 61.09
    8 1 -5 69.09
    -8 -1 -5 67.19
    -8 1 5 72.99
    8 1 5 64.29
    8 -1 -5 64.99
    -8 1 -5 68.49
    8 1 5 69.89
    -8 1 -5 67.99
    8 -1 -5 73.89
    8 1 5 66.39
    8 1 5 73.59
    8 -1 -5 66.79
    9 1 -5 114.49
    -9 1 5 106.39
    9 -1 5 107.89
    9 -1 5 110.69
    -9 -1 -5 109.39
    -9 1 5 106.79
    9 1 -5 107.29
    9 1 5 95.59
    9 -1 -5 108.49
    -9 1 -5 108.69
    9 -1 -5 96.09
    -9 -1 5 112.89
    9 1 5 108.89
    9 -1 -5 103.19
    -9 1 -5 103.99
    9 1 5 105.39
    -10 -1 -5 0.2
    10 1 -5 0.7
    10 -1 5 -2.6
    10 -1 5 4.6
    10 1 -5 2.6
    -10 1 5 -2.4
    10 -1 5 2.6
    10 1 5 1.5
    -10 1 -5 -3.2
    10 -1 -5 2.3
    -10 1 -5 -1.8
    -10 -1 5 0.8
    10 -1 -5 -0.1
    11 1 -5 108.99
    11 -1 5 111.59
    -11 1 5 112.99
    11 1 -5 115.19
    11 1 -5 121.39
    -11 -1 -5 117.99
    11 1 5 122.79
    -11 -1 5 112.69
    11 -1 -5 124.89
    -11 1 -5 110.59
    -12 1 5 129.89
    -12 -1 -5 122.09
    12 1 -5 124.59
    12 1 -5 128.79
    12 -1 5 129.29
    12 1 -5 111.49
    12 -1 -5 131.19
    -12 1 -5 119.59
    12 -1 -5 127.49
    12 1 5 131.39
    -12 -1 5 134.39
    13 -1 5 283.37
    -13 1 5 282.17
    13 1 -5 296.37
    13 -1 -5 286.57
    13 -1 -5 296.97
    13 1 5 305.47
    -13 1 -5 276.17
    -13 1 -5 297.67
    13 1 5 287.67
    -13 -1 5 295.07
    -13 -1 5 301.77
    -14 1 5 67.69
    14 -1 5 50.69
    14 1 -5 61.59
    14 -1 5 64.69
    14 1 5 55.69
    14 1 5 55.29
    -14 -1 5 55.69
    14 1 5 62.29
    14 -1 -5 53.59
    0 2 -5 1869.11
    0 -2 -5 2005
    0 2 5 1867.81
    0 -2 5 1980.9
    0 -2 -5 1881.31
    0 2 -5 1817.42
    0 -2 -5 1825.02
    -1 -2 -5 788.22
    1 -2 5 762.42
    -1 -2 -5 760.12
    -1 2 5 768.42
    1 -2 5 837.02
    1 2 -5 757.12
    1 2 -5 724.63
    -1 -2 -5 794.42
    -1 2 5 713.03
    1 2 -5 789.22
    1 2 5 764.92
    1 -2 -5 783.42
    1 -2 -5 784.22
    1 2 5 768.02
    -1 -2 5 773.72
    -1 2 -5 745.43
    -1 2 -5 735.63
    1 -2 -5 708.63
    -1 -2 5 827.42
    1 2 5 747.13
    1 2 5 738.63
    1 -2 -5 762.22
    -2 -2 -5 242.98
    2 -2 5 206.88
    -2 -2 -5 220.08
    -2 2 5 220.68
    -2 2 5 223.58
    2 2 -5 216.78
    2 -2 5 236.08
    -2 2 5 235.18
    2 -2 5 257.17
    2 2 -5 199.08
    2 -2 -5 204.88
    2 2 5 230.88
    2 2 5 229.88
    2 2 5 216.08
    -2 -2 5 238.08
    -2 -2 5 257.37
    -2 2 -5 206.48
    -2 -2 5 220.48
    2 -2 -5 227.18
    -2 2 -5 216.48
    2 2 5 207.98
    3 -2 5 397.96
    -3 2 5 350.16
    3 -2 5 369.96
    -3 2 5 376.26
    3 2 -5 378.26
    3 -2 5 375.46
    -3 -2 -5 392.86
    3 2 -5 384.56
    -3 2 5 377.16
    -3 2 5 400.76
    -3 -2 -5 372.16
    -3 2 5 385.16
    -3 2 5 407.16
    3 -2 5 412.76
    3 2 -5 395.16
    3 -2 -5 380.06
    3 2 5 395.36
    -3 -2 5 378.76
    3 2 5 394.46
    -3 -2 5 401.26
    3 2 5 427.26
    -3 2 -5 370.06
    3 -2 -5 391.06
    -3 2 -5 355.36
    3 2 5 391.46
    -3 -2 5 417.86
    3 2 5 372.96
    4 -2 5 1.4
    4 2 -5 0.2
    4 -2 5 2.6
    4 -2 5 -9
    -4 2 5 0.1
    4 -2 5 2.1
    -4 2 5 13.1
    -4 -2 -5 3.7
    4 2 -5 0.3
    -4 -2 -5 2.8
    4 2 -5 1.7
    -4 2 5 1.7
    -4 2 5 0.4
    -4 2 5 1.3
    4 2 5 0.5
    -4 2 -5 2.5
    -4 2 -5 -1.5
    4 2 5 2.1
    -4 -2 5 5
    -4 2 -5 6.4
    4 -2 -5 1.3
    4 -2 -5 1.2
    4 -2 -5 1.6
    4 2 5 1.1
    -4 -2 5 1.3
    4 2 5 4.6
    -5 2 5 3583.64
    5 2 -5 3334.57
    -5 2 5 3447.35
    5 -2 5 3463.35
    5 2 -5 3228.18
    -5 -2 -5 3269.67
    5 2 -5 3138.99
    -5 2 5 3459.25
    5 -2 5 3208.68
    -5 2 5 3248.07
    5 -2 5 3105.39
    -5 2 5 3409.16
    -5 2 5 3285.27
    5 2 5 3345.27
    -5 -2 5 3499.55
    -5 2 -5 3366.96
    5 2 5 3550.24
    5 -2 -5 3423.36
    5 -2 -5 3442.86
    5 -2 -5 3336.97
    5 2 5 3590.04
    6 -2 5 44
    6 -2 5 40.2
    6 2 -5 46
    -6 2 5 41.5
    6 2 -5 47.2
    -6 2 5 51.49
    6 2 -5 48.6
    -6 -2 -5 44
    -6 2 5 45.5
    6 2 -5 46.1
    6 -2 5 46.9
    6 2 -5 46.5
    6 2 5 44.7
    6 -2 -5 45
    6 2 5 42.9
    6 2 5 41.5
    6 2 5 47
    6 -2 -5 44.5
    -6 -2 5 47.1
    -6 2 -5 37
    -6 2 -5 44
    6 -2 -5 42.7
    -6 2 -5 48.5
    7 2 -5 82.79
    7 2 -5 71.89
    -7 -2 -5 78.59
    7 -2 5 77.29
    -7 2 5 81.19
    7 2 -5 76.39
    7 -2 5 72.39
    7 2 -5 70.19
    7 2 -5 82.89
    -7 2 5 79.59
    -7 2 5 75.19
    7 2 5 77.29
    -7 2 -5 80.49
    7 2 5 71.59
    7 -2 -5 73.79
    -7 2 -5 81.89
    7 -2 -5 79.89
    -7 -2 5 78.89
    -7 2 -5 78.69
    7 -2 -5 77.39
    7 2 5 87.19
    7 2 5 67.49
    -8 2 5 68.69
    8 2 -5 75.09
    8 -2 5 72.29
    8 2 -5 69.79
    -8 -2 -5 64.89
    -8 2 5 70.29
    8 2 5 72.39
    8 -2 -5 75.89
    8 -2 -5 74.79
    8 -2 -5 69.89
    8 2 5 78.79
    -8 2 -5 69.19
    8 2 5 73.49
    -8 2 -5 71.89
    9 2 -5 534.25
    9 -2 5 503.15
    9 2 -5 507.45
    9 2 -5 511.55
    9 -2 5 525.85
    -9 2 5 515.15
    -9 2 5 506.35
    -9 -2 -5 505.85
    9 2 5 508.35
    -9 2 -5 525.85
    -9 2 -5 510.05
    9 -2 -5 538.75
    9 -2 -5 511.35
    9 -2 -5 511.85
    9 2 5 501.05
    9 2 5 489.95
    9 2 5 533.95
    10 -2 5 295.97
    -10 2 5 281.37
    10 2 -5 307.77
    -10 2 5 302.67
    10 -2 5 305.27
    -10 -2 -5 295.07
    10 2 -5 297.37
    10 2 -5 281.57
    10 2 5 295.17
    10 2 5 294.87
    -10 2 -5 298.17
    -10 -2 5 288.87
    10 -2 -5 298.87
    -10 2 -5 309.07
    -11 -2 -5 440.16
    -11 2 5 422.76
    11 -2 5 450.25
    11 2 -5 451.55
    11 2 -5 463.05
    11 2 -5 447.76
    11 -2 5 449.16
    -11 2 -5 435.56
    -11 -2 5 454.15
    11 2 5 419.56
    -11 2 -5 455.85
    11 2 5 440.46
    11 -2 -5 445.26
    12 2 -5 8.9
    -12 2 5 7.9
    12 2 -5 4.4
    12 2 -5 3.2
    12 -2 5 9.1
    -12 -2 -5 11.7
    12 -2 -5 5.9
    12 2 5 -1
    -12 2 -5 4.6
    -12 -2 5 5.5
    -12 2 -5 4.7
    12 -2 -5 7.1
    -12 2 -5 4.9
    12 2 5 6
    -13 2 5 5.8
    13 2 -5 9.9
    13 -2 5 11
    13 2 5 9.4
    13 2 5 10
    -13 2 -5 11
    13 -2 -5 8.6
    -13 -2 5 8.2
    13 -2 -5 12.2
    -13 2 -5 13.4
    14 2 -5 40.4
    14 2 -5 48.7
    14 -2 5 39.5
    -14 2 5 42.8
    14 2 5 41.4
    -14 -2 5 35.5
    14 2 5 33.2
    14 -2 -5 38
    14 2 5 36.2
    0 -3 -5 -1
    0 3 -5 -0.8
    0 -3 5 -0.8
    0 3 5 -1.2
    0 3 5 -1
    0 3 -5 -1.4
    0 3 -5 -2
    0 3 -5 -0.8
    0 3 -5 -1.5
    0 3 5 -0.8
    0 -3 -5 1
    0 -3 -5 -0.9
    -1 3 5 651.63
    -1 -3 -5 605.14
    -1 3 5 604.94
    1 -3 5 638.44
    1 3 -5 590.54
    -1 -3 -5 620.04
    1 3 -5 582.84
    1 3 -5 581.84
    -1 -3 -5 618.04
    -1 3 5 589.54
    -1 3 -5 592.14
    -1 3 -5 598.54
    1 3 5 620.64
    1 3 5 586.44
    1 3 5 642.74
    -1 3 -5 584.14
    1 -3 -5 609.14
    1 3 5 576.84
    1 -3 -5 549.85
    1 -3 -5 616.14
    -1 3 -5 591.84
    -1 -3 5 632.54
    -1 3 -5 609.74
    2 -3 5 165.08
    -2 3 5 165.58
    -2 3 5 157.58
    2 3 -5 163.78
    2 3 -5 159.38
    -2 -3 -5 177.28
    -2 3 5 170.88
    2 3 -5 166.78
    2 3 -5 168.48
    2 -3 5 168.08
    -2 -3 -5 157.28
    -2 3 5 165.18
    2 3 -5 157.78
    2 3 5 166.38
    2 3 5 180.88
    2 -3 -5 159.08
    2 3 5 169.08
    -2 3 -5 172.78
    -2 3 -5 153.18
    -2 3 -5 170.38
    2 3 5 165.78
    2 -3 -5 157.78
    -2 -3 5 171.38
    -2 -3 5 173.78
    -2 3 -5 156.28
    2 3 5 148.49
    -3 -3 -5 1689.83
    3 3 -5 1857.11
    3 3 -5 1744.53
    -3 -3 -5 1861.61
    -3 3 5 1761.02
    3 3 -5 1759.02
    3 3 -5 1771.22
    3 -3 5 1705.33
    -3 -3 -5 1891.61
    3 3 -5 1821.12
    -3 3 5 1964
    -3 3 5 1543.15
    -3 3 5 1724.93
    3 -3 5 1929.31
    -3 3 5 1757.52
    3 -3 5 1705.23
    -3 3 -5 1828.32
    -3 3 -5 1726.83
    3 -3 -5 1759.82
    -3 3 -5 1666.33
    3 3 5 1879.11
    -3 3 -5 1766.92
    3 3 5 1842.52
    3 -3 -5 1781.02
    -3 -3 5 1843.82
    3 3 5 1673.73
    3 3 5 1828.02
    -3 -3 5 1856.81
    3 3 5 1766.42
    -3 3 -5 1542.45
    -3 -3 5 1856.51
    -4 3 5 329.67
    4 3 -5 406.56
    4 3 -5 396.76
    4 3 -5 385.16
    4 -3 5 402.46
    -4 3 5 405.76
    4 3 -5 396.06
    -4 3 5 407.46
    -4 3 5 403.36
    -4 -3 -5 384.46
    -4 -3 -5 398.16
    4 3 -5 393.06
    4 -3 5 398.06
    -4 3 5 398.16
    -4 3 -5 375.86
    4 -3 -5 385.46
    -4 3 -5 397.96
    -4 3 -5 406.66
    4 -3 -5 384.36
    -4 3 -5 410.66
    4 3 5 411.96
    4 3 5 405.86
    -4 3 -5 395.36
    4 3 5 416.56
    -4 3 -5 395.76
    -4 -3 5 402.46
    4 3 5 341.77
    4 -3 -5 388.36
    -5 -3 -5 -1.5
    -5 3 5 -0.1
    -5 3 5 3.6
    5 3 -5 1.1
    -5 3 5 0.5
    -5 3 5 1.9
    5 3 -5 -1.1
    5 3 -5 0.9
    5 -3 5 1.2
    5 -3 5 0.2
    5 3 -5 -0.1
    -5 3 5 0.2
    5 3 -5 0.1
    5 3 -5 1.2
    -5 3 5 1.5
    -5 3 -5 0.6
    -5 3 -5 1.3
    5 3 5 3.9
    -5 3 -5 -0.3
    5 3 5 0.3
    5 -3 -5 2.5
    5 3 5 1.5
    -5 3 -5 -2.4
    5 3 5 1
    -5 -3 5 1.3
    5 -3 -5 0.8
    -5 3 -5 1.4
    6 3 -5 20.4
    6 3 -5 23.6
    -6 3 5 24.7
    6 -3 5 22.8
    6 3 -5 24.9
    6 3 -5 23.4
    -6 3 5 22.8
    -6 -3 -5 23.7
    -6 3 5 22.2
    6 3 -5 20.6
    6 3 -5 25.6
    6 -3 5 18.6
    -6 3 5 18.9
    -6 3 -5 23.7
    6 3 5 22.8
    6 3 5 22
    6 3 5 23.5
    6 -3 -5 22
    -6 3 -5 21.7
    6 3 5 21.9
    6 -3 -5 24.9
    -6 -3 5 20.4
    6 -3 -5 20
    -6 3 -5 19.2
    7 -3 5 847.02
    -7 3 5 827.52
    7 3 -5 792.92
    7 3 -5 856.81
    7 -3 5 848.22
    7 3 -5 805.22
    -7 3 5 818.52
    7 3 -5 774.22
    -7 -3 -5 817.82
    7 3 -5 865.81
    7 3 5 869.61
    7 -3 -5 831.12
    -7 3 -5 836.72
    -7 -3 5 777.12
    -7 3 -5 786.12
    7 3 5 835.62
    7 3 5 822.62
    -7 3 -5 870.21
    7 -3 -5 813.92
    8 3 -5 22.5
    -8 3 5 20.5
    -8 3 5 20.5
    -8 -3 -5 17.2
    8 3 -5 26.5
    8 3 -5 20.4
    8 -3 5 17.3
    8 3 5 19
    8 3 5 19.6
    -8 3 -5 21
    8 3 5 22.5
    -8 3 -5 15.8
    8 -3 -5 16.4
    8 3 5 22.8
    8 -3 -5 17.8
    9 3 -5 85.09
    -9 3 5 79.99
    -9 3 5 80.09
    9 3 -5 85.09
    -9 -3 -5 88.49
    9 3 -5 81.59
    9 3 5 82.79
    -9 3 -5 79.99
    -9 3 -5 80.89
    9 3 5 75.09
    9 -3 -5 84.69
    9 3 5 87.99
    10 -3 5 69.19
    10 -3 5 74.09
    10 3 -5 67.19
    10 3 -5 69.99
    10 3 -5 74.19
    -10 3 5 68.39
    -10 -3 -5 66.89
    -10 3 5 64.49
    10 3 5 74.19
    10 -3 -5 73.59
    -10 3 -5 71.39
    10 3 5 64.09
    10 3 5 70.49
    10 3 5 62.79
    -10 3 -5 71.49
    -11 3 5 122.19
    11 3 -5 115.59
    -11 -3 -5 106.99
    11 -3 5 124.49
    11 3 -5 122.59
    11 3 -5 119.59
    11 -3 5 109.19
    11 3 5 119.39
    11 3 5 116.39
    11 3 5 117.59
    -11 3 -5 114.09
    -11 3 -5 125.59
    -11 3 -5 115.89
    -11 -3 5 111.39
    11 -3 -5 117.59
    12 3 -5 55.79
    12 3 -5 52.19
    12 -3 5 49.3
    12 -3 -5 55.39
    -12 -3 5 54.79
    12 3 5 53.19
    -12 3 -5 48.5
    12 3 5 52.89
    -12 3 -5 50.99
    -12 3 -5 53.39
    -13 3 5 133.79
    13 3 -5 142.69
    13 3 -5 136.19
    13 -3 5 139.29
    13 -3 -5 149.59
    13 3 5 142.69
    13 3 5 145.59
    -13 -3 5 143.39
    13 -3 -5 143.49
    -13 -3 5 148.09
    13 3 5 150.18
    -13 3 -5 141.69
    -13 3 -5 153.88
    -13 3 -5 145.79
    14 3 -5 50.29
    14 3 -5 50.59
    -14 3 5 58.09
    -14 -3 5 56.39
    14 3 5 52.99
    14 3 5 53.59
    0 -4 5 272.87
    0 4 -5 259.47
    0 -4 -5 254.97
    0 4 5 257.17
    0 4 5 266.77
    0 4 -5 264.47
    0 4 -5 257.47
    0 -4 -5 267.77
    0 4 -5 258.37
    0 4 -5 255.67
    0 4 5 262.87
    0 -4 -5 277.97
    -1 -4 -5 681.23
    1 4 -5 656.73
    -1 -4 -5 725.93
    1 4 -5 671.93
    1 -4 5 698.23
    1 4 -5 657.03
    1 4 -5 699.53
    -1 4 5 688.03
    -1 -4 -5 666.23
    -1 4 5 645.64
    -1 4 5 676.13
    -1 4 5 631.84
    -1 4 -5 588.54
    1 4 5 648.24
    1 -4 -5 622.74
    -1 4 -5 595.94
    1 -4 -5 643.74
    -1 4 -5 656.23
    1 4 5 703.63
    1 -4 -5 684.33
    -1 4 -5 656.63
    1 4 5 629.04
    -1 -4 5 661.63
    -1 -4 5 709.23
    1 4 5 639.14
    -1 4 -5 687.93
    2 4 -5 120.29
    -2 4 5 124.29
    -2 -4 -5 118.29
    2 4 -5 118.99
    -2 -4 -5 120.79
    2 4 -5 120.19
    2 -4 5 122.39
    -2 4 5 119.39
    2 4 -5 117.99
    -2 -4 -5 128.19
    2 -4 5 123.69
    2 4 -5 121.19
    -2 4 5 118.49
    -2 4 -5 118.39
    -2 4 -5 120.89
    2 4 5 121.69
    -2 -4 5 123.19
    -2 4 -5 118.39
    2 4 5 120.79
    2 -4 -5 114.09
    -2 -4 5 133.49
    -2 -4 5 114.09
    -2 4 -5 112.09
    2 4 5 121.79
    2 4 5 124.29
    2 -4 -5 112.99
    -2 4 -5 124.79
    2 -4 -5 117.49
    2 4 5 116.09
    3 4 -5 375.26
    -3 -4 -5 348.17
    3 -4 5 354.86
    -3 4 5 375.76
    3 4 -5 356.06
    -3 4 5 344.87
    3 4 -5 354.76
    3 4 -5 366.06
    3 4 -5 356.86
    3 -4 5 372.26
    -3 -4 -5 332.67
    3 4 -5 321.37
    3 4 -5 360.96
    -3 4 5 367.06
    -3 4 -5 347.47
    -3 4 -5 348.17
    3 4 5 370.96
    3 4 5 335.57
    3 4 5 346.07
    -3 4 -5 378.26
    3 -4 -5 325.17
    -3 4 -5 347.97
    3 4 5 364.36
    -3 -4 5 368.46
    -3 4 -5 346.17
    3 -4 -5 356.06
    3 4 5 356.46
    -3 4 -5 369.66
    3 4 5 348.27
    3 4 5 378.26
    -4 4 5 80.39
    -4 -4 -5 75.09
    -4 -4 -5 76.99
    4 4 -5 81.99
    4 4 -5 82.79
    4 -4 5 82.29
    -4 4 5 78.59
    -4 4 5 79.69
    4 4 -5 78.69
    -4 4 5 73.89
    -4 4 5 82.89
    4 4 -5 79.19
    4 4 -5 69.19
    -4 4 5 81.19
    4 -4 -5 83.59
    4 4 5 77.39
    -4 4 -5 82.69
    -4 4 -5 73.49
    4 -4 -5 78.69
    -4 -4 5 84.89
    4 4 5 77.29
    -4 4 -5 86.39
    -4 4 -5 80.99
    -4 4 -5 84.19
    4 4 5 79.69
    4 4 5 85.59
    4 4 5 72.29
    -5 4 5 220.48
    5 4 -5 215.78
    5 4 -5 214.18
    -5 4 5 234.18
    -5 4 5 221.98
    5 4 -5 227.28
    5 -4 5 225.58
    -5 4 5 207.88
    5 4 -5 214.38
    -5 -4 -5 215.18
    -5 4 5 220.08
    5 -4 5 226.88
    5 4 -5 226.88
    -5 4 5 227.88
    5 4 -5 228.88
    -5 4 5 227.68
    -5 4 -5 224.78
    -5 4 -5 218.98
    5 4 5 232.78
    -5 4 -5 227.28
    -5 4 -5 218.78
    -5 4 -5 222.48
    5 -4 -5 210.78
    5 4 5 227.08
    5 4 5 211.28
    -5 4 -5 233.38
    5 4 5 205.38
    5 4 5 227.68
    -5 -4 5 214.28
    6 4 -5 198.08
    6 4 -5 204.68
    6 4 -5 206.58
    6 4 -5 204.68
    -6 -4 -5 200.98
    6 4 -5 206.18
    -6 4 5 206.38
    -6 4 5 206.28
    -6 4 5 193.28
    6 -4 5 208.98
    6 -4 5 211.88
    -6 4 5 190.68
    -6 4 5 216.28
    6 4 -5 199.88
    6 4 5 212.88
    6 4 5 214.58
    6 4 5 205.68
    -6 4 -5 202.38
    -6 4 -5 211.28
    6 -4 -5 202.58
    -6 4 -5 209.08
    6 4 5 214.78
    6 4 5 204.78
    -6 4 -5 220.78
    -6 -4 5 208.08
    -7 4 5 1.7
    -7 4 5 5.5
    7 -4 5 7.1
    7 4 -5 3.8
    -7 -4 -5 2.6
    7 -4 5 5.4
    -7 4 5 5.8
    7 4 -5 4.1
    7 4 -5 4.6
    7 4 -5 4.2
    7 4 -5 6.5
    7 4 5 2.1
    7 4 5 3.4
    -7 -4 5 4.4
    7 -4 -5 6.3
    7 4 5 6.7
    7 4 5 4.3
    -7 4 -5 7.2
    -7 4 -5 2.2
    -7 4 -5 4
    8 -4 5 29.8
    -8 4 5 25.9
    8 4 -5 26.9
    8 4 -5 24.3
    -8 4 5 28
    -8 -4 -5 31
    8 4 -5 28.7
    8 4 5 24.5
    8 4 5 31.1
    8 4 5 28.4
    -8 4 -5 32.3
    -8 4 -5 32.9
    8 -4 -5 27.9
    8 4 5 27.7
    -9 4 5 25.7
    9 4 -5 26.2
    -9 4 5 20.9
    9 4 -5 20.2
    -9 -4 -5 21.2
    9 -4 5 16.3
    -9 4 -5 19.8
    9 4 5 23.1
    9 -4 -5 22
    9 4 5 21.3
    9 4 5 18.6
    -9 4 -5 20
    9 4 5 21.2
    10 4 -5 32.8
    10 -4 5 37.5
    -10 4 5 34
    -10 -4 -5 28.7
    10 4 -5 23.3
    10 4 -5 33.9
    10 -4 5 35.2
    10 4 5 28.4
    -10 4 -5 30.9
    10 -4 -5 35
    -10 4 -5 36.5
    -10 4 -5 32.4
    10 4 5 37.5
    10 4 5 30.5
    10 4 5 38.6
    10 4 5 33.9
    11 4 -5 191.18
    11 4 -5 198.38
    -11 -4 -5 178.38
    11 -4 5 188.08
    11 -4 5 181.38
    11 4 -5 193.78
    -11 4 -5 193.88
    11 -4 -5 185.18
    11 4 5 181.38
    11 4 5 188.08
    -11 -4 5 184.38
    -11 4 -5 190.78
    -11 4 -5 200.58
    11 4 5 197.48
    12 -4 5 -0.6
    12 4 -5 1.6
    12 -4 5 2.5
    -12 4 5 2.8
    12 4 -5 5.4
    12 4 5 4.6
    -12 -4 5 4.2
    12 4 5 1
    12 -4 -5 4.1
    -12 4 -5 5.7
    12 4 5 5.6
    -12 4 -5 1
    -12 4 -5 0.7
    13 4 -5 53.29
    -13 4 5 51.89
    13 4 -5 44.3
    13 4 -5 39.6
    13 -4 5 38.2
    13 -4 -5 47
    -13 4 -5 50.59
    13 4 5 48.6
    13 -4 -5 38.7
    13 4 5 42.6
    13 4 5 42.4
    -13 4 -5 38.1
    -13 4 -5 48.5
    -13 -4 5 46.2
    0 5 -5 -0.7
    0 5 5 -1.3
    0 -5 -5 -0.9
    0 5 5 -1.4
    0 5 -5 -2.2
    0 5 5 -1.2
    0 5 5 -1
    0 -5 -5 -2.9
    0 5 -5 -0.7
    0 -5 -5 -1.4
    0 5 -5 0.8
    0 5 -5 0.8
    0 5 5 -0.5
    -1 5 5 54.59
    -1 5 5 65.39
    1 5 -5 68.69
    -1 5 5 65.59
    -1 5 5 59.19
    -1 -5 -5 63.79
    1 5 -5 67.69
    1 5 -5 68.19
    -1 5 5 69.89
    1 5 -5 71.49
    -1 -5 -5 66.99
    1 5 -5 68.09
    -1 5 5 68.39
    -1 5 5 66.69
    1 5 -5 68.69
    -1 5 -5 71.39
    1 -5 -5 65.09
    1 5 5 72.39
    1 -5 -5 63.49
    1 5 5 62.29
    1 5 5 69.19
    1 5 5 63.19
    -1 -5 5 70.19
    -1 5 -5 66.39
    -1 5 -5 68.99
    1 5 5 64.39
    -1 5 -5 63.69
    1 -5 -5 65.29
    -1 5 -5 68.19
    1 5 5 73.29
    -2 -5 -5 112.29
    2 5 -5 110.79
    2 5 -5 112.19
    -2 5 5 105.59
    -2 -5 -5 118.89
    2 5 -5 114.59
    -2 5 5 106.29
    -2 5 5 110.19
    -2 5 5 115.39
    -2 5 5 114.39
    2 5 -5 117.39
    2 5 -5 95.29
    2 5 -5 114.29
    2 5 -5 115.19
    2 5 -5 115.59
    2 -5 5 108.99
    -2 5 5 113.09
    2 5 5 113.89
    2 5 5 111.99
    2 5 5 97.39
    -2 5 -5 102.59
    -2 5 -5 112.39
    -2 5 -5 115.69
    -2 5 -5 109.09
    2 -5 -5 108.99
    2 5 5 116.09
    -2 5 -5 103.69
    2 5 5 109.89
    2 5 5 112.89
    2 5 5 109.19
    -2 5 -5 108.99
    2 -5 -5 104.99
    -2 -5 5 113.59
    -2 5 -5 106.39
    2 5 5 111.29
    2 -5 -5 106.29
    3 5 -5 338.37
    3 5 -5 329.97
    -3 5 5 343.27
    -3 5 5 329.97
    3 5 -5 340.97
    3 5 -5 338.17
    -3 5 5 336.57
    -3 5 5 350.26
    3 -5 5 336.77
    -3 -5 -5 321.87
    3 5 -5 361.76
    3 5 -5 354.16
    3 5 -5 344.57
    -3 -5 -5 324.07
    3 5 -5 327.27
    3 -5 5 357.46
    3 5 5 332.07
    3 5 5 376.76
    3 5 5 319.27
    3 5 5 359.26
    -3 5 -5 330.57
    -3 5 -5 348.47
    3 5 5 341.07
    3 5 5 360.36
    3 -5 -5 341.27
    -3 -5 5 346.37
    -3 5 -5 337.17
    -3 5 -5 334.17
    -3 5 -5 348.47
    3 5 5 344.17
    3 5 5 361.26
    -3 5 -5 336.37
    -3 5 -5 349.67
    3 -5 -5 331.87
    -4 5 5 169.18
    -4 5 5 164.88
    4 5 -5 170.18
    4 5 -5 170.68
    4 5 -5 174.18
    -4 5 5 179.48
    4 5 -5 177.98
    -4 5 5 173.38
    -4 5 5 167.48
    4 5 -5 173.48
    4 5 -5 155.68
    4 -5 5 157.28
    4 5 -5 164.68
    4 -5 5 175.38
    4 5 -5 177.98
    -4 5 5 176.78
    -4 -5 -5 163.58
    -4 5 -5 176.08
    -4 5 -5 172.38
    4 -5 -5 173.58
    4 5 5 174.28
    -4 5 -5 173.38
    4 5 5 177.48
    -4 5 -5 162.98
    4 5 5 156.38
    4 5 5 178.48
    -4 5 -5 179.18
    -4 5 -5 175.28
    4 5 5 168.58
    -4 -5 5 173.68
    -4 5 -5 164.68
    4 5 5 169.58
    5 5 -5 65.89
    5 5 -5 73.99
    -5 5 5 70.19
    -5 5 5 72.99
    -5 5 5 74.69
    5 5 -5 73.89
    -5 5 5 74.99
    5 5 -5 70.59
    5 -5 5 68.09
    5 5 -5 76.49
    5 5 -5 76.09
    -5 -5 -5 67.89
    -5 5 5 70.89
    -5 5 5 79.19
    5 5 -5 65.09
    5 -5 5 69.89
    -5 5 5 70.59
    -5 5 -5 71.59
    5 5 5 68.59
    5 5 5 75.59
    -5 5 -5 72.89
    5 5 5 73.29
    5 -5 -5 70.89
    -5 -5 5 71.09
    5 5 5 68.19
    5 5 5 68.99
    5 5 5 71.59
    -5 5 -5 68.99
    -5 5 -5 74.79
    -5 5 -5 69.99
    -5 5 -5 73.99
    6 5 -5 172.48
    6 -5 5 156.98
    6 5 -5 178.48
    -6 5 5 165.68
    6 5 -5 172.18
    6 -5 5 174.28
    -6 5 5 171.18
    -6 5 5 172.18
    6 5 -5 172.48
    6 5 -5 176.68
    -6 5 5 174.18
    -6 5 5 168.58
    6 5 -5 165.08
    6 5 -5 174.88
    -6 5 5 165.18
    -6 -5 -5 170.88
    -6 5 5 162.78
    6 -5 -5 181.38
    6 5 5 175.58
    6 5 5 174.18
    -6 5 -5 174.38
    6 5 5 157.48
    -6 5 -5 176.58
    -6 5 -5 162.98
    -6 5 -5 173.68
    -6 5 -5 171.88
    6 5 5 173.98
    6 5 5 174.18
    -6 -5 5 168.18
    6 5 5 192.48
    7 5 -5 15.9
    7 -5 5 16.7
    7 -5 5 16.6
    -7 -5 -5 15.6
    -7 5 5 20.6
    7 5 -5 16.1
    7 5 -5 13.9
    7 5 -5 21.5
    7 5 -5 19.6
    -7 5 5 10.1
    -7 5 5 22
    7 5 -5 13.7
    7 5 -5 15.8
    -7 -5 5 17.6
    7 5 5 15.4
    -7 5 -5 16.3
    7 5 5 13.7
    7 5 5 15.5
    -7 5 -5 12.2
    7 -5 -5 15.4
    7 5 5 12.1
    7 5 5 12.7
    -7 5 -5 17.5
    -7 5 -5 21.4
    -8 -5 -5 29.9
    -8 5 5 29.8
    8 5 -5 29.4
    8 5 -5 33
    8 -5 5 29.2
    8 5 -5 39.3
    8 5 -5 23
    8 5 -5 28.1
    -8 5 -5 25.9
    8 5 5 30.9
    -8 5 -5 33.1
    8 5 5 30.9
    8 5 5 34.9
    8 5 5 32.1
    8 5 5 26
    -8 5 -5 34.5
    -9 -5 -5 6.3
    -9 5 5 0.5
    9 5 -5 4
    9 5 -5 -0.4
    9 5 -5 2.4
    9 -5 5 0.3
    9 5 5 1.5
    9 -5 -5 3.2
    -9 5 -5 0
    -9 5 -5 3.1
    9 5 5 2.8
    -9 5 -5 2.3
    9 5 5 1.5
    9 5 5 2
    -10 -5 -5 95.29
    10 5 -5 81.59
    10 5 -5 90.29
    10 5 -5 86.59
    -10 5 5 83.89
    10 -5 5 87.29
    10 -5 5 90.19
    10 5 5 87.79
    -10 5 -5 86.69
    10 5 5 77.39
    10 -5 -5 84.09
    -10 5 -5 88.49
    10 5 5 83.79
    -10 5 -5 89.69
    10 5 5 87.89
    10 5 5 89.59
    11 -5 5 71.69
    11 5 -5 69.79
    11 -5 5 65.39
    11 5 -5 73.29
    -11 5 5 69.49
    -11 5 5 56.79
    -11 5 -5 68.19
    -11 5 -5 64.69
    -11 -5 5 70.69
    11 5 5 66.49
    11 5 5 68.59
    11 -5 -5 68.09
    11 5 5 74.79
    11 5 5 73.99
    -11 5 -5 66.69
    12 -5 5 27
    -12 5 5 28
    12 5 -5 25.7
    12 5 -5 24.1
    12 -5 5 21.9
    12 5 -5 21
    -12 5 -5 27.7
    12 5 5 19.5
    12 5 5 22.7
    -12 5 -5 25.9
    12 5 5 21.2
    12 -5 -5 25.2
    -12 -5 5 26.1
    13 5 -5 -1.5
    13 5 -5 1.7
    -13 5 5 6
    13 -5 5 4.5
    13 5 -5 1.6
    13 -5 -5 7.9
    13 5 5 0.6
    -13 -5 5 0.8
    13 5 5 0.8
    13 5 5 7
    13 -5 -5 -0.7
    -13 5 -5 3.9
    0 -6 -5 3.5
    0 6 5 4.2
    0 6 -5 6
    0 6 5 5.5
    0 6 -5 5.5
    0 6 5 3.5
    0 6 5 5.7
    0 6 -5 5.1
    0 6 -5 2.7
    0 6 5 3.3
    0 6 5 5
    0 6 5 6.1
    0 6 -5 5
    0 6 -5 3.9
    0 6 -5 5.9
    0 -6 -5 4.7
    0 6 -5 4.8
    -1 6 5 1201.58
    1 6 -5 1142.99
    1 6 -5 1087.49
    -1 6 5 1118.49
    1 6 -5 1145.99
    -1 6 5 1142.59
    -1 6 5 1140.49
    -1 6 5 1122.09
    1 6 -5 1197.08
    1 6 -5 1156.78
    -1 6 5 1182.28
    -1 -6 -5 1081.09
    -1 6 5 1126.09
    -1 -6 -5 1120.99
    1 6 -5 1137.79
    1 6 -5 1123.29
    1 6 -5 1171.68
    1 6 5 1198.48
    1 6 5 1121.99
    -1 6 -5 1167.48
    -1 6 -5 1160.28
    -1 6 -5 1126.49
    1 -6 -5 1176.58
    -1 6 -5 1224.28
    1 6 5 1153.68
    1 6 5 1105.59
    1 6 5 1167.38
    1 -6 -5 1054.89
    -1 6 -5 1107.49
    1 -6 -5 1114.79
    1 6 5 1204.58
    -1 6 -5 1204.78
    1 6 5 1223.68
    1 6 5 1033.5
    -1 6 -5 1107.09
    2 6 -5 1.9
    2 6 -5 0.5
    -2 6 5 0.5
    -2 6 5 -0.2
    -2 6 5 1.8
    2 -6 5 1
    2 6 -5 0.7
    -2 -6 -5 -2.6
    2 6 -5 1.3
    2 6 -5 1
    -2 6 5 1.1
    2 6 -5 3.9
    2 6 -5 0.1
    2 6 -5 0.6
    -2 6 5 0
    -2 -6 -5 1.9
    2 -6 5 0.9
    -2 6 5 0.2
    2 6 5 1.2
    2 -6 -5 0.7
    -2 6 -5 1.5
    -2 6 -5 2.7
    2 -6 -5 1.1
    2 6 5 1.3
    2 6 5 0.4
    -2 6 -5 1.1
    -2 6 -5 0.1
    -2 6 -5 -0.2
    2 -6 -5 1.6
    2 6 5 2.2
    -2 6 -5 0.6
    2 6 5 -1.1
    2 6 5 1.1
    2 6 5 -0.5
    2 6 5 2.9
    -2 6 -5 1
    2 6 5 3.9
    -2 6 -5 0.6
    2 6 5 0.9
    -3 6 5 15.4
    3 6 -5 14.4
    -3 6 5 11.5
    3 6 -5 14.8
    3 6 -5 13.8
    -3 6 5 14.4
    3 6 -5 13.3
    3 -6 5 12.1
    -3 6 5 17.8
    -3 6 5 11.1
    -3 6 5 11.3
    3 6 -5 9.5
    3 6 -5 15.6
    3 6 -5 13.1
    -3 6 5 15
    -3 6 5 15.9
    -3 6 -5 12.6
    3 6 5 11.1
    3 6 5 12.6
    -3 6 -5 9.9
    -3 6 -5 14.5
    3 6 5 15.3
    3 6 5 15.4
    3 6 5 14.9
    3 -6 -5 10.5
    -3 6 -5 13.8
    -3 -6 5 13
    -3 6 -5 9.9
    3 6 5 11.8
    3 6 5 13.4
    3 6 5 16.1
    -3 6 -5 12.8
    -3 6 -5 11.7
    3 6 5 10.6
    -4 6 5 16.1
    -4 6 5 13.1
    -4 -6 -5 17
    4 -6 5 16.4
    4 6 -5 17
    4 6 -5 14.6
    -4 6 5 15.1
    -4 6 5 17.4
    4 -6 5 16.5
    4 6 -5 16
    4 6 -5 17.4
    -4 6 5 16.1
    -4 6 5 18
    4 6 -5 13.9
    4 6 -5 14.9
    -4 6 5 14.1
    4 6 -5 16.4
    -4 6 5 17.8
    4 6 -5 16.8
    -4 6 -5 17.2
    -4 6 -5 20.7
    4 6 5 17.6
    -4 6 -5 16.7
    4 6 5 19.7
    4 6 5 15.5
    4 6 5 12.5
    -4 6 -5 16.2
    4 -6 -5 17
    -4 -6 5 16.8
    4 6 5 16.2
    4 6 5 19.8
    -4 6 -5 15.4
    -4 6 -5 13.4
    -4 6 -5 17.2
    4 6 5 16.4
    4 6 5 19.3
    5 6 -5 387.96
    5 6 -5 400.66
    -5 6 5 392.56
    5 6 -5 380.06
    5 6 -5 399.56
    -5 6 5 368.06
    5 -6 5 388.56
    -5 6 5 382.16
    -5 -6 -5 393.16
    5 6 -5 361.06
    -5 6 5 389.86
    5 6 -5 381.46
    5 6 -5 411.36
    -5 6 5 400.46
    5 6 -5 411.36
    -5 6 5 385.56
    -5 6 5 407.26
    5 -6 -5 388.56
    -5 6 -5 369.16
    5 6 5 401.36
    5 6 5 410.96
    5 6 5 398.26
    5 6 5 416.06
    -5 6 -5 391.56
    5 6 5 378.16
    -5 6 -5 395.96
    -5 6 -5 402.36
    -5 6 -5 412.96
    5 6 5 355.36
    5 6 5 413.16
    -5 6 -5 404.06
    -5 -6 5 374.56
    5 6 5 363.86
    6 6 -5 7.5
    6 6 -5 2.6
    6 -6 5 4.2
    6 6 -5 0.5
    -6 6 5 3.2
    -6 6 5 2.7
    -6 6 5 3.8
    -6 6 5 3.8
    6 6 -5 3.1
    6 6 -5 1.6
    6 -6 5 4
    6 6 -5 2.4
    -6 -6 -5 1.7
    -6 6 5 3.7
    6 6 -5 3.3
    -6 6 -5 4.3
    -6 6 -5 -0.3
    6 6 5 2
    6 6 5 3.3
    6 6 5 3
    -6 6 -5 3
    6 -6 -5 2.5
    6 6 5 2
    -6 6 -5 4.2
    -6 6 -5 2.1
    -6 6 -5 2.5
    6 6 5 4.6
    -6 -6 5 6.5
    6 6 5 6.8
    -7 6 5 449.26
    7 6 -5 447.56
    7 6 -5 395.56
    7 6 -5 468.35
    -7 -6 -5 425.76
    7 6 -5 455.95
    7 6 -5 453.85
    -7 6 5 449.06
    7 6 -5 429.76
    7 -6 5 441.36
    -7 6 5 448.26
    7 6 5 447.16
    7 6 5 461.25
    7 6 5 443.36
    7 6 5 456.55
    7 6 5 448.26
    -7 6 -5 445.46
    7 -6 -5 440.36
    -7 6 -5 439.56
    -7 6 -5 450.85
    -7 6 -5 411.56
    8 6 -5 307.17
    8 6 -5 315.07
    8 6 -5 325.97
    8 -6 5 321.07
    8 6 -5 332.97
    -8 -6 -5 302.67
    -8 6 5 322.47
    8 6 -5 311.27
    8 6 5 320.47
    8 6 5 323.67
    -8 6 -5 311.97
    8 6 5 335.17
    8 6 5 324.17
    -8 6 -5 315.17
    -8 6 -5 326.97
    8 6 5 323.77
    8 6 5 330.47
    8 -6 -5 307.97
    9 -6 5 497.25
    -9 -6 -5 479.75
    -9 6 5 465.45
    9 6 -5 493.85
    9 6 -5 486.05
    9 6 -5 468.35
    -9 6 -5 493.45
    9 6 5 459.15
    9 6 5 512.85
    -9 6 -5 500.45
    9 -6 -5 501.65
    9 6 5 512.85
    9 6 5 500.05
    -9 6 -5 496.85
    9 6 5 497.55
    9 6 5 486.05
    10 6 -5 7.7
    10 -6 5 6.2
    10 -6 5 8
    10 6 -5 5.6
    -10 6 5 6.9
    10 6 5 4.4
    10 6 5 6.2
    10 6 5 6
    10 6 5 4
    -10 6 -5 10
    10 6 5 10.8
    -10 6 -5 10.1
    10 6 5 7
    -10 6 -5 13.9
    10 -6 -5 8.6
    11 -6 5 291.67
    11 6 -5 312.77
    -11 6 5 299.77
    11 6 -5 292.37
    -11 6 5 266.87
    11 -6 5 296.67
    11 6 -5 303.17
    11 6 5 299.87
    -11 6 -5 298.37
    11 -6 -5 300.17
    11 6 5 288.47
    -11 6 -5 290.37
    11 6 5 297.87
    -11 6 -5 314.37
    -11 -6 5 312.87
    11 6 5 297.27
    -12 6 5 38.3
    12 6 -5 28.6
    12 6 -5 27.5
    12 -6 5 37.7
    12 -6 5 38.1
    12 6 -5 36.7
    -12 6 -5 45.8
    12 6 5 42.5
    12 -6 -5 34.9
    12 6 5 39.4
    -12 -6 5 37.3
    -12 6 -5 34.1
    -12 6 -5 43.2
    12 6 5 36.3
    -13 6 5 0.7
    13 6 -5 -1.4
    13 6 -5 2.4
    13 6 -5 -3.5
    13 -6 -5 -0.6
    -13 6 -5 -2.6
    13 6 5 -0.2
    -13 -6 5 2
    13 -6 -5 9.2
    -13 6 -5 0.2
    13 6 5 0.5
    0 7 5 0.2
    0 7 -5 -0.9
    0 7 -5 0
    0 -7 -5 0.1
    0 7 -5 0
    0 7 5 -0.4
    0 7 -5 -0.6
    0 7 -5 0.9
    0 7 5 -0.3
    0 7 -5 -0.3
    0 7 5 -0.1
    0 7 -5 -0.4
    0 7 5 2.2
    0 7 5 1.1
    0 7 -5 -0.5
    0 7 5 -0.2
    0 7 5 0.7
    1 7 -5 992.8
    -1 7 5 948.41
    -1 7 5 965.7
    1 7 -5 892.41
    -1 7 5 956.6
    1 7 -5 941.61
    1 7 -5 952.6
    -1 7 5 944.81
    -1 7 5 924.81
    1 7 -5 924.31
    -1 7 5 948.41
    1 7 -5 1008.5
    1 7 -5 926.01
    -1 7 5 936.01
    1 7 -5 975.4
    -1 7 5 1018.4
    -1 7 -5 938.71
    1 7 5 949.71
    -1 7 -5 927.11
    -1 7 -5 949.9
    -1 7 -5 927.51
    -1 7 -5 973
    1 7 5 972.3
    1 7 5 924.11
    1 7 5 933.11
    -1 7 -5 949.21
    1 7 5 962.4
    1 7 5 942.31
    1 7 5 972.2
    1 -7 -5 903.91
    -1 7 -5 940.31
    -1 7 -5 950.8
    1 7 5 947.11
    2 7 -5 94.39
    -2 7 5 95.69
    2 7 -5 93.89
    -2 7 5 92.89
    2 7 -5 93.89
    -2 7 5 91.99
    2 7 -5 98.89
    -2 7 5 96.39
    2 -7 5 92.09
    2 7 -5 91.99
    -2 7 5 92.19
    2 7 -5 96.59
    -2 7 5 88.69
    2 7 -5 98.19
    -2 7 5 92.99
    2 7 -5 97.99
    2 7 -5 96.19
    -2 7 5 98.89
    2 7 5 97.59
    -2 7 -5 95.39
    2 7 5 96.09
    -2 7 -5 95.29
    -2 7 -5 94.59
    2 7 5 99.69
    -2 7 -5 94.29
    2 7 5 94.99
    2 7 5 91.29
    2 7 5 99.19
    -2 7 -5 100.29
    2 7 5 92.99
    -2 7 -5 95.39
    2 7 5 90.09
    2 7 5 94.99
    2 -7 -5 92.89
    -2 7 -5 97.69
    -2 7 -5 85.89
    2 7 5 86.89
    -2 7 -5 86.99
    -3 7 5 1889.41
    -3 7 5 1806.52
    -3 7 5 1859.01
    3 -7 5 1729.93
    3 7 -5 1805.22
    3 -7 5 1794.72
    3 7 -5 1798.92
    -3 7 5 1788.62
    3 7 -5 1906.31
    -3 7 5 1868.11
    -3 7 5 1771.32
    3 7 -5 1862.41
    3 -7 5 1863.11
    3 7 -5 1845.12
    3 7 -5 1811.62
    3 7 -5 1734.43
    -3 7 5 1955.1
    -3 7 5 1911.61
    3 7 -5 1895.21
    -3 7 -5 1830.02
    3 7 5 1910.51
    -3 7 -5 1689.73
    3 7 5 1751.92
    -3 7 -5 1993.9
    3 7 5 1813.42
    3 7 5 1860.91
    -3 7 -5 1755.42
    3 7 5 1757.52
    3 7 5 1861.71
    -3 7 -5 1899.01
    -3 7 -5 1948.31
    3 7 5 1940.21
    3 7 5 1797.92
    -3 7 -5 1917.51
    -3 -7 5 1784.02
    -3 7 -5 1788.32
    -3 7 -5 1849.21
    -3 -7 5 1746.83
    3 7 5 1886.11
    3 -7 -5 1859.61
    4 7 -5 59.69
    4 7 -5 61.09
    -4 7 5 63.09
    -4 -7 -5 59.09
    -4 7 5 61.79
    4 7 -5 61.39
    -4 7 5 64.09
    -4 7 5 56.79
    4 7 -5 63.09
    -4 7 5 58.69
    4 -7 5 59.49
    4 7 -5 61.89
    -4 7 5 64.59
    4 7 -5 63.99
    4 7 -5 58.69
    4 7 -5 59.59
    4 -7 5 62.49
    -4 7 5 60.49
    -4 7 5 58.09
    4 7 5 63.09
    4 7 5 54.89
    4 7 5 67.49
    4 7 5 58.39
    -4 7 -5 58.69
    -4 7 -5 56.89
    -4 7 -5 64.69
    -4 7 -5 64.69
    4 7 5 55.89
    4 7 5 61.49
    -4 -7 5 59.59
    4 -7 -5 60.49
    4 7 5 65.79
    -4 7 -5 61.69
    -4 7 -5 57.49
    -4 7 -5 59.79
    5 -7 5 6.7
    5 7 -5 4.6
    5 7 -5 2.5
    5 7 -5 4.8
    -5 7 5 5.8
    -5 -7 -5 3.9
    5 7 -5 4.5
    -5 7 5 3.1
    5 7 -5 5.1
    -5 7 5 3.8
    5 7 -5 3.4
    5 7 -5 6.8
    -5 7 5 2.6
    -5 7 5 5.5
    -5 7 5 1.7
    -5 7 5 3.4
    5 -7 5 2.9
    -5 7 -5 3.1
    -5 7 -5 3.5
    -5 7 -5 2.3
    5 7 5 3
    -5 7 -5 2.4
    -5 7 -5 5.2
    5 7 5 5
    5 7 5 4.9
    -5 7 -5 6.3
    5 7 5 2.4
    5 7 5 3.2
    -5 7 -5 3.2
    5 -7 -5 6.1
    5 7 5 4.9
    5 7 5 4.6
    -6 7 5 176.78
    -6 7 5 167.88
    6 7 -5 170.78
    -6 7 5 164.98
    6 7 -5 176.18
    6 7 -5 178.28
    6 7 -5 169.28
    6 7 -5 174.28
    6 -7 5 172.18
    -6 -7 -5 156.68
    6 7 -5 158.68
    -6 7 5 168.68
    -6 7 5 180.58
    6 7 -5 168.78
    -6 7 5 170.68
    6 7 5 166.78
    -6 7 -5 172.58
    6 7 5 172.88
    -6 7 -5 171.78
    -6 7 -5 182.58
    6 7 5 171.28
    -6 7 -5 166.58
    -6 7 -5 165.78
    6 7 5 171.48
    6 7 5 177.78
    -6 7 -5 172.28
    6 7 5 174.78
    6 -7 -5 170.58
    -7 7 5 1933.81
    7 7 -5 1851.51
    7 7 -5 1893.91
    7 7 -5 1861.01
    -7 7 5 1846.12
    7 7 -5 1889.01
    -7 7 5 1891.21
    -7 -7 -5 1857.01
    7 7 -5 1847.62
    7 -7 5 1851.01
    7 7 -5 1876.31
    7 7 -5 1889.61
    7 7 5 1889.71
    -7 7 -5 1786.02
    -7 7 -5 1948.71
    7 7 5 1962.7
    7 7 5 1913.31
    7 -7 -5 1912.71
    7 7 5 2013.6
    -7 7 -5 1945.61
    -7 7 -5 1854.31
    7 7 5 1885.31
    -7 7 -5 1880.71
    7 7 5 1893.01
    8 7 -5 47.1
    -8 -7 -5 42
    8 7 -5 43.7
    8 7 -5 45.6
    -8 7 5 48.3
    8 7 -5 47.6
    8 7 -5 53.49
    8 -7 5 45.8
    -8 7 5 50.09
    8 7 5 48.2
    -8 7 -5 44.9
    -8 7 -5 48.5
    -8 7 -5 49.3
    8 7 5 45.5
    8 -7 -5 50.19
    -8 7 -5 48.8
    8 7 5 31.3
    8 7 5 50.39
    9 7 -5 585.64
    -9 7 5 588.24
    9 7 -5 595.64
    9 7 -5 615.54
    -9 7 5 573.14
    9 -7 5 584.04
    9 7 5 601.84
    9 7 5 591.24
    -9 7 -5 584.64
    -9 7 -5 635.64
    9 7 5 617.74
    -9 7 -5 597.84
    9 7 5 580.14
    9 -7 -5 600.94
    9 7 5 591.94
    9 7 5 599.84
    10 7 -5 0.5
    -10 7 5 0
    -10 7 5 -1
    10 7 -5 -1.8
    10 -7 5 -2.1
    10 7 -5 0.4
    10 -7 5 0
    10 7 5 -1
    -10 7 -5 0.6
    10 7 5 0.5
    -10 7 -5 2.1
    10 7 5 1.8
    -10 7 -5 2.9
    10 7 5 1.8
    10 7 5 1.3
    10 -7 -5 -0.5
    10 7 5 2.8
    -11 7 5 286.97
    11 -7 5 290.87
    11 -7 5 278.17
    11 7 -5 301.27
    11 7 -5 274.77
    11 7 -5 276.57
    -11 7 5 262.27
    11 -7 -5 282.87
    11 7 5 289.77
    -11 7 -5 288.57
    11 7 5 266.27
    -11 -7 5 302.77
    -11 7 -5 302.07
    -11 7 -5 297.47
    11 7 5 290.97
    11 7 5 289.97
    12 7 -5 24.3
    12 7 -5 28.8
    12 7 -5 20.6
    -12 7 5 23.8
    12 -7 5 31.4
    -12 7 -5 23.4
    12 7 5 24.3
    12 7 5 24.4
    12 -7 -5 27.8
    -12 7 -5 27.9
    -12 7 -5 26.6
    -12 -7 5 26.6
    -13 7 5 320.37
    13 7 -5 314.67
    13 7 -5 308.37
    -13 7 -5 338.97
    13 -7 -5 317.37
    -13 -7 5 335.97
    13 7 5 344.97
    -13 7 -5 327.87
    0 8 5 2.3
    0 8 -5 3.5
    0 8 5 3.8
    0 8 -5 3.2
    0 8 -5 2.1
    0 8 5 2.8
    0 8 5 2.3
    0 8 -5 6
    0 8 -5 6.8
    0 8 -5 3.6
    0 8 5 1.8
    0 8 -5 4
    0 8 5 2.9
    0 8 -5 3.5
    0 8 5 3.3
    -1 8 5 2328.97
    1 8 -5 2289.27
    1 8 -5 2361.26
    1 8 -5 2267.37
    1 8 -5 2306.17
    -1 8 5 2324.77
    -1 8 5 2203.38
    -1 8 5 2219.88
    1 8 -5 2355.06
    1 8 -5 2351.36
    -1 8 5 2275.57
    -1 8 5 2246.28
    -1 8 5 2424.86
    -1 8 5 2263.17
    1 8 -5 2278.57
    1 8 -5 2225.28
    -1 8 -5 2213.78
    1 8 5 2310.17
    1 8 5 2356.46
    -1 8 -5 2363.86
    1 8 5 2344.17
    -1 8 -5 2342.87
    -1 8 -5 2295.67
    -1 8 -5 2373.96
    1 8 5 2358.46
    1 8 5 2225.18
    1 8 5 2193.68
    1 8 5 2242.78
    -1 8 -5 2312.07
    -1 8 -5 2185.68
    1 -8 -5 2273.37
    -1 8 -5 2220.28
    1 8 5 2267.07
    -2 8 5 88.19
    2 8 -5 89.69
    2 8 -5 98.89
    2 8 -5 97.79
    2 8 -5 93.29
    -2 8 5 93.19
    2 8 -5 91.49
    2 8 -5 85.89
    -2 8 5 87.49
    -2 8 5 101.59
    -2 8 5 93.59
    -2 8 5 93.79
    -2 8 5 90.89
    2 8 -5 96.99
    -2 8 5 89.79
    2 8 -5 101.39
    2 8 5 95.19
    2 8 5 97.19
    2 8 5 93.09
    -2 8 -5 104.99
    -2 8 -5 94.59
    2 8 5 97.59
    2 8 5 91.99
    2 -8 -5 84.49
    -2 8 -5 86.79
    -2 8 -5 94.19
    -2 8 -5 92.49
    2 8 5 94.59
    2 8 5 92.19
    -2 8 -5 91.29
    -2 8 -5 96.19
    -2 8 -5 98.59
    3 8 -5 309.07
    -3 8 5 340.57
    -3 8 5 333.77
    -3 8 5 330.87
    3 8 -5 317.67
    -3 8 5 332.87
    3 -8 5 316.27
    3 8 -5 333.57
    -3 8 5 327.47
    3 8 -5 342.27
    3 8 -5 340.87
    -3 8 5 337.57
    3 8 -5 313.47
    -3 8 5 333.07
    -3 8 5 314.37
    3 8 -5 330.57
    3 8 -5 318.97
    -3 8 5 339.67
    3 8 5 318.77
    -3 8 -5 347.47
    -3 8 -5 303.67
    -3 8 -5 316.77
    3 8 5 343.57
    3 8 5 314.87
    -3 8 -5 312.37
    3 8 5 342.87
    3 8 5 326.07
    3 8 5 330.77
    -3 8 -5 324.27
    -3 8 -5 337.87
    3 8 5 325.27
    3 8 5 336.77
[truncated: 686,322 more chars]
