# Supplementary material for: Crystal structure of (ferrocenylmeth­yl)di­methyl­ammonium hydrogen oxalate
Source: Acta Crystallogr E Crystallogr Commun. 2015 Jul 17;71(Pt 8):947–9. doi: 10.1107/S205698901501333X (PMC4571364; doi:10.1107/S205698901501333X)
Supplement: Supplementary file 2 [file e-71-00947-Isup2.hkl]

#
# h,k,l, Fc-squared, Fo-squared, sigma(Fo-squared), status flag
#
data_I
_shelx_title                '   '
_shelx_refln_list_code          4
_shelx_F_calc_maximum      265.08
_exptl_crystal_F_000      1392.00
_reflns_d_resolution_high  0.7690

loop_
 _space_group_symop_operation_xyz
 'x, y, z'
 '-x+1/2, -y, z+1/2'
 '-x, y+1/2, -z+1/2'
 'x+1/2, -y+1/2, -z'
 '-x, -y, -z'
 'x-1/2, y, -z-1/2'
 'x, -y-1/2, z-1/2'
 '-x-1/2, y-1/2, z'

_cell_length_a    11.2225
_cell_length_b    14.8991
_cell_length_c    17.2727
_cell_angle_alpha  90.000
_cell_angle_beta   90.000
_cell_angle_gamma  90.000

_shelx_F_squared_multiplier     1.000

loop_
 _refln_index_h
 _refln_index_k
 _refln_index_l
 _refln_F_squared_calc
 _refln_F_squared_meas
 _refln_F_squared_sigma
 _refln_observed_status
   2   0   0      17315.12      19068.39       463.54 o
   4   0   0      42951.45      46765.96       850.69 o
   6   0   0      40830.94      40963.43       563.56 o
   8   0   0        468.49        465.63        16.79 o
  10   0   0       8224.21       8186.86       154.88 o
  12   0   0       2060.42       1968.07        32.33 o
  14   0   0        912.17        941.21        51.51 o
   2   1   0      48384.03      51092.50       917.61 o
   4   1   0       1577.47       1447.94        23.66 o
   6   1   0       6210.70       6108.93        55.03 o
   8   1   0      27960.04      29356.86       350.67 o
  10   1   0       1449.05       1378.01        20.34 o
  12   1   0      10155.07      10143.95       124.28 o
  14   1   0       3394.72       3526.84       140.45 o
   2   2   0       4643.15       5332.05        60.48 o
   4   2   0      10905.05      11661.34       191.88 o
   6   2   0       5389.34       5240.17        54.55 o
   8   2   0         50.26         75.44         4.22 o
  10   2   0       3748.67       3765.49        45.69 o
  12   2   0        766.27        752.71        16.80 o
  14   2   0        147.32        135.19        11.67 o
   2   3   0      30599.28      32017.68       485.83 o
   4   3   0       5415.86       6062.33        62.19 o
   6   3   0      11314.48      12031.64       186.76 o
   8   3   0         38.38         51.40         5.35 o
  10   3   0        289.13        285.91        11.28 o
  12   3   0        153.59        144.17         8.24 o
  14   3   0        385.47        383.38        15.20 o
   0   4   0       1135.77       1128.20        45.68 o
   2   4   0      24210.05      25426.70       262.41 o
   4   4   0        767.69        684.25         8.76 o
   6   4   0        162.35        187.44         5.11 o
   8   4   0       2120.31       2230.91        29.52 o
  10   4   0        209.32        207.82        12.05 o
  12   4   0        511.25        463.01        13.87 o
  14   4   0       1163.63       1195.35        35.46 o
   2   5   0      18384.59      18563.06       144.10 o
   4   5   0        247.97        218.91         5.84 o
   6   5   0       7693.86       7838.79        77.71 o
   8   5   0        307.30        305.42         8.38 o
  10   5   0         57.63         43.64         5.89 o
  12   5   0       1575.57       1593.31        25.89 o
  14   5   0       1265.21       1173.91        29.65 o
   0   6   0       2523.73       1978.17        28.15 o
   2   6   0       2646.82       2872.89        24.09 o
   4   6   0      11540.65      11600.54        86.03 o
   6   6   0       7419.27       7199.84        73.54 o
   8   6   0       1667.21       1702.56        21.52 o
  10   6   0        899.54        997.00        16.18 o
  12   6   0       1557.71       1611.02        28.54 o
   2   7   0       1375.21       1301.73        10.09 o
   4   7   0      13818.29      15456.79       109.27 o
   6   7   0        101.13        172.83         6.24 o
   8   7   0        889.04        826.33        15.37 o
  10   7   0       3012.79       2758.55        37.73 o
  12   7   0         59.76         81.54         7.72 o
   0   8   0        644.94        530.31         7.97 o
   2   8   0       1400.26       1526.41        11.57 o
   4   8   0       5682.42       6067.68        45.82 o
   6   8   0       4497.67       4548.50        44.81 o
   8   8   0          6.20          7.07         4.38 o
  10   8   0       1133.41       1101.93        19.71 o
  12   8   0        119.95        147.58         8.61 o
   2   9   0      25961.63      27275.01       239.98 o
   4   9   0       3891.08       4085.54        36.25 o
   6   9   0         80.35         87.56         4.18 o
   8   9   0       3514.66       3628.54        44.18 o
  10   9   0         64.35         66.19         6.76 o
  12   9   0       2254.27       2246.40        35.70 o
   0  10   0       2114.24       1881.57        21.38 o
   2  10   0        110.01         93.47         2.90 o
   4  10   0       5461.02       5785.90        47.70 o
   6  10   0       1445.46       1473.75        18.33 o
   8  10   0        434.73        426.31        10.51 o
  10  10   0       4124.26       4176.47        57.37 o
  12  10   0         87.26         91.41        10.66 o
   2  11   0       1821.44       1715.41        14.33 o
   4  11   0        959.88       1043.71        11.42 o
   6  11   0       2954.77       2842.25        31.87 o
   8  11   0        756.05        806.19        15.27 o
  10  11   0        230.67        230.58        16.11 o
  12  11   0        124.70        117.08        14.83 o
   0  12   0         25.87         28.18         3.80 o
   2  12   0       1039.40       1123.82        10.77 o
   4  12   0       2514.34       2565.89        24.05 o
   6  12   0        129.94        107.94         4.86 o
   8  12   0        933.63        934.92        15.37 o
  10  12   0        233.78        241.77         9.55 o
   2  13   0       4602.21       4502.31        40.05 o
   4  13   0       3451.19       3363.25        34.05 o
   6  13   0         65.91         62.90         4.78 o
   8  13   0       1163.11       1205.18        18.97 o
  10  13   0        189.63        223.34         9.31 o
   0  14   0      23771.29      25066.19       347.23 o
   2  14   0        361.35        327.10         7.71 o
   4  14   0       3351.07       3532.31        37.29 o
   6  14   0       1525.16       1613.57        21.04 o
   8  14   0       1490.27       1432.53        23.16 o
  10  14   0       4465.90       4481.52       288.36 o
   2  15   0      11351.09      11595.99       125.06 o
   4  15   0       1604.15       1634.89        23.76 o
   6  15   0       2564.02       2565.18        32.42 o
   8  15   0      11359.64      11541.29       176.86 o
   0  16   0      13292.65      13404.36       187.48 o
   2  16   0       1005.17       1021.76        13.90 o
   4  16   0       7391.44       7390.72        97.42 o
   6  16   0       4497.51       4408.31        64.54 o
   8  16   0         34.72         26.27         9.01 o
   2  17   0         17.47         14.58         5.02 o
   4  17   0        377.44        362.17        11.05 o
   6  17   0        109.70        121.42         8.89 o
   0  18   0         91.88         98.06         8.09 o
   2  18   0         55.69         61.41         8.09 o
   4  18   0        199.22        226.41        10.42 o
   2  19   0        374.60        430.66        15.36 o
   1   1   1       3555.38       3852.17        45.09 o
   2   1   1       5900.85       5342.68        46.82 o
   3   1   1      11187.67      11681.21       117.33 o
   4   1   1       8612.64       8821.97        62.79 o
   5   1   1        346.40        352.11         3.91 o
   6   1   1        715.86        746.68         7.17 o
   7   1   1       6690.56       6713.94        44.64 o
   8   1   1        214.89        243.89         4.85 o
   9   1   1       4147.38       4137.29        36.73 o
  10   1   1         92.98         91.48         3.92 o
  11   1   1       1110.34       1091.27        11.43 o
  12   1   1          0.75          2.63         4.20 o
  13   1   1       1716.29       1701.96        21.19 o
  14   1   1        441.46        454.27        16.40 o
   0   2   1       3382.35       3751.10        37.06 o
   2   2   1       1438.28       1436.96        15.83 o
   3   2   1        120.00        132.75         2.72 o
   4   2   1         72.44         55.37         3.21 o
   5   2   1      15428.99      14993.73       111.95 o
   6   2   1        682.55        754.44         6.86 o
   7   2   1       1504.59       1503.42        11.56 o
   8   2   1        396.56        373.88         5.58 o
   9   2   1       4634.57       4491.35        38.60 o
  10   2   1       1151.77       1100.89        12.08 o
  11   2   1       5281.17       5145.51        49.25 o
  12   2   1        103.28        104.92         5.35 o
  13   2   1         14.66         16.92         5.27 o
  14   2   1         20.84         28.30         7.89 o
   1   3   1      14750.67      15463.74       158.05 o
   2   3   1       2305.52       2298.86        17.61 o
   3   3   1       1111.76       1235.47        10.07 o
   4   3   1        758.90        714.62         6.51 o
   5   3   1        328.17        341.56         4.42 o
   6   3   1        620.47        602.28         5.91 o
   7   3   1       7136.04       7044.54        53.86 o
   8   3   1          0.52          0.54         2.40 o
   9   3   1        359.70        324.15         7.45 o
  10   3   1       1842.77       1743.80        19.90 o
  11   3   1       1314.14       1265.59        15.93 o
  12   3   1          1.88          4.28         4.64 o
  13   3   1       1365.20       1330.42        17.66 o
  14   3   1        332.00        352.13        11.61 o
   0   4   1      18979.47      18442.48       470.07 o
   1   4   1       6416.03       6967.39        51.68 o
   2   4   1       3033.78       3189.97        21.39 o
   3   4   1       5515.79       5652.73        33.88 o
   4   4   1       3059.59       3186.73        21.23 o
   5   4   1       2086.98       1893.12        14.77 o
   6   4   1       1901.21       1996.52        14.73 o
   7   4   1        944.65        881.17         8.56 o
   8   4   1         32.02         34.74         2.92 o
   9   4   1        181.29        197.31         5.85 o
  10   4   1        828.31        785.32        10.87 o
  11   4   1        353.77        340.03         8.77 o
  12   4   1          1.50         -1.78         4.73 o
  13   4   1        753.75        747.39        11.04 o
  14   4   1         53.94         41.84         7.52 o
   1   5   1       3237.29       3391.45        22.02 o
   2   5   1       2606.08       2955.95        17.56 o
   3   5   1         30.41         21.98         1.58 o
   4   5   1         66.31         81.21         1.77 o
   5   5   1       2716.00       3250.27        21.76 o
   6   5   1        990.64       1048.05         8.25 o
   7   5   1        506.22        515.99         5.89 o
   8   5   1          0.98          0.56         2.95 o
   9   5   1        640.76        593.38         9.02 o
  10   5   1          8.66         10.87         3.89 o
  11   5   1        107.13        101.95         4.94 o
  12   5   1        152.75        154.52         5.82 o
  13   5   1        167.12        190.27         6.77 o
  14   5   1          0.13         -6.08         6.92 o
   0   6   1        723.51        751.50         7.70 o
   1   6   1       7310.60       7307.59        43.21 o
   2   6   1       1579.09       1620.12         9.63 o
   3   6   1        926.09        928.91         5.66 o
   4   6   1        294.73        322.01         3.03 o
   5   6   1      15527.52      16066.50        97.81 o
   6   6   1        439.52        455.56         4.63 o
   7   6   1       1248.54       1141.81         9.76 o
   8   6   1         96.72        110.66         3.52 o
   9   6   1       1422.12       1443.60        14.88 o
  10   6   1         16.82         32.03         4.09 o
  11   6   1        781.75        840.56        11.80 o
  12   6   1        268.50        259.69         8.91 o
  13   6   1        191.62        164.04         7.09 o
   1   7   1       3833.04       3736.63        24.38 o
   2   7   1       5181.96       5648.24        28.16 o
   3   7   1      58515.85      62385.27       494.50 o
   4   7   1         60.18         78.78         1.70 o
   5   7   1        196.23        200.95         3.08 o
   6   7   1        809.31        814.34         6.79 o
   7   7   1      11559.73      11522.15        77.39 o
   8   7   1         23.24         19.50         3.11 o
   9   7   1       3470.23       3674.55        32.73 o
  10   7   1         86.40         89.72         5.01 o
  11   7   1       2484.80       2559.31        27.59 o
  12   7   1        182.28        180.21         6.87 o
  13   7   1       5873.31       5955.10        68.16 o
   0   8   1          7.83          9.48         1.54 o
   1   8   1      13875.12      14301.50        74.94 o
   2   8   1         12.18         16.23         1.12 o
   3   8   1       2627.82       2743.74        15.02 o
   4   8   1        516.01        547.69         4.43 o
   5   8   1      29275.05      31110.78       195.09 o
   6   8   1         72.04         70.82         2.53 o
   7   8   1        208.01        193.30         5.02 o
   8   8   1       1219.24       1201.79        11.96 o
   9   8   1       6059.25       6317.64        54.10 o
  10   8   1        216.68        198.88         5.97 o
  11   8   1       3970.78       4181.47        42.29 o
  12   8   1        434.38        418.70        10.21 o
  13   8   1        226.65        239.87         8.15 o
   1   9   1        918.80        822.64         5.14 o
   2   9   1       2263.41       2430.59        13.58 o
   3   9   1      10982.53      11591.55        58.87 o
   4   9   1       1556.57       1541.74        10.23 o
   5   9   1        119.29        112.39         2.73 o
   6   9   1       2274.36       2290.72        17.94 o
   7   9   1       3678.71       3550.04        26.30 o
   8   9   1         57.00         67.35         3.86 o
   9   9   1        511.30        542.41         9.18 o
  10   9   1         15.05         16.63         4.42 o
  11   9   1         26.06         17.19         5.74 o
  12   9   1        202.55        207.57         6.62 o
   0  10   1       1728.28       1909.75        15.86 o
   1  10   1         19.52         12.22         1.46 o
   2  10   1       1354.96       1329.59         8.37 o
   3  10   1       1705.58       1754.91        11.45 o
   4  10   1        249.14        269.95         3.92 o
   5  10   1         26.62         21.88         2.37 o
   6  10   1       1363.68       1293.34        11.73 o
   7  10   1       2108.36       2024.31        16.86 o
   8  10   1         92.73         79.78         3.86 o
   9  10   1         23.90         16.29         3.98 o
  10  10   1        167.66        144.31         5.93 o
  11  10   1         50.09         53.44         5.50 o
  12  10   1          7.52          9.25         5.02 o
   1  11   1       1952.52       1928.44        11.78 o
   2  11   1          0.99          2.71         1.72 o
   3  11   1        892.04        845.31         6.44 o
   4  11   1        225.22        254.56         4.21 o
   5  11   1       1011.53       1075.77         9.88 o
   6  11   1        173.15        168.94         3.92 o
   7  11   1        371.10        407.26         6.35 o
   8  11   1       1124.17       1062.47        11.99 o
   9  11   1        998.29        961.76        11.86 o
  10  11   1         62.12         94.27         5.66 o
  11  11   1        244.60        275.82         7.43 o
   0  12   1        879.12        793.57         8.77 o
   1  12   1       1876.92       1736.65        10.80 o
   2  12   1          0.25          0.70         1.91 o
   3  12   1        332.57        335.72         4.25 o
   4  12   1          3.12          5.27         2.33 o
   5  12   1        314.63        290.77         5.25 o
   6  12   1        203.40        198.32         4.41 o
   7  12   1         59.55         55.46         4.08 o
   8  12   1         24.90         17.59         3.88 o
   9  12   1       4125.18       4268.49        39.69 o
  10  12   1        854.33        885.85        12.44 o
  11  12   1        681.18        674.88        12.31 o
   1  13   1       2020.36       1984.40        13.87 o
   2  13   1        626.24        594.12         6.03 o
   3  13   1       4041.44       4006.95        26.31 o
   4  13   1       2296.52       2288.05        16.60 o
   5  13   1         22.27         18.06         3.03 o
   6  13   1         24.74         23.55         3.35 o
   7  13   1       1183.10       1272.24        12.53 o
   8  13   1         38.79         25.30         4.09 o
   9  13   1       2713.59       2756.19        27.62 o
  10  13   1         45.84         40.99         5.11 o
   0  14   1         21.88         22.91         3.62 o
   1  14   1       1661.58       1726.52        13.56 o
   2  14   1         46.94         40.77         2.75 o
   3  14   1        439.86        403.18         5.69 o
   4  14   1         19.09         17.10         3.16 o
   5  14   1        449.77        460.36         7.59 o
   6  14   1        215.39        217.96         4.75 o
   7  14   1       2462.40       2485.42        22.29 o
   8  14   1        334.98        324.62         8.24 o
   9  14   1        425.41        464.62         9.35 o
  10  14   1        306.99        315.66        16.42 o
   1  15   1        183.04        188.33         5.24 o
   2  15   1         34.99         37.57         3.51 o
   3  15   1       1153.53       1110.09        10.88 o
   4  15   1          3.41          5.51         3.54 o
   5  15   1          1.82          9.42         3.69 o
   6  15   1        468.20        457.60         8.01 o
   7  15   1        710.24        644.28        10.54 o
   8  15   1          7.74         10.55         5.05 o
   9  15   1          1.95         -5.61         6.85 o
   0  16   1        761.47        704.49        11.14 o
   1  16   1       2232.91       2218.14        17.53 o
   2  16   1         82.16         71.35         3.67 o
   3  16   1         16.49         25.68         3.64 o
   4  16   1        408.16        387.28         8.47 o
   5  16   1       3865.93       3920.80        37.95 o
   6  16   1          0.68          3.91         4.22 o
   7  16   1         98.19        107.32         5.45 o
   8  16   1        178.70        192.61         7.48 o
   1  17   1       1117.53       1108.33        11.45 o
   2  17   1          0.38          3.55         3.61 o
   3  17   1       3379.14       3436.86        34.91 o
   4  17   1        183.49        189.01         5.88 o
   5  17   1        106.35        101.49         5.89 o
   6  17   1         38.76         27.79         5.09 o
   0  18   1        467.89        427.08         9.58 o
   1  18   1        707.75        708.87         8.73 o
   2  18   1        134.13        145.54         5.17 o
   3  18   1        238.47        211.84         6.03 o
   4  18   1          0.37         -0.39         4.93 o
   5  18   1       2969.08       2915.86        47.12 o
   1  19   1         33.11         30.70         7.29 o
   2  19   1         35.76         39.59         5.93 o
   0   0   2      16299.19      17993.89       477.59 o
   1   0   2       9562.97      10074.50       174.64 o
   2   0   2       2380.08       2236.37        30.67 o
   3   0   2          0.21         -1.71         1.71 o
   4   0   2       1010.61        754.26         9.86 o
   5   0   2        976.18        975.65        14.66 o
   6   0   2      24301.74      26837.68       286.48 o
   7   0   2        284.17        269.06         5.43 o
   8   0   2       4353.22       4252.12        49.80 o
   9   0   2        410.74        422.96         9.14 o
  10   0   2      26975.34      27257.90       307.95 o
  11   0   2        523.25        505.02        10.71 o
  12   0   2        881.57        877.88        16.61 o
  13   0   2          6.98          1.82         9.81 o
  14   0   2       1018.71       1008.19        27.50 o
   1   1   2         85.58         81.81         1.94 o
   2   1   2      39007.50      43298.91       519.28 o
   3   1   2       1376.15       1323.35        17.52 o
   4   1   2       5149.87       4906.50        37.75 o
   5   1   2        857.51        873.02         7.99 o
   6   1   2       4329.93       4468.81        33.91 o
   7   1   2         99.59        103.84         2.94 o
   8   1   2       4137.76       4334.00        35.00 o
   9   1   2         24.16         22.77         2.87 o
  10   1   2       2271.11       2178.86        19.75 o
  11   1   2         15.20         12.81         4.09 o
  12   1   2       3211.24       3112.29        27.58 o
  13   1   2         25.48         28.93         6.86 o
  14   1   2        875.29        925.13        17.36 o
   0   2   2        784.11        662.39        11.23 o
   1   2   2       2382.60       2439.72        29.72 o
   2   2   2      19203.94      20846.40       263.00 o
   3   2   2        211.07        185.20         3.16 o
   4   2   2       1077.84       1154.21        10.62 o
   5   2   2        935.92        939.55         7.57 o
   6   2   2         44.14         46.19         2.06 o
   7   2   2         56.31         60.38         2.28 o
   8   2   2         20.16         43.56         2.58 o
   9   2   2         36.89         30.59         2.87 o
  10   2   2        106.87         97.00         4.40 o
  11   2   2        324.48        310.22         7.80 o
  12   2   2        967.42        956.71        12.32 o
  13   2   2         72.14         87.65         8.34 o
  14   2   2        473.09        483.21        15.12 o
   1   3   2        873.84        877.81         9.44 o
   2   3   2       3334.81       3070.85        27.16 o
   3   3   2        897.06        877.13         8.23 o
   4   3   2       7496.91       7627.85        46.31 o
   5   3   2        860.31        890.71         7.47 o
   6   3   2        105.39        113.21         2.31 o
   7   3   2        472.43        460.63         5.19 o
   8   3   2       1450.83       1412.86        13.69 o
   9   3   2        619.87        592.44         8.03 o
  10   3   2       1033.49       1071.02        13.40 o
  11   3   2          0.06         -3.73         4.30 o
  12   3   2         77.91         81.67         5.44 o
  13   3   2        104.25        102.24         6.05 o
  14   3   2        468.19        454.81        12.35 o
   0   4   2       1375.55       1326.78        17.66 o
   1   4   2       1533.90       1667.46        12.20 o
   2   4   2       4393.66       4486.48        34.45 o
   3   4   2        975.28        996.66         7.33 o
   4   4   2      13102.44      13389.49        85.78 o
   5   4   2         77.89         81.59         2.12 o
   6   4   2       7845.02       7479.73        50.35 o
   7   4   2        205.95        220.47         4.16 o
   8   4   2       2988.01       2867.06        26.31 o
   9   4   2         71.40         75.84         3.95 o
  10   4   2       3225.84       3262.79        32.43 o
  11   4   2         58.23         52.09         4.93 o
  12   4   2        495.19        512.53         9.97 o
  13   4   2         54.04         53.77         4.94 o
  14   4   2        151.47        147.03         9.62 o
   1   5   2        497.36        509.48         3.76 o
   2   5   2        336.82        352.60         3.28 o
   3   5   2        255.63        255.54         2.75 o
   4   5   2      25436.26      27192.58       170.34 o
   5   5   2         10.68         11.89         1.44 o
   6   5   2       1907.97       1610.43        11.63 o
   7   5   2         17.69         19.99         2.22 o
   8   5   2       9203.62       9468.95        79.05 o
   9   5   2        436.38        409.48         8.13 o
  10   5   2         18.46         20.99         4.03 o
  11   5   2         46.03         40.48         4.78 o
  12   5   2       3596.15       3555.68        34.10 o
  13   5   2         40.48         53.38         5.04 o
  14   5   2        954.80        946.50        16.77 o
   0   6   2       7266.36       7326.55        60.61 o
   1   6   2          2.92          7.61         0.92 o
   2   6   2       1497.58       1427.51         8.53 o
   3   6   2        773.66        807.34         5.51 o
   4   6   2      11297.54      11627.73        65.03 o
   5   6   2         65.12         67.79         1.74 o
   6   6   2      10907.23      11451.52        81.31 o
   7   6   2        101.55        100.49         2.83 o
   8   6   2         80.24         84.81         3.57 o
   9   6   2        339.20        354.16         9.50 o
  10   6   2       2935.87       3070.78        29.00 o
  11   6   2         95.89        101.53         4.89 o
  12   6   2        388.54        385.82        10.30 o
  13   6   2        127.32        147.72         5.99 o
   1   7   2         39.11         43.48         1.16 o
   2   7   2       2750.70       2833.07        16.22 o
   3   7   2        684.17        724.98         4.73 o
   4   7   2       3120.07       3141.16        19.16 o
   5   7   2        982.54       1043.27         7.66 o
   6   7   2        832.70        725.78         6.45 o
   7   7   2        150.37        148.59         3.60 o
   8   7   2         67.86         86.30         3.58 o
   9   7   2        495.08        478.92         8.11 o
  10   7   2        178.18        194.38         7.16 o
  11   7   2         54.76         54.65         4.79 o
  12   7   2        112.41        128.43         5.98 o
  13   7   2          1.52          7.17         5.04 o
   0   8   2      10157.65      10663.88        97.73 o
   1   8   2        333.16        311.19         2.73 o
   2   8   2        815.40        833.64         5.21 o
   3   8   2          4.62          0.99         1.26 o
   4   8   2       9393.89       9901.46        60.15 o
   5   8   2         49.22         53.73         2.06 o
   6   8   2       3746.64       3447.75        23.47 o
   7   8   2         61.44         62.27         2.95 o
   8   8   2        485.74        438.38         7.70 o
   9   8   2         45.59         51.23         4.21 o
  10   8   2       1082.77       1133.84        13.36 o
  11   8   2         48.48         49.87         4.99 o
  12   8   2         12.81          0.09         4.93 o
  13   8   2        197.54        218.15         8.23 o
   1   9   2          1.23         -0.22         1.17 o
   2   9   2      11767.23      12223.74        62.67 o
   3   9   2        548.85        579.65         4.55 o
   4   9   2       8009.65       8574.40        49.85 o
   5   9   2        789.24        785.13         7.03 o
   6   9   2       1877.78       1744.34        13.68 o
   7   9   2        281.68        275.56         5.27 o
   8   9   2      14587.48      14896.57       114.00 o
   9   9   2        247.83        223.11         6.24 o
  10   9   2         75.31         78.54         4.89 o
  11   9   2         32.51         45.64         5.83 o
  12   9   2       2219.12       2273.37        26.71 o
   0  10   2       7186.54       7029.15        55.51 o
   1  10   2         77.47         85.20         1.88 o
   2  10   2       4001.98       4050.11        24.11 o
   3  10   2        652.98        676.04         5.39 o
   4  10   2       6316.88       6462.41        41.00 o
   5  10   2        236.78        241.24         4.38 o
   6  10   2       6896.32       6942.86        51.60 o
   7  10   2         83.14         90.85         3.58 o
   8  10   2       1088.58       1101.56        11.99 o
   9  10   2         51.89         53.36         4.16 o
  10  10   2       6350.67       6614.45        62.17 o
  11  10   2         11.54         13.65         5.59 o
  12  10   2        138.29        165.08         7.30 o
   1  11   2        269.42        272.72         3.68 o
   2  11   2       3276.84       3039.08        19.15 o
   3  11   2          4.43          5.11         1.85 o
   4  11   2       4304.16       4371.83        27.52 o
   5  11   2         35.47         36.05         2.70 o
   6  11   2        360.21        349.42         6.29 o
   7  11   2        174.96        156.58         4.19 o
   8  11   2       3407.69       3506.07        29.69 o
   9  11   2         10.23         15.41         4.12 o
  10  11   2        501.79        519.12        10.08 o
  11  11   2        174.26        171.32         6.77 o
   0  12   2        838.67        797.83         9.14 o
   1  12   2        135.89        142.12         3.41 o
   2  12   2        138.73        161.36         3.32 o
   3  12   2        191.87        201.52         3.42 o
   4  12   2       2873.83       2845.50        19.31 o
   5  12   2         92.84         91.45         3.61 o
   6  12   2         65.66         69.72         3.45 o
   7  12   2        116.13        125.69         4.46 o
   8  12   2        430.39        366.88         7.31 o
   9  12   2          3.40          5.05         4.12 o
  10  12   2        840.54        831.98        12.04 o
  11  12   2          5.07         15.12         5.63 o
   1  13   2        104.74        111.38         2.84 o
   2  13   2        416.76        436.31         5.40 o
   3  13   2          8.82         10.74         2.53 o
   4  13   2        159.97        173.94         4.04 o
   5  13   2         20.94         25.68         3.17 o
   6  13   2       1204.18       1258.59        12.37 o
   7  13   2          6.39          5.38         3.40 o
   8  13   2        190.76        193.06         5.15 o
   9  13   2        125.42        129.65         5.24 o
  10  13   2        517.84        538.94        13.02 o
   0  14   2       1236.95       1259.75        14.09 o
   1  14   2        214.07        206.48         4.11 o
   2  14   2        503.47        485.36         5.81 o
   3  14   2         44.50         42.56         3.00 o
   4  14   2        486.47        502.30         8.11 o
   5  14   2         71.55         63.64         3.82 o
   6  14   2       1584.65       1627.52        15.11 o
   7  14   2          0.15          5.12         3.63 o
   8  14   2       2289.49       2313.41        23.81 o
   9  14   2         39.49         40.91         5.26 o
   1  15   2          3.93          9.27         3.30 o
   2  15   2       7389.24       7507.06        51.40 o
   3  15   2         78.65         80.69         3.49 o
   4  15   2       3159.81       3290.10        28.59 o
   5  15   2        121.45        115.32         4.59 o
   6  15   2       1252.13       1278.84        15.10 o
   7  15   2         12.32         15.83         4.47 o
   8  15   2       4589.29       4532.75        46.69 o
   9  15   2        132.89        125.64         7.31 o
   0  16   2        470.35        503.82        10.11 o
   1  16   2        381.62        385.39         6.51 o
   2  16   2         11.62         20.55         3.47 o
   3  16   2          1.23          4.84         4.05 o
   4  16   2        955.63        966.29        13.00 o
   5  16   2         10.50         12.21         4.30 o
   6  16   2       2181.80       2225.87        23.81 o
   7  16   2         39.26         50.03         5.14 o
   8  16   2         56.14         36.98         6.98 o
   1  17   2          5.43          6.05         3.48 o
   2  17   2         84.76         95.15         4.39 o
   3  17   2        137.17        129.36         5.46 o
   4  17   2        100.69         81.54         5.04 o
   5  17   2         18.83         28.23         4.67 o
   6  17   2          0.15          5.31         4.96 o
   0  18   2        377.09        375.89         9.42 o
   1  18   2        192.12        199.36         7.08 o
   2  18   2         91.31         75.36         4.77 o
   3  18   2          4.92          8.44         4.55 o
   4  18   2        175.67        180.39         6.91 o
   5  18   2          2.26         -5.10         5.10 o
   1  19   2          9.05         11.32         6.12 o
   2  19   2        149.93        154.51        10.30 o
   1   1   3      28350.30      29803.93       414.41 o
   2   1   3       1094.84        960.23        10.32 o
   3   1   3       7884.49       7743.26        54.72 o
   4   1   3       7739.14       7978.96        60.03 o
   5   1   3        109.27        100.80         2.65 o
   6   1   3       1985.70       2096.04        16.74 o
   7   1   3      12208.44      12445.46        84.82 o
   8   1   3        219.50        199.47         4.28 o
   9   1   3        569.42        594.00         7.26 o
  10   1   3       1519.14       1483.53        15.58 o
  11   1   3        266.54        275.69         7.03 o
  12   1   3          1.41         12.38         4.82 o
  13   1   3       1592.74       1620.48        21.28 o
  14   1   3        204.87        220.77         8.86 o
   0   2   3      22622.54      23861.43       406.77 o
   1   2   3      28735.58      33218.30       518.85 o
   2   2   3       3461.53       3480.68        36.94 o
   3   2   3        288.85        223.30         3.30 o
   4   2   3        319.57        333.52         3.57 o
   5   2   3      16776.71      16275.61       121.91 o
   6   2   3        107.95         86.30         2.09 o
   7   2   3       2498.64       2447.29        17.94 o
   8   2   3        899.14        898.63         8.67 o
   9   2   3       2728.88       2599.89        23.46 o
  10   2   3       1487.71       1466.39        17.81 o
  11   2   3       5400.22       5201.26        49.65 o
  12   2   3        102.58        110.43         6.03 o
  13   2   3        226.29        226.27         7.74 o
  14   2   3         95.03        107.80         7.05 o
   1   3   3       2072.03       2284.34        21.42 o
   2   3   3        952.24        964.29        11.73 o
   3   3   3       6468.40       6145.23        47.53 o
   4   3   3       2150.51       2110.16        14.62 o
   5   3   3         27.14         30.51         2.06 o
   6   3   3         44.50         51.30         1.87 o
   7   3   3       4426.07       4202.49        31.57 o
   8   3   3          3.41          3.85         2.72 o
   9   3   3       3321.55       3145.36        28.76 o
  10   3   3        439.23        404.74         7.77 o
  11   3   3       1583.30       1494.76        18.13 o
  12   3   3        146.78        145.63         6.36 o
  13   3   3       1763.41       1699.15        20.91 o
  14   3   3        687.80        673.97        13.39 o
   0   4   3       9120.27       8409.62        93.59 o
   1   4   3        161.19        110.64         2.29 o
   2   4   3       1744.55       1875.20        12.64 o
   3   4   3       1546.04       1549.02        10.96 o
   4   4   3       1775.87       1815.66        13.00 o
   5   4   3       4428.08       3976.73        26.26 o
   6   4   3       2727.03       2853.67        19.34 o
   7   4   3         44.07         53.22         2.35 o
   8   4   3        328.92        333.59         6.55 o
   9   4   3        459.13        467.45         7.70 o
  10   4   3         13.20          4.41         3.98 o
  11   4   3        685.81        649.53        11.31 o
  12   4   3         83.48         96.75         5.35 o
  13   4   3        152.96        150.30         5.87 o
  14   4   3         61.15         83.84         8.80 o
   1   5   3       8232.76       8680.17        47.57 o
   2   5   3       1241.49       1343.97         9.49 o
   3   5   3         30.93         20.13         1.39 o
   4   5   3       3275.01       3677.66        23.14 o
   5   5   3       1435.48       1692.00        11.41 o
   6   5   3       2610.53       2659.58        17.91 o
   7   5   3        178.58        164.58         3.68 o
   8   5   3        161.29        163.48         4.31 o
   9   5   3         64.73         76.32         4.25 o
  10   5   3        274.01        261.58         7.07 o
  11   5   3        331.78        325.09         7.94 o
  12   5   3         52.14         56.30         5.00 o
  13   5   3          3.74         -1.00         4.78 o
   0   6   3       1308.70       1262.24        11.45 o
   1   6   3       6913.29       6857.04        38.76 o
   2   6   3          3.36          0.59         0.99 o
   3   6   3       5143.77       5403.06        30.63 o
   4   6   3         15.99         23.49         1.35 o
   5   6   3       7575.00       7508.84        43.63 o
   6   6   3        552.38        571.10         5.67 o
   7   6   3         13.90         20.25         2.52 o
   8   6   3        129.71        144.26         4.22 o
   9   6   3       2841.65       2892.84        28.39 o
  10   6   3        245.90        203.88         5.45 o
  11   6   3        128.17        133.95         5.18 o
  12   6   3        268.42        275.03         7.39 o
  13   6   3         77.45         66.32         5.49 o
   1   7   3      11810.26      11927.81        64.01 o
   2   7   3       7551.73       8087.96        44.49 o
   3   7   3      28853.12      31013.28       184.70 o
   4   7   3        479.05        472.56         4.01 o
   5   7   3        123.87        111.37         2.30 o
   6   7   3        582.27        618.63         6.06 o
   7   7   3       9768.40       9907.78        74.31 o
   8   7   3        179.10        161.12         4.28 o
   9   7   3       2366.70       2523.66        23.51 o
  10   7   3        278.03        283.46         6.92 o
  11   7   3        929.53        939.19        12.53 o
  12   7   3         60.82         57.24         5.99 o
  13   7   3       4656.77       4788.92        53.63 o
   0   8   3        275.77        269.97         5.08 o
   1   8   3       8703.96       8719.07        49.33 o
   2   8   3        242.38        257.85         2.69 o
   3   8   3        808.27        775.56         5.05 o
   4   8   3        111.44        115.07         2.09 o
   5   8   3      13525.14      14591.73        85.17 o
   6   8   3        135.28        113.45         2.96 o
   7   8   3       1436.63       1463.31        12.79 o
   8   8   3        454.09        421.40         6.54 o
   9   8   3       5007.69       5257.78        45.55 o
  10   8   3        291.49        286.71         7.06 o
  11   8   3       3996.29       4214.74        42.49 o
  12   8   3        961.11        961.12        14.70 o
  13   8   3        241.42        270.26         9.52 o
   1   9   3        438.34        427.56         3.60 o
   2   9   3       3485.33       3665.06        21.84 o
   3   9   3       4792.06       4960.33        27.05 o
   4   9   3        743.02        727.43         5.67 o
   5   9   3        633.06        671.52         6.26 o
   6   9   3       1604.20       1523.17        12.09 o
   7   9   3       1707.07       1689.43        14.57 o
   8   9   3        217.38        186.22         5.45 o
   9   9   3        500.74        541.20         9.18 o
  10   9   3         35.54         21.58         4.69 o
  11   9   3        506.55        530.36        10.64 o
  12   9   3          8.28         17.87         5.10 o
   0  10   3        127.47        155.65         4.07 o
   1  10   3        299.35        297.53         3.62 o
   2  10   3       1169.49       1223.55         8.33 o
   3  10   3         47.58         46.95         1.94 o
   4  10   3        332.71        341.48         4.40 o
   5  10   3         85.21         94.33         2.84 o
   6  10   3        442.44        411.52         5.92 o
   7  10   3        711.10        648.11         8.05 o
   8  10   3         94.44         94.01         4.02 o
   9  10   3        205.99        211.21         7.38 o
  10  10   3         36.18         36.20         5.89 o
  11  10   3        387.87        403.83        10.43 o
  12  10   3        451.24        465.74        12.30 o
   1  11   3       1414.46       1371.31         9.69 o
   2  11   3        228.95        246.00         3.74 o
   3  11   3       5226.44       5196.52        32.32 o
   4  11   3          0.45          0.60         2.16 o
   5  11   3         29.52         36.33         2.80 o
   6  11   3        697.78        721.66         8.59 o
   7  11   3        509.87        543.39         7.79 o
   8  11   3        434.54        429.62         7.61 o
   9  11   3        641.72        605.28        10.56 o
  10  11   3         27.80         38.40         5.15 o
  11  11   3        288.25        284.64         7.96 o
   0  12   3         11.95          4.61         2.76 o
   1  12   3       4561.76       4424.10        28.20 o
   2  12   3        147.53        163.88         3.18 o
   3  12   3        798.87        790.20         7.30 o
   4  12   3        265.33        280.15         5.04 o
   5  12   3       1306.36       1285.67        12.24 o
   6  12   3        295.26        272.51         5.79 o
   7  12   3        266.73        272.66         6.04 o
   8  12   3         32.94         27.12         3.94 o
   9  12   3       1632.27       1673.24        19.74 o
  10  12   3        210.96        247.03         8.02 o
  11  12   3        500.27        513.57        11.84 o
   1  13   3        699.24        665.86         6.45 o
   2  13   3         97.78         96.42         2.96 o
   3  13   3       1922.74       1950.41        14.88 o
   4  13   3       2140.07       2151.03        16.79 o
   5  13   3          2.34          3.38         3.11 o
   6  13   3        317.44        323.63         6.65 o
   7  13   3       2877.38       2997.57        25.72 o
   8  13   3         11.71         17.78         4.29 o
   9  13   3       2069.20       2140.89        24.28 o
  10  13   3        354.81        396.60        10.82 o
   0  14   3       1537.94       1595.99        18.27 o
   1  14   3       2036.18       2008.75        14.72 o
   2  14   3        338.01        319.45         5.27 o
   3  14   3         52.98         45.26         3.18 o
   4  14   3        346.52        337.44         7.49 o
   5  14   3        849.12        888.43        10.73 o
   6  14   3        136.44        129.68         4.70 o
   7  14   3       1535.83       1529.87        15.37 o
   8  14   3         79.91         74.11         4.77 o
   9  14   3        238.22        250.28         9.63 o
   1  15   3        101.31        107.73         3.74 o
   2  15   3         78.65         70.22         3.47 o
   3  15   3         10.49         14.79         3.60 o
   4  15   3          7.19         13.63         3.96 o
   5  15   3        227.44        206.13         5.93 o
   6  15   3        107.86        107.27         5.19 o
   7  15   3        786.92        805.06        11.78 o
   8  15   3         12.48         16.33         5.33 o
   9  15   3         16.11         18.99         8.85 o
   0  16   3       1316.67       1280.74        16.41 o
   1  16   3       3812.64       3758.52        28.02 o
   2  16   3        131.83        123.07         4.31 o
   3  16   3        127.60        139.10         4.79 o
   4  16   3         23.91         31.22         4.57 o
   5  16   3       3678.79       3751.14        36.51 o
   6  16   3          0.49          2.58         4.20 o
   7  16   3         58.47         59.35         5.06 o
   1  17   3       1717.87       1724.80        17.05 o
   2  17   3         59.45         62.48         4.18 o
   3  17   3       3064.79       3141.56        35.23 o
   4  17   3          7.91          6.09         4.45 o
   5  17   3        246.84        246.33         7.43 o
   6  17   3         27.57         18.45         4.90 o
   0  18   3        646.96        606.34        13.20 o
   1  18   3        599.89        597.97         9.43 o
   2  18   3          1.70          5.37         4.32 o
   3  18   3         37.37         42.44         5.41 o
   4  18   3        225.22        234.22         8.65 o
   5  18   3       1683.00       1637.84        24.54 o
   1  19   3         73.33         72.04         7.11 o
   2  19   3        196.77        206.50         8.17 o
   1   0   4       1280.01       1161.18        18.39 o
   2   0   4      13760.54      14684.10       200.31 o
   3   0   4        278.53        257.24         6.39 o
   4   0   4      70269.46      74265.68      1261.98 o
   5   0   4       1038.62       1022.61        16.95 o
   6   0   4      18416.79      18770.06       212.01 o
   7   0   4        883.90        874.66        12.10 o
   8   0   4         45.43         45.38         3.81 o
   9   0   4        480.47        447.82         8.65 o
  10   0   4       6650.02       6562.18        72.80 o
  11   0   4       1272.73       1238.24        22.83 o
  12   0   4       1262.82       1254.39        25.65 o
  13   0   4         30.34         24.59         7.85 o
  14   0   4       2219.47       2206.13        39.64 o
   1   1   4       1032.74       1080.94        11.02 o
   2   1   4      24411.74      26132.49       292.16 o
   3   1   4       4177.20       4139.30        36.87 o
   4   1   4      12146.30      12660.64        84.13 o
   5   1   4        762.64        743.42         9.81 o
   6   1   4       9181.74       9405.27        73.72 o
   7   1   4        510.17        485.20         5.36 o
   8   1   4      11957.83      12144.56        95.09 o
   9   1   4        394.28        392.08         6.18 o
  10   1   4       2584.80       2487.71        23.00 o
  11   1   4         65.60         65.67         5.39 o
  12   1   4       6393.54       6438.52        68.40 o
  13   1   4          5.03         16.11         6.70 o
  14   1   4       3364.75       3459.75        41.31 o
   0   2   4      45585.91      51040.40      1227.04 o
   1   2   4       4429.53       4565.22        43.88 o
   2   2   4         45.90         45.39         1.86 o
   3   2   4        201.69        187.00         2.87 o
   4   2   4       3952.45       3959.28        26.19 o
   5   2   4       1393.98       1347.30        11.19 o
   6   2   4       5330.56       5270.37        42.54 o
   7   2   4        468.29        472.97         5.88 o
   8   2   4       2811.03       3055.77        27.68 o
   9   2   4        134.94        131.21         4.64 o
  10   2   4        224.70        222.84         6.65 o
  11   2   4         16.58          9.54         5.02 o
  12   2   4        202.77        221.45         7.32 o
  13   2   4          2.09          9.17         5.18 o
  14   2   4        133.64        132.62        10.09 o
   1   3   4        268.62        264.11         4.88 o
   2   3   4         83.86         95.01         2.54 o
   3   3   4       1048.52       1013.77         8.48 o
   4   3   4       2015.29       2152.81        14.53 o
   5   3   4         47.50         37.22         1.76 o
   6   3   4       1945.88       1913.90        14.21 o
   7   3   4         12.53          9.34         2.31 o
   8   3   4         99.50        103.07         4.36 o
   9   3   4          6.65          6.84         3.31 o
  10   3   4       1141.55       1149.25        13.47 o
  11   3   4        432.18        400.15         8.70 o
  12   3   4         52.54         54.14         5.50 o
  13   3   4       1054.75       1081.47        14.28 o
  14   3   4         43.69         38.65         5.98 o
   0   4   4      18915.62      19231.77       188.90 o
   1   4   4        519.44        568.78         5.18 o
   2   4   4        446.85        470.34         4.32 o
   3   4   4        527.28        534.31         4.83 o
   4   4   4        441.85        339.74         3.58 o
   5   4   4         13.67         11.58         1.50 o
   6   4   4       1359.56       1011.44         7.95 o
   7   4   4        949.98        946.14         9.09 o
   8   4   4         25.73         30.91         3.32 o
   9   4   4        575.59        569.10         9.76 o
  10   4   4        520.59        463.17         8.78 o
  11   4   4          5.45          5.39         4.66 o
  12   4   4        537.16        498.75        10.19 o
  13   4   4         55.34         58.51         5.25 o
  14   4   4       1690.28       1661.42        25.91 o
   1   5   4        279.14        299.72         3.59 o
   2   5   4      24534.96      25352.70       168.22 o
   3   5   4         31.08         36.55         1.36 o
   4   5   4        129.83        120.09         2.41 o
   5   5   4        181.46        216.64         3.17 o
   6   5   4       3215.72       2986.90        21.15 o
   7   5   4          5.13          6.37         2.29 o
   8   5   4       2786.24       2672.28        24.84 o
   9   5   4         20.57         17.66         4.22 o
  10   5   4        374.13        331.91         8.45 o
  11   5   4        551.71        548.57         9.82 o
  12   5   4       2224.25       2165.20        24.08 o
  13   5   4        387.78        379.54         9.04 o
   0   6   4      10516.17      10347.50        90.81 o
   1   6   4        334.94        327.25         3.03 o
   2   6   4       1197.86       1203.66         7.85 o
   3   6   4        925.74        896.18         6.34 o
   4   6   4       4806.98       4459.51        25.54 o
   5   6   4        150.02        149.18         2.62 o
   6   6   4       1727.61       1544.04        11.51 o
   7   6   4        590.69        558.63         6.35 o
   8   6   4         64.07         56.81         3.71 o
   9   6   4         17.27         13.19         4.28 o
  10   6   4       3393.28       3537.25        31.86 o
  11   6   4         14.40         23.39         4.40 o
  12   6   4        236.47        215.20         6.37 o
  13   6   4         47.94         56.32         5.39 o
   1   7   4        387.13        379.72         3.21 o
   2   7   4       1405.08       1364.29         8.43 o
   3   7   4         49.28         58.07         1.58 o
   4   7   4        812.33        840.25         5.88 o
   5   7   4        479.32        492.35         4.59 o
   6   7   4        495.15        419.69         4.89 o
   7   7   4        220.61        200.49         4.39 o
   8   7   4        761.60        756.40         9.60 o
   9   7   4        176.09        164.12         6.49 o
  10   7   4        506.52        414.84         8.21 o
  11   7   4          0.06         -0.92         4.31 o
  12   7   4        237.67        256.47         7.21 o
  13   7   4          0.35         -3.88         6.45 o
   0   8   4         97.86        125.91         2.84 o
   1   8   4         25.99         28.76         1.46 o
   2   8   4        977.87        954.14         6.51 o
   3   8   4        119.51        109.70         1.90 o
   4   8   4       3519.31       3555.44        20.58 o
   5   8   4         24.79         24.17         2.00 o
   6   8   4         66.56         81.33         2.76 o
   7   8   4          0.96          0.86         2.76 o
   8   8   4        287.28        272.30         5.66 o
   9   8   4         51.79         56.71         4.18 o
  10   8   4       2226.91       2218.86        22.09 o
  11   8   4          0.95          7.85         4.60 o
  12   8   4         41.51         53.30         5.28 o
  13   8   4         27.87         45.46         6.02 o
   1   9   4        494.64        486.96         4.76 o
   2   9   4      19447.95      20377.79       143.54 o
   3   9   4        131.34        144.62         2.51 o
   4   9   4        876.90        859.37         6.72 o
   5   9   4        347.21        331.40         4.64 o
   6   9   4       1529.59       1572.26        13.20 o
   7   9   4        102.94         99.09         3.90 o
   8   9   4       2563.04       2678.69        23.23 o
   9   9   4        154.01        155.35         5.32 o
  10   9   4          1.15          1.17         4.39 o
  11   9   4         79.75         91.71         5.79 o
  12   9   4        955.19       1026.93        16.47 o
   0  10   4       6628.95       6485.28        60.03 o
   1  10   4          3.64          3.30         1.83 o
   2  10   4        117.36        121.00         2.48 o
   3  10   4          8.83          6.59         1.80 o
   4  10   4       2777.46       2844.16        19.10 o
   5  10   4        149.70        150.33         3.34 o
   6  10   4        564.56        558.10         7.27 o
   7  10   4        912.73        911.07         9.89 o
   8  10   4         71.73         64.05         3.92 o
   9  10   4         20.51         22.06         4.49 o
  10  10   4       1281.96       1338.54        16.69 o
  11  10   4          8.66          4.86         5.05 o
  12  10   4        374.21        381.38        10.48 o
   1  11   4        292.29        290.05         4.19 o
   2  11   4       1272.64       1214.58         9.12 o
   3  11   4        101.22        101.42         2.62 o
   4  11   4        335.26        322.31         4.88 o
   5  11   4          0.51          0.53         2.71 o
   6  11   4       2512.04       2480.89        21.22 o
   7  11   4         38.85         46.29         3.62 o
   8  11   4       1098.56       1147.46        12.44 o
   9  11   4         45.54         54.80         4.57 o
  10  11   4        568.22        552.45        12.43 o
  11  11   4        110.05        101.32         5.69 o
   0  12   4        160.88        147.67         4.65 o
   1  12   4         30.98         33.89         2.45 o
   2  12   4        703.19        751.01         7.29 o
   3  12   4         59.64         57.41         2.79 o
   4  12   4        145.76        160.78         4.03 o
   5  12   4        295.26        302.06         5.67 o
   6  12   4        147.43        125.92         4.27 o
   7  12   4        557.10        538.56         8.35 o
   8  12   4       1194.66       1235.35        14.03 o
   9  12   4         57.59         57.56         5.39 o
  10  12   4         69.29         64.64         5.38 o
  11  12   4         20.51         13.88         6.20 o
   1  13   4        102.71         95.74         3.08 o
   2  13   4       2092.21       2035.14        15.48 o
   3  13   4          0.70          6.27         2.90 o
   4  13   4       2441.40       2384.00        19.24 o
   5  13   4         52.92         49.79         3.95 o
   6  13   4         51.94         72.60         4.28 o
   7  13   4        301.40        282.63         6.60 o
   8  13   4       1033.87       1084.42        13.89 o
   9  13   4         61.30         52.49         4.86 o
  10  13   4        445.15        451.29        10.44 o
   0  14   4      16706.92      17079.07       150.56 o
   1  14   4        519.56        493.14         6.09 o
   2  14   4        827.52        759.40         7.75 o
   3  14   4        189.67        204.02         4.79 o
   4  14   4       8862.46       9236.22        75.63 o
   5  14   4        399.33        383.30         8.05 o
   6  14   4       1883.83       1915.70        19.23 o
   7  14   4         68.06         64.15         5.38 o
   8  14   4         49.16         58.06         4.48 o
   9  14   4         12.53          9.00         4.99 o
   1  15   4         49.59         54.27         3.22 o
   2  15   4       6553.86       6616.40        48.58 o
   3  15   4        310.96        326.79         6.51 o
   4  15   4       1221.34       1243.93        13.70 o
   5  15   4        188.88        192.61         5.84 o
   6  15   4       1949.83       1960.08        21.61 o
   7  15   4        161.22        171.58         5.49 o
   8  15   4       5420.15       5634.35        69.89 o
   0  16   4       7465.26       7427.49        75.00 o
   1  16   4         71.17         76.81         3.87 o
   2  16   4       1160.02       1130.19        11.77 o
   3  16   4        142.62        139.79         4.76 o
   4  16   4       2740.67       2807.38        31.73 o
   5  16   4         99.43        104.54         5.58 o
   6  16   4       2422.47       2485.37        27.21 o
   7  16   4         52.64         56.46         5.47 o
   1  17   4         63.66         59.59         4.31 o
   2  17   4         79.16         76.12         4.43 o
   3  17   4        363.28        340.79         8.01 o
   4  17   4          2.44         11.63         4.76 o
   5  17   4          1.65          1.94         6.19 o
   6  17   4          2.94          6.62         4.91 o
   0  18   4        850.79        850.24        17.20 o
   1  18   4         55.71         50.02         4.62 o
   2  18   4         23.76         23.04         4.98 o
   3  18   4        239.78        240.48         7.28 o
   4  18   4         33.94         34.56         4.96 o
   1  19   4        102.34        113.96         7.63 o
   1   1   5       4315.27       4399.17        41.63 o
   2   1   5       1101.18       1069.17        10.94 o
   3   1   5       4237.37       4297.90        30.49 o
   4   1   5       9683.74      10026.25        87.65 o
   5   1   5       3400.57       3569.41        27.95 o
   6   1   5          6.33          6.61         1.87 o
   7   1   5       2036.29       2024.02        15.21 o
   8   1   5        510.86        528.28         7.19 o
   9   1   5        850.67        836.22        10.22 o
  10   1   5          2.83          2.19         4.28 o
  11   1   5        979.92        905.96        14.85 o
  12   1   5       1016.57        990.55        14.94 o
  13   1   5       2244.29       2279.44        27.31 o
  14   1   5        474.49        460.52        13.59 o
   0   2   5      14441.50      14790.07       193.51 o
   1   2   5       6178.31       5992.12        45.04 o
   2   2   5       1713.34       1740.97        22.07 o
   3   2   5       3063.97       3028.75        21.95 o
   4   2   5          6.68         12.65         3.08 o
   5   2   5      25894.06      26331.26       197.33 o
   6   2   5        340.99        351.48         4.46 o
   7   2   5        578.68        608.77         6.66 o
   8   2   5        569.77        562.53         8.20 o
   9   2   5       4105.02       4014.56        35.04 o
  10   2   5       2394.07       2316.09        23.91 o
  11   2   5       3559.29       3468.83        35.58 o
  12   2   5         41.16         46.69         4.90 o
  13   2   5         86.51         78.27         6.11 o
  14   2   5        309.75        308.67         9.34 o
   1   3   5       4812.44       4716.77        34.94 o
   2   3   5       1281.85       1288.63        10.20 o
   3   3   5      14318.66      13920.01       107.19 o
   4   3   5       3231.29       3081.33        20.51 o
   5   3   5          8.90          6.21         1.55 o
   6   3   5        197.28        175.33         3.42 o
   7   3   5       6827.67       6456.63        51.45 o
   8   3   5        158.62        156.98         4.66 o
   9   3   5        663.05        645.84        10.37 o
  10   3   5        573.12        542.12         9.08 o
  11   3   5        932.57        914.82        12.20 o
  12   3   5        446.96        414.15        10.81 o
  13   3   5       1176.22       1125.88        14.64 o
  14   3   5        404.36        418.28        12.27 o
   0   4   5       2090.17       2053.06        23.06 o
   1   4   5       5051.02       5182.38        41.26 o
   2   4   5        975.94        938.44         7.32 o
   3   4   5       2505.68       2781.30        17.90 o
   4   4   5        667.29        623.42         5.37 o
   5   4   5       1961.39       1732.13        12.01 o
   6   4   5       1577.49       1612.30        12.44 o
   7   4   5         31.43         36.79         2.76 o
   8   4   5        231.96        222.18         5.92 o
   9   4   5        176.25        168.10         5.27 o
  10   4   5        264.97        256.86         6.55 o
  11   4   5       1505.55       1479.09        17.35 o
  12   4   5         17.12         22.31         4.96 o
  13   4   5        379.10        347.32         9.61 o
   1   5   5        506.46        524.26         4.67 o
   2   5   5        815.81        863.55         5.80 o
   3   5   5       2598.33       2674.90        16.33 o
   4   5   5       1209.87       1335.58         9.06 o
   5   5   5        481.80        560.80         4.99 o
   6   5   5       1334.66       1343.82         9.84 o
   7   5   5        116.15        128.14         3.91 o
   8   5   5        262.35        239.19         5.97 o
   9   5   5         15.94         15.96         4.17 o
  10   5   5        732.67        677.47        10.08 o
  11   5   5        503.80        539.20         9.76 o
  12   5   5        169.75        188.66         6.35 o
  13   5   5         12.95         17.76         5.99 o
   0   6   5         32.00         38.06         1.98 o
   1   6   5       9040.17       8945.47        51.56 o
   2   6   5         13.05          8.07         1.07 o
   3   6   5        138.43        103.96         2.35 o
   4   6   5        129.09        127.90         2.20 o
   5   6   5       3224.42       3060.07        19.09 o
   6   6   5         27.97         25.96         2.19 o
   7   6   5       3677.61       3463.24        27.28 o
   8   6   5       2531.09       2498.97        22.22 o
   9   6   5       3768.23       3833.26        35.04 o
  10   6   5         45.48         61.28         4.74 o
  11   6   5       2276.87       2325.46        22.87 o
  12   6   5        304.57        289.01         7.75 o
  13   6   5          7.49          2.79         5.22 o
   1   7   5       7379.64       7412.48        44.17 o
   2   7   5        708.61        736.42         5.13 o
   3   7   5      13978.35      14368.85        77.11 o
   4   7   5        474.62        475.59         4.32 o
   5   7   5         28.29         33.76         1.95 o
   6   7   5       1316.83       1336.62        10.34 o
   7   7   5      14359.62      14764.21       102.82 o
   8   7   5        380.66        368.88         6.93 o
   9   7   5       4552.87       4659.01        42.09 o
  10   7   5          2.82          3.39         4.04 o
  11   7   5       2176.16       2237.42        22.17 o
  12   7   5        206.24        200.95         6.44 o
  13   7   5       2452.47       2550.88        34.09 o
   0   8   5         33.09         26.56         2.21 o
   1   8   5      17081.10      17892.40       105.48 o
   2   8   5        734.82        731.74         5.73 o
   3   8   5       2470.83       2556.39        15.76 o
   4   8   5        529.06        530.43         4.92 o
   5   8   5       8602.22       8781.91        57.13 o
   6   8   5       1570.36       1612.92        12.41 o
   7   8   5       1084.37       1096.47        10.55 o
   8   8   5         96.81         81.49         3.92 o
   9   8   5       5421.85       5684.12        53.54 o
  10   8   5         99.39        106.90         5.02 o
  11   8   5       1405.95       1467.60        18.66 o
  12   8   5         57.68         53.64         6.50 o
   1   9   5       3324.05       3285.39        23.00 o
   2   9   5       1248.02       1291.56         9.37 o
   3   9   5       5400.87       5353.75        32.63 o
   4   9   5        245.58        253.30         4.04 o
   5   9   5        144.49        136.73         3.23 o
   6   9   5         79.39         75.04         2.98 o
   7   9   5       1117.11       1142.38        11.05 o
   8   9   5         77.32         80.41         3.92 o
   9   9   5       1827.43       1861.17        19.62 o
  10   9   5         30.61         24.84         4.70 o
  11   9   5        475.13        545.63        11.95 o
  12   9   5         28.97         33.80         6.06 o
   0  10   5        123.29         97.28         3.50 o
   1  10   5       1657.28       1674.57        12.22 o
   2  10   5       1221.25       1283.89         9.42 o
   3  10   5         74.71         76.20         2.47 o
   4  10   5        205.27        216.15         3.84 o
   5  10   5         19.14         21.43         2.79 o
   6  10   5        679.63        683.50         8.22 o
   7  10   5        620.84        647.39         8.81 o
   8  10   5        422.96        372.08         8.34 o
   9  10   5         33.75         42.25         5.14 o
  10  10   5         62.65         77.11         6.42 o
  11  10   5        125.34        143.10         6.07 o
  12  10   5          3.65         13.04         5.94 o
   1  11   5        145.70        154.33         3.69 o
   2  11   5        201.73        211.57         3.64 o
   3  11   5       2230.62       2213.12        15.67 o
   4  11   5        120.94        131.14         3.43 o
   5  11   5         38.59         49.36         3.29 o
   6  11   5       1314.62       1332.23        12.94 o
   7  11   5       1806.38       1849.87        19.09 o
   8  11   5        389.97        362.47         8.15 o
   9  11   5       1088.18       1091.09        15.87 o
  10  11   5        269.24        323.53         8.71 o
  11  11   5         85.87        103.08         6.26 o
   0  12   5        269.01        300.19         7.01 o
   1  12   5        714.94        684.25         6.67 o
   2  12   5         41.39         44.62         2.72 o
   3  12   5        226.52        225.47         4.47 o
   4  12   5        143.50        137.08         3.84 o
   5  12   5       4800.08       4998.45        39.09 o
   6  12   5       1502.62       1447.10        15.11 o
   7  12   5        386.96        354.29         7.74 o
   8  12   5          9.36         10.22         4.51 o
   9  12   5       1936.52       1998.03        22.19 o
  10  12   5         88.50         93.59         5.58 o
   1  13   5       1318.54       1255.58        10.48 o
   2  13   5          5.46          5.71         2.81 o
   3  13   5       8170.11       8325.31        59.21 o
   4  13   5        934.23        972.48        10.14 o
   5  13   5         14.40         21.71         4.05 o
   6  13   5          2.67          4.26         3.87 o
   7  13   5       1428.06       1444.50        15.08 o
   8  13   5        601.74        596.57        10.16 o
   9  13   5        180.70        193.70         5.87 o
  10  13   5         86.97        100.48         8.55 o
   0  14   5         40.87         44.40         4.15 o
   1  14   5        293.49        312.11         5.22 o
   2  14   5        215.37        233.24         4.65 o
   3  14   5        100.78         91.20         4.47 o
   4  14   5        108.90        109.99         4.48 o
   5  14   5       1064.39       1107.69        13.03 o
   6  14   5         12.25         13.62         4.40 o
   7  14   5         71.53         77.12         4.73 o
   8  14   5         74.20         76.05         4.73 o
   9  14   5        651.77        658.74        12.28 o
   1  15   5       1666.53       1673.87        14.31 o
   2  15   5       1233.01       1205.75        11.14 o
   3  15   5        143.01        128.12         4.45 o
   4  15   5        418.92        423.75         8.21 o
   5  15   5         21.67         28.37         4.73 o
   6  15   5        297.98        326.77         8.12 o
   7  15   5        206.99        206.85         6.09 o
   8  15   5         38.12         42.25         5.54 o
   0  16   5          3.43          3.02         4.98 o
   1  16   5        511.86        497.47         8.04 o
   2  16   5        326.63        341.54         6.76 o
   3  16   5        517.60        529.43         8.63 o
   4  16   5         78.83         75.04         4.90 o
   5  16   5       2012.86       2003.19        22.05 o
   6  16   5          2.84         -1.13         5.30 o
   7  16   5        106.42        118.52         6.22 o
   1  17   5        881.56        857.08        11.49 o
   2  17   5        182.37        192.15         5.62 o
   3  17   5       1901.77       1879.07        21.70 o
   4  17   5        109.48        106.49         5.46 o
   5  17   5        359.75        334.34        10.19 o
   6  17   5        135.72        155.34         6.53 o
   0  18   5        571.17        542.17        13.70 o
   1  18   5       2152.34       2097.93        24.64 o
   2  18   5          6.12         -5.72         5.72 o
   3  18   5        191.91        183.65         8.37 o
   4  18   5        149.84        140.12         7.78 o
   0   0   6       2879.08       3250.05        54.95 o
   1   0   6        292.07        293.14         5.22 o
   2   0   6         63.09         35.95         6.58 o
   3   0   6        912.28       1001.95        10.70 o
   4   0   6       9401.37       9762.04       124.10 o
   5   0   6         62.31         55.08         4.80 o
   6   0   6      23320.78      25424.05       286.33 o
   7   0   6         86.56         88.02         4.58 o
   8   0   6       2912.22       2878.57        37.20 o
   9   0   6        548.71        516.66        12.38 o
  10   0   6       3045.02       3019.49        42.70 o
  11   0   6        231.41        235.74         9.98 o
  12   0   6        643.84        643.58        20.89 o
  13   0   6        217.30        225.03         8.80 o
  14   0   6       1032.24       1036.60        25.86 o
   1   1   6        355.71        346.22         3.79 o
   2   1   6       1490.88       1337.74        11.65 o
   3   1   6        104.36         93.66         2.97 o
   4   1   6       7022.02       6898.44        48.11 o
   5   1   6        764.19        759.23         8.18 o
   6   1   6       7824.16       7920.76        67.98 o
   7   1   6        263.71        255.50         5.34 o
   8   1   6        317.92        324.83         7.10 o
   9   1   6         13.49         10.55         3.74 o
  10   1   6       1003.67        991.61        12.86 o
  11   1   6         38.97         30.29         4.86 o
  12   1   6       3113.91       3101.73        33.54 o
  13   1   6         39.27         34.10         6.99 o
  14   1   6         74.18         77.37         8.57 o
   0   2   6       8881.14       9362.61       108.37 o
   1   2   6       1843.86       1939.53        17.53 o
   2   2   6       1321.32       1340.68        12.19 o
   3   2   6          8.30          5.82         1.75 o
   4   2   6       2220.53       2439.45        19.58 o
   5   2   6        703.01        721.22         6.72 o
   6   2   6        165.31        159.92         3.63 o
   7   2   6         68.68         65.05         3.01 o
   8   2   6         70.83        109.08         4.09 o
   9   2   6         33.49         27.37         3.75 o
  10   2   6        452.43        409.75         8.80 o
  11   2   6        167.77        168.47         5.86 o
  12   2   6        405.90        402.63         9.32 o
  13   2   6          2.73          3.06         5.57 o
   1   3   6       1011.29        996.31         9.21 o
   2   3   6       2675.91       2539.61        17.90 o
   3   3   6         15.80         17.10         1.35 o
   4   3   6        322.94        269.05         3.24 o
   5   3   6         30.16         29.50         1.71 o
   6   3   6       1738.72       1813.06        15.00 o
   7   3   6        677.57        639.73         7.75 o
   8   3   6       3308.84       3188.03        32.34 o
   9   3   6       1795.21       1785.50        19.90 o
  10   3   6         65.52         48.57         4.32 o
  11   3   6        132.29        127.72         5.18 o
  12   3   6       2308.49       2262.64        25.91 o
  13   3   6        209.22        212.56         6.88 o
   0   4   6      23342.57      24615.99       260.82 o
   1   4   6       1898.24       1959.98        18.94 o
   2   4   6       3270.00       3096.25        21.95 o
   3   4   6        118.64        108.65         2.06 o
   4   4   6      11973.45      11892.50        75.06 o
   5   4   6        100.72         78.06         2.22 o
   6   4   6      13319.95      13000.11       106.82 o
   7   4   6        127.30        130.10         4.51 o
   8   4   6         20.09         20.13         3.30 o
   9   4   6        519.88        487.98         8.97 o
  10   4   6       8622.55       8648.65        77.67 o
  11   4   6         89.65         92.06         5.21 o
  12   4   6        104.27        113.85         6.08 o
  13   4   6        127.34        143.57         5.80 o
   1   5   6       1256.92       1318.47         9.27 o
   2   5   6      12595.04      12518.60        92.45 o
   3   5   6       3239.09       3220.95        20.40 o
   4   5   6       9671.16       9496.00        57.36 o
   5   5   6          6.36         16.35         1.74 o
   6   5   6       1867.40       1595.54        12.71 o
   7   5   6        224.42        221.81         4.86 o
   8   5   6      13784.59      14011.23       113.00 o
   9   5   6          6.37         11.76         3.92 o
  10   5   6        142.24        131.15         5.56 o
  11   5   6        209.24        182.58         5.83 o
  12   5   6       2257.11       2253.90        23.10 o
  13   5   6         60.01         63.38         5.19 o
   0   6   6      20377.33      21177.92       206.20 o
   1   6   6        306.88        290.04         3.31 o
   2   6   6         58.68         47.11         1.72 o
   3   6   6        649.73        599.55         4.58 o
   4   6   6       1727.25       1657.00        10.62 o
   5   6   6        541.59        574.23         5.32 o
   6   6   6       2503.95       2366.86        16.99 o
   7   6   6          0.86          0.98         2.65 o
   8   6   6       2537.62       2421.78        22.71 o
   9   6   6         16.06         15.98         3.80 o
  10   6   6       6488.19       6535.95        57.63 o
  11   6   6        616.53        612.94        10.14 o
  12   6   6         79.33         80.46         5.14 o
  13   6   6         91.88         88.68         6.19 o
   1   7   6         62.78         66.26         1.79 o
   2   7   6        802.33        767.39         6.02 o
   3   7   6        116.80        122.13         2.81 o
   4   7   6       1443.33       1370.10        10.14 o
   5   7   6        234.75        245.49         4.00 o
   6   7   6        167.20        144.04         3.78 o
   7   7   6         10.25         10.80         2.88 o
   8   7   6        667.56        698.00         9.06 o
   9   7   6         59.62         68.32         4.86 o
  10   7   6        416.76        411.61         8.50 o
  11   7   6          1.46         -0.16         4.65 o
  12   7   6        202.10        201.27         6.64 o
  13   7   6        168.80        179.80         7.99 o
   0   8   6       9721.32      10489.76        89.50 o
   1   8   6         49.30         62.56         1.84 o
   2   8   6       6141.41       6627.24        42.46 o
   3   8   6         92.47         68.17         2.20 o
   4   8   6        736.94        694.48         6.34 o
   5   8   6          7.74          6.02         2.17 o
   6   8   6       1111.43       1037.39         9.43 o
   7   8   6        184.67        179.79         5.10 o
   8   8   6         96.78         97.20         3.97 o
   9   8   6         46.15         38.22         5.18 o
  10   8   6        666.68        716.74        10.76 o
  11   8   6        364.44        380.29         9.83 o
  12   8   6        382.40        430.66        10.32 o
   1   9   6        159.97        160.95         3.04 o
   2   9   6       2853.81       2682.15        18.82 o
   3   9   6        797.38        784.83         6.90 o
   4   9   6       8116.93       8662.93        54.62 o
   5   9   6       1179.95       1146.94         9.88 o
   6   9   6       1075.67       1130.07        10.29 o
   7   9   6          8.06          6.10         3.30 o
   8   9   6      11209.87      11623.82       100.28 o
   9   9   6        104.04        117.55         5.53 o
  10   9   6         67.10         67.99         5.12 o
  11   9   6          8.16          1.14         5.22 o
  12   9   6       1010.11       1062.78        18.27 o
   0  10   6       3565.22       3519.96        33.75 o
   1  10   6       1166.61       1165.44         8.87 o
   2  10   6       1735.08       1756.17        13.18 o
   3  10   6        653.80        650.76         6.35 o
   4  10   6      11068.46      11429.97        72.87 o
   5  10   6       1190.59       1153.78        10.83 o
   6  10   6       5151.40       5347.15        41.63 o
   7  10   6        274.24        254.83         5.90 o
   8  10   6       1639.45       1652.51        17.41 o
   9  10   6         99.32         96.19         5.32 o
  10  10   6       4532.74       4880.48        50.60 o
  11  10   6         11.29         12.53         5.10 o
   1  11   6         76.07         67.50         2.61 o
   2  11   6       8490.60       8571.24        56.08 o
   3  11   6         45.48         46.41         2.79 o
   4  11   6       7158.37       7304.23        52.07 o
   5  11   6       1344.78       1363.26        12.67 o
   6  11   6        264.98        302.26         6.60 o
   7  11   6        327.17        325.64         7.54 o
   8  11   6       3255.17       3277.99        30.47 o
   9  11   6        240.17        236.50         7.51 o
  10  11   6        193.52        206.68         6.52 o
  11  11   6        112.25        111.19         6.24 o
   0  12   6        144.53        135.97         5.30 o
   1  12   6        618.51        609.26         6.55 o
   2  12   6          2.23          3.93         2.68 o
   3  12   6        383.87        384.51         6.07 o
   4  12   6       1618.92       1597.99        13.91 o
   5  12   6          5.85          9.72         3.43 o
   6  12   6       1483.53       1519.14        15.41 o
   7  12   6        215.97        230.48         5.95 o
   8  12   6         24.40         12.61         4.11 o
   9  12   6         55.73         50.50         5.24 o
  10  12   6        747.26        770.01        13.43 o
   1  13   6          1.93         -0.08         2.79 o
   2  13   6       1221.78       1238.94        11.26 o
   3  13   6          2.96          3.98         3.22 o
   4  13   6        124.86        109.26         4.16 o
   5  13   6        375.98        411.16         7.99 o
   6  13   6        895.79        949.15        11.74 o
   7  13   6         29.75         26.70         4.32 o
   8  13   6        178.14        168.64         5.34 o
   9  13   6        109.52        129.34         6.47 o
  10  13   6          3.37         -0.99         5.71 o
   0  14   6        986.14        941.71        13.58 o
   1  14   6         12.48          9.94         3.14 o
   2  14   6         19.96         19.90         3.78 o
   3  14   6        293.86        315.17         6.45 o
   4  14   6        616.46        622.43         9.27 o
   5  14   6         10.11         13.47         4.31 o
   6  14   6       3012.29       3103.61        31.00 o
   7  14   6        119.71        123.80         5.49 o
   8  14   6        422.86        473.74        14.64 o
   9  14   6        138.98        147.67         7.34 o
   1  15   6         29.15         22.54         3.56 o
   2  15   6       3547.37       3459.17        27.58 o
   3  15   6        121.50        129.63         4.58 o
   4  15   6       2726.65       2789.80        27.52 o
   5  15   6        309.24        309.88         8.25 o
   6  15   6        861.71        897.60        16.61 o
   7  15   6        248.44        235.29         7.07 o
   8  15   6        910.86        937.74        17.25 o
   0  16   6        525.47        513.90        12.36 o
   1  16   6        291.01        285.15         6.22 o
   2  16   6        613.77        612.92         9.06 o
   3  16   6         11.49         22.06         4.40 o
   4  16   6        617.08        631.15        10.99 o
   5  16   6          8.21          6.77         4.78 o
   6  16   6        189.61        210.80         6.65 o
   7  16   6         42.27         35.44         7.39 o
   1  17   6         61.67         63.79         5.00 o
   2  17   6        221.15        199.23         6.45 o
   3  17   6        198.10        202.05         8.23 o
   4  17   6         24.95         24.45         4.99 o
   5  17   6         44.96         47.17         5.72 o
   0  18   6       1387.78       1329.60        26.96 o
   1  18   6       1087.06       1034.20        15.85 o
   2  18   6        106.21        106.33         6.09 o
   3  18   6          0.88         -4.87         5.29 o
   1   1   7         75.52         97.87         2.74 o
   2   1   7         92.99        101.77         3.93 o
   3   1   7       2377.03       2117.57        17.97 o
   4   1   7        776.13        751.71         6.51 o
   5   1   7       3978.21       4072.44        32.76 o
   6   1   7        192.61        204.96         4.51 o
   7   1   7       4159.35       4141.92        44.53 o
   8   1   7        285.42        285.11         6.87 o
   9   1   7        152.98        157.36         5.04 o
  10   1   7       1207.44       1206.71        15.72 o
  11   1   7       3524.92       3474.62        37.24 o
  12   1   7        153.12        161.33         8.87 o
  13   1   7       1985.20       1951.29        21.87 o
   0   2   7      14421.24      14890.23       142.06 o
   1   2   7      30648.89      31417.94       229.55 o
   2   2   7        903.57        945.56        12.13 o
   3   2   7       1647.64       1632.35        12.08 o
   4   2   7       1795.79       1746.88        12.00 o
   5   2   7      27310.10      28501.82       200.59 o
   6   2   7         38.58         38.25         2.54 o
   7   2   7       5549.12       5513.02        48.58 o
   8   2   7          1.05          2.59         3.37 o
   9   2   7        160.52        136.84         5.03 o
  10   2   7        294.65        264.38         6.72 o
  11   2   7       2444.88       2405.59        25.05 o
  12   2   7          2.48         -4.14         4.79 o
  13   2   7        298.68        288.88         8.77 o
   1   3   7      15722.93      15474.41       110.05 o
   2   3   7       3052.89       2979.34        21.17 o
   3   3   7       9089.86       8347.22        53.29 o
   4   3   7        103.37         95.71         2.26 o
   5   3   7        115.21        135.44         2.83 o
   6   3   7       1428.64       1439.07        12.51 o
   7   3   7      12366.09      12004.31       135.33 o
   8   3   7        109.88         99.67         4.36 o
   9   3   7       1335.26       1250.46        14.77 o
  10   3   7        370.95        332.69         8.35 o
  11   3   7        366.11        352.46         8.00 o
  12   3   7        222.26        247.03         7.74 o
  13   3   7       5180.11       5178.01        49.21 o
   0   4   7       6127.71       6220.57        67.57 o
   1   4   7       5414.04       5331.18        40.21 o
   2   4   7         38.04         23.51         1.54 o
   3   4   7        548.33        626.42         5.20 o
   4   4   7        327.23        250.70         3.27 o
   5   4   7       5022.58       4522.34        31.08 o
   6   4   7         12.17         18.06         2.38 o
   7   4   7       1213.92       1270.19        13.24 o
   8   4   7         42.05         48.98         3.70 o
   9   4   7       3039.47       2897.73        28.11 o
  10   4   7         13.35          0.22         4.47 o
  11   4   7       3903.28       3840.91        36.44 o
  12   4   7        130.92        128.25         5.84 o
  13   4   7         37.44         42.29         6.73 o
   1   5   7        672.27        698.95         6.13 o
   2   5   7       3698.52       3790.47        25.12 o
   3   5   7       6924.71       7321.58        47.46 o
   4   5   7        533.93        577.46         5.23 o
   5   5   7        514.99        534.45         5.56 o
   6   5   7       1251.60       1234.99        11.17 o
   7   5   7          1.32         -2.95         2.95 o
   8   5   7         21.67         27.86         3.75 o
   9   5   7        165.28        163.33         5.34 o
  10   5   7        418.69        410.53         8.50 o
  11   5   7        686.39        655.71        10.19 o
  12   5   7         13.56         12.73         4.89 o
  13   5   7        341.72        335.03        10.39 o
   0   6   7          7.85          9.07         2.26 o
   1   6   7      10523.42      10973.07        73.20 o
   2   6   7          1.53          1.96         1.56 o
   3   6   7        773.98        760.92         6.08 o
   4   6   7        249.48        272.19         3.92 o
   5   6   7       1108.27       1059.16         9.07 o
   6   6   7         15.92         13.93         2.63 o
   7   6   7       1130.88       1107.24        10.76 o
   8   6   7        439.98        453.50         8.11 o
   9   6   7       1955.56       1915.44        19.40 o
  10   6   7        848.41        754.21        11.53 o
  11   6   7        232.82        223.16         6.73 o
  12   6   7        306.95        282.46         7.83 o
  13   6   7        167.48        175.18         7.93 o
   1   7   7       3868.33       3820.97        24.92 o
   2   7   7       3176.77       3201.14        21.12 o
   3   7   7       8279.84       8301.40        56.39 o
   4   7   7        105.09        112.38         3.49 o
   5   7   7        118.11        120.32         3.28 o
   6   7   7        750.02        805.40         7.96 o
   7   7   7       1027.87       1108.36        11.52 o
   8   7   7         69.35         90.13         4.57 o
   9   7   7       4535.72       4631.51        46.54 o
  10   7   7        165.33        143.25         6.01 o
  11   7   7        803.39        879.20        13.28 o
  12   7   7         14.03         11.88         4.87 o
   0   8   7       3490.47       3648.66        34.50 o
   1   8   7       1388.48       1271.71        10.58 o
   2   8   7         10.87          7.55         1.84 o
   3   8   7       2833.62       2929.62        19.41 o
   4   8   7        478.02        454.20         5.37 o
   5   8   7        479.35        504.32         6.13 o
   6   8   7         10.92         12.01         2.83 o
   7   8   7         30.07         36.74         3.62 o
   8   8   7        216.10        213.82         5.75 o
   9   8   7       5957.10       6273.78        57.35 o
  10   8   7         15.66         22.06         4.61 o
  11   8   7       1034.76       1114.59        16.20 o
  12   8   7        139.45        122.38         7.27 o
   1   9   7       2706.66       2766.90        19.01 o
   2   9   7       1839.07       1843.96        14.37 o
   3   9   7        400.01        393.22         4.90 o
   4   9   7        358.14        385.74         5.04 o
   5   9   7        964.08        941.94         9.02 o
   6   9   7        864.55        874.27         9.23 o
   7   9   7        426.11        445.06         7.27 o
   8   9   7        285.18        270.40         6.47 o
   9   9   7        812.26        820.18        11.54 o
  10   9   7         10.00          8.03         5.06 o
  11   9   7         10.91         19.77         4.94 o
  12   9   7        311.80        331.73        10.95 o
   0  10   7        209.18        169.20         5.28 o
   1  10   7        168.60        189.16         4.10 o
   2  10   7        267.67        283.72         4.86 o
   3  10   7        499.35        487.57         5.61 o
   4  10   7        718.62        727.39         7.25 o
   5  10   7        459.98        449.60         6.54 o
   6  10   7        649.64        654.89         8.11 o
   7  10   7        623.53        615.17         8.71 o
   8  10   7        212.98        192.39         5.56 o
   9  10   7        880.48        821.15        12.29 o
  10  10   7         77.12         85.79         5.90 o
  11  10   7        674.92        714.03        15.61 o
   1  11   7       1804.97       1732.63        13.76 o
   2  11   7         29.98         27.68         2.84 o
   3  11   7      10438.86      10547.52        71.32 o
   4  11   7         46.38         37.69         3.09 o
   5  11   7        119.84         95.74         3.71 o
   6  11   7         68.15         48.24         3.75 o
   7  11   7       3226.84       3147.62        27.77 o
   8  11   7          4.46          7.69         3.99 o
   9  11   7        348.92        351.97        11.83 o
  10  11   7        198.19        225.95         7.69 o
  11  11   7        208.70        206.24         8.05 o
   0  12   7        222.58        206.22         6.59 o
   1  12   7       2009.51       1913.73        15.25 o
   2  12   7         52.46         50.46         3.19 o
   3  12   7       1878.50       1874.54        15.13 o
   4  12   7        455.04        453.87         7.39 o
   5  12   7       8807.86       8925.77        69.70 o
   6  12   7         34.25         30.37         4.11 o
   7  12   7         83.32         72.46         4.54 o
   8  12   7         32.18         35.48         4.40 o
   9  12   7       1325.65       1366.65        17.87 o
  10  12   7          9.81         -5.53         5.53 o
   1  13   7        166.12        151.20         4.00 o
   2  13   7        300.92        292.10         6.11 o
   3  13   7       9236.15       9419.15        69.84 o
   4  13   7        760.89        794.70        10.60 o
   5  13   7         61.47         60.44         5.31 o
   6  13   7        581.72        549.59         9.45 o
   7  13   7       2810.47       2812.58        29.39 o
   8  13   7         42.70         45.43         4.66 o
   9  13   7       1198.83       1259.29        20.19 o
   0  14   7        183.61        182.16         6.54 o
   1  14   7       2015.97       1935.41        17.38 o
   2  14   7         91.05         87.76         4.15 o
   3  14   7         75.27         71.31         4.12 o
   4  14   7          5.77          5.08         4.14 o
   5  14   7       1602.23       1538.73        17.20 o
   6  14   7        114.62        102.88         5.59 o
   7  14   7        117.10        127.70         5.51 o
   8  14   7         29.41         38.16         5.41 o
   1  15   7        642.68        632.85         8.42 o
   2  15   7        473.59        468.48         7.78 o
   3  15   7        339.84        329.53         6.79 o
   4  15   7         19.94         20.04         4.51 o
   5  15   7        747.01        729.69        11.96 o
   6  15   7         25.06         23.28         4.81 o
   7  15   7          7.38          6.89         5.20 o
   8  15   7        103.64        112.63        10.01 o
   0  16   7        498.76        485.35        11.99 o
   1  16   7        548.65        542.25         9.12 o
   2  16   7          0.60          5.79         4.35 o
   3  16   7       1018.58       1002.41        13.15 o
   4  16   7         63.53         80.31         5.20 o
   5  16   7        706.08        751.73        12.72 o
   6  16   7         28.57         30.50         5.91 o
   1  17   7       2580.44       2580.84        27.28 o
   2  17   7         90.00         83.04         5.18 o
   3  17   7        875.24        899.73        14.71 o
   4  17   7        142.41        149.31         6.29 o
   5  17   7         43.48         51.37         6.81 o
   0  18   7       2047.41       2005.43        34.70 o
   1  18   7       3085.66       3009.18        42.24 o
   2  18   7          2.86          1.85         5.61 o
   0   0   8      45080.77      45701.91       902.94 o
   1   0   8        388.02        324.85         8.98 o
   2   0   8         73.69         71.69         2.93 o
   3   0   8        795.73        812.28         8.98 o
   4   0   8      16879.71      17124.35       174.63 o
   5   0   8       3651.84       3753.43        41.95 o
   6   0   8      17758.25      18894.44       202.71 o
   7   0   8         38.15         43.20         4.63 o
   8   0   8        129.66        126.20         7.76 o
   9   0   8        638.82        655.22        22.11 o
  10   0   8        395.64        399.81        13.40 o
  11   0   8       1147.07       1184.83        19.38 o
  12   0   8       2143.69       2187.08        35.89 o
  13   0   8        191.26        209.53         9.03 o
   1   1   8         86.05         80.13         3.36 o
   2   1   8       2818.88       2447.45        16.68 o
   3   1   8       3544.42       3446.69        24.04 o
   4   1   8       4990.69       5187.91        33.95 o
   5   1   8       1555.93       1599.74        12.73 o
   6   1   8       5578.70       5630.86        46.30 o
   7   1   8        685.20        669.93         9.23 o
   8   1   8       2126.74       2169.02        22.35 o
   9   1   8        282.88        259.84         8.24 o
  10   1   8       1640.42       1546.31        17.71 o
  11   1   8         40.34         35.90         4.62 o
  12   1   8       3490.68       3522.04        42.83 o
  13   1   8        299.29        289.89        10.34 o
   0   2   8      14915.39      15731.40       178.38 o
   1   2   8       2928.43       2999.58        23.90 o
   2   2   8       5672.12       6230.17        41.97 o
   3   2   8         41.41         53.55         1.93 o
   4   2   8       5425.17       5169.77        33.85 o
   5   2   8       3071.86       2977.31        22.25 o
   6   2   8        314.62        299.63         5.09 o
   7   2   8         76.63         70.76         3.35 o
   8   2   8       1323.00       1340.98        14.64 o
   9   2   8        188.57        184.20         5.98 o
  10   2   8         37.68         44.23         5.36 o
  11   2   8        160.68        149.03         5.71 o
  12   2   8        544.90        516.93         9.69 o
  13   2   8         29.16         29.93         5.56 o
   1   3   8        108.08        123.56         2.67 o
   2   3   8       4390.46       4311.37        29.44 o
   3   3   8        125.86        106.35         2.63 o
   4   3   8       2386.02       2804.14        18.32 o
   5   3   8        252.39        246.88         4.14 o
   6   3   8       1046.16       1106.73         9.74 o
   7   3   8        205.91        210.05         5.27 o
   8   3   8        195.78        191.23         7.23 o
   9   3   8        274.46        300.99         7.23 o
  10   3   8       3913.82       3894.56        40.69 o
  11   3   8        252.44        258.58         6.77 o
  12   3   8        632.22        590.64        11.43 o
  13   3   8        222.58        235.68         7.55 o
   0   4   8      37761.15      40574.44       432.25 o
   1   4   8         36.91         34.79         2.04 o
   2   4   8        646.92        551.32         5.39 o
   3   4   8        189.10        196.73         3.00 o
   4   4   8      10473.69      10524.33        66.75 o
   5   4   8        422.41        402.48         4.74 o
   6   4   8       2960.49       2596.53        21.95 o
   7   4   8         92.47         80.02         3.85 o
   8   4   8        708.75        752.78        10.64 o
   9   4   8        659.85        674.96         9.84 o
  10   4   8       3421.04       3304.14        29.86 o
  11   4   8        279.43        269.05         6.83 o
  12   4   8         93.62        102.67         6.90 o
  13   4   8         43.84         43.93         5.89 o
   1   5   8        686.88        682.72         6.29 o
   2   5   8      19148.22      19559.83       127.40 o
   3   5   8         49.74         48.39         2.00 o
   4   5   8        303.28        265.94         4.05 o
   5   5   8        161.80        155.19         4.12 o
   6   5   8       2297.50       2091.56        16.64 o
   7   5   8        787.41        770.70         9.39 o
   8   5   8       8415.52       8095.16        68.36 o
   9   5   8         82.46         85.74         4.54 o
  10   5   8        562.57        541.59         9.78 o
  11   5   8        261.91        267.24         8.20 o
  12   5   8       3634.56       3624.53        38.53 o
  13   5   8        135.30        136.91         7.86 o
   0   6   8      20604.60      22181.26       226.23 o
   1   6   8        204.96        208.39         3.34 o
   2   6   8        189.66        192.10         3.34 o
   3   6   8        472.80        460.82         4.82 o
   4   6   8        253.52        237.33         4.18 o
   5   6   8         83.16         73.36         2.67 o
   6   6   8       1032.46        939.74         8.76 o
   7   6   8        206.03        212.58         4.83 o
   8   6   8       1320.02       1343.52        13.79 o
   9   6   8         87.44         75.59         5.00 o
  10   6   8       3035.82       3005.85        31.79 o
  11   6   8         44.54         38.67         5.41 o
  12   6   8         68.55         66.73         5.25 o
   1   7   8          0.54          3.19         1.82 o
   2   7   8       3333.47       3476.18        24.75 o
   3   7   8         26.86         24.10         2.02 o
   4   7   8          6.37          4.50         2.09 o
   5   7   8         23.70         15.44         2.34 o
   6   7   8        477.26        489.37         6.25 o
   7   7   8          1.22          2.07         3.03 o
   8   7   8        509.75        485.30         8.30 o
   9   7   8         95.08         96.27         5.02 o
  10   7   8        138.84        107.75         5.62 o
  11   7   8          0.29          3.90         4.67 o
  12   7   8          7.09          3.52         8.69 o
   0   8   8        909.25        823.55        10.73 o
   1   8   8         77.51         81.07         2.52 o
   2   8   8       1837.14       1905.49        13.67 o
   3   8   8        759.34        744.85         6.88 o
   4   8   8        138.77        135.26         3.12 o
   5   8   8         12.47         10.76         2.56 o
   6   8   8         38.91         57.18         3.24 o
   7   8   8        184.54        186.31         5.04 o
   8   8   8       1157.65       1096.93        12.04 o
   9   8   8          7.17          4.88         4.34 o
  10   8   8        300.10        317.13         8.65 o
  11   8   8        207.58        216.92         9.83 o
  12   8   8        452.37        468.70        10.86 o
   1   9   8        111.10        123.32         2.94 o
   2   9   8       9829.94       9937.51        72.84 o
   3   9   8         35.98         37.06         2.48 o
   4   9   8         81.45         84.49         2.88 o
   5   9   8        538.20        544.62         6.75 o
   6   9   8       3253.04       3166.58        24.22 o
   7   9   8        218.54        238.29         5.41 o
   8   9   8       1141.02       1238.55        13.09 o
   9   9   8        107.51        105.84         5.10 o
  10   9   8         26.92         17.05         4.78 o
  11   9   8         54.76         41.78         5.12 o
   0  10   8       1608.33       1453.74        16.39 o
   1  10   8        100.92        100.92         4.36 o
   2  10   8        547.38        482.38         6.37 o
   3  10   8          3.61          3.28         2.64 o
   4  10   8       4282.96       4325.59        31.25 o
   5  10   8        263.77        282.63         5.49 o
   6  10   8        478.58        496.73         7.34 o
   7  10   8          9.16         12.24         3.70 o
   8  10   8         21.04         25.08         4.28 o
   9  10   8        291.05        342.23         9.19 o
  10  10   8       2242.53       2399.50        26.90 o
  11  10   8        127.74        137.47         6.06 o
   1  11   8         77.02         73.41         3.31 o
   2  11   8       3468.85       3387.78        25.54 o
   3  11   8        740.57        709.40         8.18 o
   4  11   8       1003.82       1031.69        10.07 o
   5  11   8        521.71        511.32         7.53 o
   6  11   8        740.56        696.78         9.24 o
   7  11   8        118.01        101.07         4.54 o
   8  11   8       2290.86       2342.55        24.20 o
   9  11   8         92.98        112.72         6.48 o
  10  11   8         41.42         33.27         5.25 o
   0  12   8         93.86         93.18         5.47 o
   1  12   8       1276.55       1281.77        12.42 o
   2  12   8          5.58          4.51         3.13 o
   3  12   8         89.58         87.47         3.70 o
   4  12   8         26.06         19.54         3.82 o
   5  12   8        183.58        172.16         5.16 o
   6  12   8         42.59         43.20         4.32 o
   7  12   8         90.17         93.87         4.78 o
   8  12   8         49.84         47.27         4.50 o
   9  12   8         94.15         95.70         5.66 o
  10  12   8        101.36         85.17         6.16 o
   1  13   8        131.54        134.28         4.23 o
   2  13   8       1757.91       1685.00        15.07 o
   3  13   8        212.51        206.41         5.51 o
   4  13   8       2965.01       2965.60        25.91 o
   5  13   8        129.34        132.77         5.18 o
   6  13   8         20.78         21.17         4.56 o
   7  13   8        815.00        801.18        12.04 o
   8  13   8       1045.09       1053.70        14.38 o
   9  13   8        152.28        154.81         7.65 o
   0  14   8       6968.34       6797.16        72.45 o
   1  14   8         60.10         63.55         3.92 o
   2  14   8        109.71        120.69         4.47 o
   3  14   8        295.32        289.45         7.89 o
   4  14   8       7083.91       7231.39        63.78 o
   5  14   8        390.77        392.87         8.62 o
   6  14   8       1241.58       1201.83        21.80 o
   7  14   8          1.32          9.04         4.66 o
   8  14   8        317.90        305.07        11.16 o
   1  15   8         41.17         36.59         3.93 o
   2  15   8       2498.45       2477.96        20.79 o
   3  15   8       1394.83       1387.75        14.43 o
   4  15   8       1098.84       1087.14        15.10 o
   5  15   8        461.67        471.77        10.00 o
   6  15   8        402.77        436.96        10.10 o
   7  15   8         11.56         17.03         5.62 o
   0  16   8       1553.96       1495.26        24.38 o
   1  16   8        143.31        145.46         5.71 o
   2  16   8       2182.66       2149.52        23.70 o
   3  16   8          9.89          7.73         4.59 o
   4  16   8        640.25        651.39        11.24 o
   5  16   8        711.09        709.55        13.22 o
   6  16   8        325.41        336.94         9.29 o
   1  17   8         58.16         52.74         5.41 o
   2  17   8        111.76        120.31         5.39 o
   3  17   8         13.22          6.57         5.10 o
   4  17   8        157.85        158.35         6.22 o
   0  18   8        327.04        312.71        17.69 o
   1  18   8        183.63        169.91         6.72 o
   1   1   9       3592.17       3613.64        27.57 o
   2   1   9         79.58         77.23         1.91 o
   3   1   9       4609.19       4341.36        29.17 o
   4   1   9        531.20        509.95         5.27 o
   5   1   9        158.56        128.04         3.40 o
   6   1   9        357.68        369.69         5.82 o
   7   1   9        572.27        599.45         9.50 o
   8   1   9         70.99         63.46         3.84 o
   9   1   9         68.90         57.10         4.60 o
  10   1   9        981.66       1005.37        12.70 o
  11   1   9        825.66        818.37        11.33 o
  12   1   9         43.33         39.12         4.95 o
  13   1   9        476.95        483.96        11.72 o
   0   2   9        224.19        262.33         5.08 o
   1   2   9        931.26        703.24         7.10 o
   2   2   9          4.45          5.48         1.68 o
   3   2   9       1733.88       1699.19        12.10 o
   4   2   9         19.56         22.31         1.90 o
   5   2   9      19653.88      20079.00       141.93 o
   6   2   9       2189.21       2214.61        20.29 o
   7   2   9        594.21        579.79         8.48 o
   8   2   9         12.01         11.80         3.50 o
   9   2   9       4008.01       3973.45        38.66 o
  10   2   9       1222.05       1244.05        15.14 o
  11   2   9       3055.67       3071.73        29.70 o
  12   2   9        102.85        127.35         5.31 o
  13   2   9        231.59        207.25         7.41 o
   1   3   9       3246.53       2846.08        23.29 o
   2   3   9        723.18        644.43         6.28 o
   3   3   9      11516.96      11340.40        74.31 o
   4   3   9       2434.70       2281.90        15.87 o
   5   3   9       1366.86       1439.26        11.55 o
   6   3   9        396.81        369.71         5.87 o
   7   3   9       7644.16       7333.27        63.72 o
   8   3   9       1171.66       1144.81        13.99 o
   9   3   9       2003.61       1943.58        20.86 o
  10   3   9        316.87        306.06         7.37 o
  11   3   9        804.99        791.38        13.78 o
  12   3   9        705.44        745.38        12.52 o
  13   3   9       2325.93       2267.90        32.71 o
   0   4   9        712.23        739.99         9.53 o
   1   4   9      12105.01      12488.48        94.84 o
   2   4   9        118.25        109.12         3.06 o
   3   4   9         98.02        132.36         3.00 o
   4   4   9        212.88        201.52         3.93 o
   5   4   9       2990.43       2866.11        22.25 o
   6   4   9        465.12        463.69         6.75 o
   7   4   9        338.20        332.96         7.03 o
   8   4   9        704.10        701.45         9.73 o
   9   4   9        505.75        519.85         8.60 o
  10   4   9        603.75        550.58         8.91 o
  11   4   9       1158.66       1174.84        15.39 o
  12   4   9         10.50         18.91         6.55 o
  13   4   9        180.93        175.70        10.62 o
   1   5   9        322.16        321.60         4.23 o
   2   5   9        587.54        578.71         5.63 o
   3   5   9       1227.66       1259.60        10.02 o
   4   5   9         94.13         93.71         2.71 o
   5   5   9        113.63        103.90         3.08 o
   6   5   9        274.06        287.31         5.58 o
   7   5   9        322.82        308.73         6.37 o
   8   5   9        642.39        602.84         8.95 o
   9   5   9        113.21         96.11         5.02 o
  10   5   9          9.23          5.59         4.46 o
  11   5   9        114.96        112.01         6.00 o
  12   5   9        153.58        164.36         6.15 o
   0   6   9       2152.17       2330.56        27.00 o
   1   6   9       7648.37       8104.51        55.67 o
   2   6   9        651.21        683.24         6.58 o
   3   6   9        639.53        596.83         5.91 o
   4   6   9       2576.13       2573.51        18.00 o
   5   6   9       1655.93       1596.25        12.56 o
   6   6   9        865.79        879.22         8.57 o
   7   6   9       1997.12       2069.88        19.16 o
   8   6   9        155.96        160.66         4.97 o
   9   6   9       2499.54       2494.59        24.29 o
  10   6   9         47.01         44.72         4.81 o
  11   6   9       1370.16       1391.68        21.04 o
  12   6   9        184.68        195.89         6.55 o
   1   7   9       2039.25       2046.40        16.06 o
   2   7   9        116.47        106.51         3.00 o
   3   7   9       5422.23       5525.36        37.23 o
   4   7   9        677.98        733.97         7.06 o
   5   7   9         66.63         58.05         2.77 o
   6   7   9        392.77        376.37         6.20 o
   7   7   9       7228.06       7152.79        54.56 o
   8   7   9        793.16        800.56        10.90 o
   9   7   9       2685.32       2657.49        25.60 o
  10   7   9        334.94        342.94         9.00 o
  11   7   9       1587.60       1619.56        18.40 o
  12   7   9         26.75         21.55         5.31 o
   0   8   9         44.05         54.82         3.56 o
   1   8   9       4061.32       3974.76        28.90 o
   2   8   9          7.94          6.69         2.21 o
   3   8   9         49.16         62.82         2.62 o
   4   8   9         16.03         20.14         2.55 o
   5   8   9       1535.65       1643.94        13.17 o
   6   8   9        611.24        626.22         7.27 o
   7   8   9       1834.47       1729.63        15.15 o
   8   8   9        460.70        455.51         8.75 o
   9   8   9       2495.31       2634.03        26.29 o
  10   8   9        719.97        755.53        12.09 o
  11   8   9       1029.85       1036.32        14.08 o
   1   9   9       2889.66       2849.89        22.37 o
   2   9   9        146.80        139.25         3.62 o
   3   9   9       2310.04       2290.79        16.52 o
   4   9   9       1575.46       1584.64        12.56 o
   5   9   9        142.19        149.04         3.92 o
   6   9   9        607.40        615.48         7.70 o
   7   9   9        376.27        416.54         8.47 o
   8   9   9        237.97        258.39         8.19 o
   9   9   9       1088.25       1075.82        14.53 o
  10   9   9          2.33         -2.19         4.85 o
  11   9   9        163.30        178.20         6.74 o
   0  10   9        270.77        252.88         6.86 o
   1  10   9        932.35        917.75         9.28 o
   2  10   9        277.54        279.38         5.75 o
   3  10   9        419.41        404.20         6.29 o
   4  10   9        974.53        981.26        10.15 o
   5  10   9          3.69          8.67         3.20 o
   6  10   9        384.06        394.31         6.85 o
   7  10   9        766.65        752.58         9.61 o
   8  10   9         35.34         41.63         4.40 o
   9  10   9          3.07          9.29         4.80 o
  10  10   9         30.43         33.19         4.98 o
  11  10   9         22.86         10.24         7.82 o
   1  11   9        141.08        133.71         4.89 o
   2  11   9       1116.58       1106.14        10.98 o
   3  11   9       3228.44       3188.49        24.31 o
   4  11   9        448.67        450.67         7.42 o
   5  11   9        434.07        430.14         7.48 o
   6  11   9        817.47        793.66         9.45 o
   7  11   9       3647.01       3594.20        30.51 o
   8  11   9        524.96        526.68         9.28 o
   9  11   9        404.17        423.27         9.91 o
  10  11   9        172.19        167.50         8.57 o
   0  12   9        139.37        157.87         6.41 o
   1  12   9       1899.01       1865.27        17.40 o
   2  12   9        296.77        303.00         6.28 o
   3  12   9        556.78        585.50         8.04 o
   4  12   9       1003.36       1034.80        12.36 o
   5  12   9       9695.33       9498.71        75.89 o
   6  12   9        404.72        389.04         8.39 o
   7  12   9        380.53        371.38         8.19 o
   8  12   9        161.94        191.64         7.24 o
   9  12   9       2214.74       2225.19        30.00 o
   1  13   9        434.51        429.25         8.10 o
   2  13   9        126.02        129.59         4.47 o
   3  13   9       8156.60       8271.92        63.17 o
   4  13   9       2359.33       2460.50        22.79 o
   5  13   9        169.52        182.07         5.75 o
   6  13   9         51.69         58.52         4.91 o
   7  13   9       1215.70       1206.33        15.35 o
   8  13   9        386.08        361.56        10.29 o
   9  13   9        386.70        405.86        12.03 o
   0  14   9         65.04         71.92         7.47 o
   1  14   9         88.79         87.58         4.22 o
   2  14   9          6.93          7.66         3.84 o
   3  14   9         66.09         59.33         4.42 o
   4  14   9        113.01        101.19         5.11 o
   5  14   9        727.94        734.31        11.27 o
   6  14   9        372.89        385.22         9.48 o
   7  14   9         73.09         71.47         5.39 o
   8  14   9         44.75         27.03         7.46 o
   1  15   9        543.73        535.86         8.30 o
   2  15   9        318.32        330.49         6.76 o
   3  15   9          6.75          3.24         4.39 o
   4  15   9          6.87          5.91         4.68 o
   5  15   9        232.62        225.24         7.28 o
   6  15   9          7.48          2.70         4.88 o
   7  15   9          8.78         14.55         5.54 o
   0  16   9         87.84         77.52         6.43 o
   1  16   9        127.05        116.12         5.27 o
   2  16   9        252.73        254.64         7.20 o
   3  16   9        451.17        443.31         9.25 o
   4  16   9        116.48        112.36         5.97 o
   5  16   9        772.86        776.16        16.18 o
   1  17   9        924.45        876.10        13.24 o
   2  17   9        336.08        312.51         9.17 o
   3  17   9        993.06       1008.87        17.74 o
   0   0  10       2590.49       3218.61        42.86 o
   1   0  10        281.22        339.03         5.47 o
   2   0  10        154.20        127.67         3.67 o
   3   0  10       1997.21       1939.74        20.83 o
   4   0  10       2639.06       2677.01        30.02 o
   5   0  10        181.80        171.84         5.71 o
   6   0  10       4193.04       4305.43        71.33 o
   7   0  10        185.98        204.91        12.36 o
   8   0  10        797.78        858.64        19.75 o
   9   0  10        260.94        272.53        10.40 o
  10   0  10       2131.07       2121.91        31.81 o
  11   0  10         44.34         63.11         9.66 o
  12   0  10         23.74         17.83         8.14 o
  13   0  10         60.95         55.82         9.90 o
   1   1  10        322.86        289.38         3.77 o
   2   1  10       1332.72       1092.82         9.00 o
   3   1  10        133.30        142.09         3.66 o
   4   1  10       3184.42       3149.63        22.56 o
   5   1  10       1150.73       1152.90        10.13 o
   6   1  10       1989.50       1934.89        19.23 o
   7   1  10         76.91         82.29         3.89 o
   8   1  10        270.64        285.19         7.09 o
   9   1  10        163.47        166.76         5.39 o
  10   1  10        139.59        145.75         6.29 o
  11   1  10         47.82         51.89         4.66 o
  12   1  10       1158.33       1149.13        15.48 o
  13   1  10        168.99        160.19         7.58 o
   0   2  10        868.08        971.39        12.83 o
   1   2  10          4.01          7.44         1.65 o
   2   2  10          9.23          4.07         1.91 o
   3   2  10        337.82        291.11         4.20 o
   4   2  10       2579.43       2747.64        19.90 o
   5   2  10         17.42         16.48         2.48 o
   6   2  10        334.43        352.22         6.73 o
   7   2  10        248.99        244.44         6.12 o
   8   2  10          9.06         10.27         3.75 o
   9   2  10         57.72         46.12         4.27 o
  10   2  10        122.29        120.28         5.18 o
  11   2  10         57.08         59.60         5.58 o
  12   2  10       1270.54       1162.56        17.16 o
   1   3  10        897.84        931.23         8.51 o
   2   3  10       2276.17       2294.95        20.16 o
   3   3  10        400.54        378.86         5.05 o
   4   3  10        577.93        479.35         5.71 o
   5   3  10        572.39        615.09         7.65 o
   6   3  10         74.39         77.98         3.64 o
   7   3  10         75.27         83.54         4.04 o
   8   3  10       3119.37       3136.78        30.11 o
   9   3  10         90.45         97.58         4.89 o
  10   3  10         16.16         14.05         4.49 o
  11   3  10        190.36        205.53         8.68 o
  12   3  10       1214.14       1239.30        16.45 o
   0   4  10      17799.17      18415.16       197.20 o
   1   4  10       6844.80       6829.92        53.87 o
   2   4  10       1009.06        912.12         9.03 o
   3   4  10       1198.22       1173.72        10.67 o
   4   4  10       7338.32       7383.28        53.34 o
   5   4  10       3988.36       4009.52        31.32 o
   6   4  10      11872.47      11859.06        93.20 o
   7   4  10        316.05        332.75         7.76 o
   8   4  10       1003.54        960.95        12.13 o
   9   4  10        220.39        202.43         5.86 o
  10   4  10       6531.10       6438.88        56.84 o
  11   4  10        325.90        335.96         8.30 o
  12   4  10        416.44        442.47        10.95 o
   1   5  10       1001.42        959.85        10.24 o
   2   5  10      14259.41      14672.87       104.04 o
   3   5  10       1753.57       1772.62        13.37 o
   4   5  10      10728.47      11031.34        74.10 o
   5   5  10        237.06        233.29         4.66 o
   6   5  10       1945.06       1870.60        16.21 o
   7   5  10       1752.40       1719.31        16.86 o
   8   5  10       9557.75       9572.64        82.98 o
   9   5  10       1633.19       1630.78        16.78 o
  10   5  10         81.85         67.26         4.77 o
  11   5  10         16.75         13.25         5.20 o
  12   5  10       2062.11       2027.28        24.69 o
   0   6  10       5710.78       5899.59        64.93 o
   1   6  10        355.17        364.28         4.71 o
   2   6  10        239.81        189.62         3.78 o
   3   6  10        595.30        603.30         6.09 o
   4   6  10       3082.02       3251.69        21.96 o
   5   6  10         25.74         30.91         2.63 o
   6   6  10       1118.22       1112.17        10.37 o
   7   6  10          2.65          4.54         3.32 o
   8   6  10       1176.35       1198.53        13.03 o
   9   6  10        120.61        120.62         4.84 o
  10   6  10       5164.50       5216.02        50.03 o
  11   6  10        244.98        246.81         6.81 o
  12   6  10         18.70          5.09         5.57 o
   1   7  10        270.65        288.70         4.76 o
   2   7  10        107.00        119.93         3.05 o
   3   7  10         35.79         38.63         2.45 o
   4   7  10        163.22        123.39         3.55 o
   5   7  10        205.72        191.48         5.31 o
   6   7  10          3.63          4.44         2.94 o
   7   7  10          5.25         12.98         3.40 o
   8   7  10        122.72        133.69         4.80 o
   9   7  10         45.01         42.87         4.54 o
  10   7  10          5.48          4.65         4.77 o
  11   7  10          0.37          7.46         4.65 o
   0   8  10        761.60        838.60        11.87 o
   1   8  10          2.74         -0.10         2.48 o
   2   8  10       1878.97       1988.32        15.66 o
   3   8  10        526.15        490.04         5.79 o
   4   8  10        866.35        839.63         8.07 o
   5   8  10          5.14          9.94         2.99 o
   6   8  10         34.32         46.91         3.27 o
   7   8  10         12.95         11.37         3.80 o
   8   8  10         37.21         30.17         4.45 o
   9   8  10          2.41          0.00         4.43 o
  10   8  10       1065.13       1117.64        18.26 o
  11   8  10          2.33          6.21         5.44 o
   1   9  10        151.93        145.57         3.66 o
   2   9  10       1907.96       1852.06        15.92 o
   3   9  10       1185.04       1179.48        10.74 o
   4   9  10       3858.00       3885.47        27.42 o
   5   9  10         41.61         44.65         3.20 o
   6   9  10        286.58        278.74         5.89 o
   7   9  10        109.31        112.56         4.67 o
   8   9  10       5289.42       5492.10        47.58 o
   9   9  10         49.22         60.10         5.07 o
  10   9  10          1.77          0.05         4.84 o
  11   9  10         48.70         68.94         5.71 o
   0  10  10       5288.25       5084.44        52.26 o
   1  10  10       1800.88       1788.12        16.23 o
   2  10  10       1020.30        990.55        10.63 o
   3  10  10         14.02         17.48         3.15 o
   4  10  10       6358.74       6228.78        44.87 o
   5  10  10       1167.73       1174.35        11.42 o
   6  10  10       5974.79       5930.16        44.01 o
   7  10  10         62.70         59.41         4.16 o
   8  10  10        793.41        831.25        12.47 o
   9  10  10        546.65        562.10        10.46 o
  10  10  10       2657.23       2724.75        32.73 o
   1  11  10        484.91        465.14         7.39 o
   2  11  10       5323.04       5264.63        38.45 o
   3  11  10        869.42        891.27         9.60 o
   4  11  10       3488.89       3541.88        29.50 o
   5  11  10          0.40          2.32         3.62 o
   6  11  10        105.27        120.18         4.43 o
   7  11  10        441.74        463.84         8.48 o
   8  11  10       3736.65       3783.15        38.45 o
   9  11  10        748.85        745.40        15.31 o
  10  11  10         82.91         81.78         8.44 o
   0  12  10        384.85        334.74        10.26 o
   1  12  10        833.18        823.18        10.39 o
   2  12  10        297.93        304.84         6.32 o
   3  12  10         67.72         69.13         4.08 o
   4  12  10       1382.30       1344.75        14.02 o
   5  12  10        546.39        519.30         8.96 o
   6  12  10        675.60        686.52        10.49 o
   7  12  10        115.93        124.32         5.29 o
   8  12  10         32.74         29.13         5.61 o
   9  12  10          9.34         12.00         5.58 o
   1  13  10        318.81        303.01         6.50 o
   2  13  10        671.63        691.64         8.90 o
   3  13  10         41.72         44.03         4.04 o
   4  13  10        105.43         98.03         4.77 o
   5  13  10          1.46         -3.04         4.54 o
   6  13  10        704.66        710.30        11.52 o
   7  13  10          8.39         10.71         4.97 o
   8  13  10        256.25        256.22        16.58 o
   0  14  10        178.02        178.53         7.12 o
   1  14  10         56.40         63.66         4.22 o
   2  14  10        453.87        475.80         8.22 o
   3  14  10         13.07         15.58         4.14 o
   4  14  10        366.10        376.32         8.26 o
   5  14  10         28.56         30.26         4.95 o
   6  14  10       2167.49       2136.37        33.72 o
   7  14  10          2.36         -1.33         6.74 o
   1  15  10          8.85          7.64         4.07 o
   2  15  10        765.05        761.85        10.69 o
   3  15  10         66.02         62.41         4.93 o
   4  15  10        389.89        394.58         9.08 o
   5  15  10        327.85        323.81         8.75 o
   6  15  10        686.02        680.00        17.80 o
   0  16  10        134.84        129.60         7.12 o
   1  16  10         13.22         13.41         4.41 o
   2  16  10        132.47        133.82         5.77 o
   3  16  10          2.81          1.51         5.02 o
   4  16  10         97.33        108.97         7.56 o
   5  16  10         45.93         46.90         7.97 o
   1  17  10          3.60          5.29         6.15 o
   2  17  10          2.60         -4.74         4.74 o
   1   1  11        513.18        417.59         4.99 o
   2   1  11        605.53        575.80         6.13 o
   3   1  11        122.75        116.26         3.26 o
   4   1  11         45.12         41.47         2.65 o
   5   1  11          9.10          1.82         2.92 o
   6   1  11        322.35        315.96         6.83 o
   7   1  11       4584.07       4604.33        43.97 o
   8   1  11        173.15        168.02         5.48 o
   9   1  11        220.87        221.22         6.89 o
  10   1  11         82.60         90.78         5.34 o
  11   1  11        517.00        488.00        10.26 o
  12   1  11        163.92        182.58         6.85 o
   0   2  11       3379.93       3224.16        43.25 o
   1   2  11      16251.03      16223.64       126.16 o
   2   2  11         29.39         36.87         3.17 o
   3   2  11       1650.12       1639.47        14.90 o
   4   2  11       1772.23       1724.56        14.35 o
   5   2  11       9128.08       9187.49        79.07 o
   6   2  11         57.98         58.53         3.83 o
   7   2  11        650.70        626.99         9.45 o
   8   2  11        360.49        349.70         7.60 o
   9   2  11        722.81        732.17        11.61 o
  10   2  11        323.26        317.39         8.60 o
  11   2  11       2101.00       2093.97        21.91 o
  12   2  11        119.75        113.57         5.73 o
   1   3  11      11323.88      11229.86        87.82 o
   2   3  11       4755.68       4616.44        38.09 o
   3   3  11      18131.19      18276.91       138.59 o
   4   3  11        646.80        681.33         7.35 o
   5   3  11        880.74        841.17         9.22 o
   6   3  11        756.55        747.22        10.04 o
   7   3  11       7285.71       7177.42        69.48 o
   8   3  11       2041.23       2048.43        22.09 o
   9   3  11       2597.48       2610.00        25.99 o
  10   3  11        980.93        950.42        13.01 o
  11   3  11       1051.33       1095.28        14.42 o
  12   3  11        394.03        422.86        11.34 o
   0   4  11      11500.53      12266.62       139.30 o
   1   4  11       2100.76       2102.54        17.82 o
   2   4  11        511.40        549.23         6.79 o
   3   4  11         23.01         48.37         2.62 o
   4   4  11       1046.66        969.50         9.49 o
   5   4  11       5766.12       5609.82        44.10 o
   6   4  11        978.43        943.47        10.30 o
   7   4  11        357.81        354.55         7.83 o
   8   4  11        366.81        378.12         7.99 o
   9   4  11       1831.97       1787.62        18.05 o
  10   4  11         29.89         18.33         4.44 o
  11   4  11       3353.53       3319.73        34.10 o
  12   4  11          9.44          1.87         5.34 o
   1   5  11       1682.41       1572.36        13.66 o
   2   5  11       2388.53       2342.21        19.02 o
   3   5  11         47.26         50.51         2.62 o
   4   5  11        300.82        279.58         4.90 o
   5   5  11        409.47        369.06         6.14 o
   6   5  11         80.38         73.38         3.68 o
   7   5  11        431.64        429.40         7.91 o
   8   5  11         91.93         84.64         4.63 o
   9   5  11         57.87         57.32         4.41 o
  10   5  11        169.04        167.22         5.62 o
  11   5  11          6.62          9.05         5.10 o
  12   5  11         10.47          2.68         7.27 o
   0   6  11         25.32         21.41         3.52 o
   1   6  11       1013.52       1068.71         9.53 o
   2   6  11         32.39         32.38         2.55 o
   3   6  11         10.78         14.93         2.50 o
   4   6  11        123.29        119.85         3.51 o
   5   6  11        545.08        564.12         7.21 o
   6   6  11         28.71         31.68         3.27 o
   7   6  11        662.16        671.42         8.85 o
   8   6  11        117.10        129.31         4.71 o
   9   6  11        808.39        728.45        10.02 o
  10   6  11        257.44        265.64         7.13 o
  11   6  11        362.33        363.86         9.64 o
   1   7  11       1854.48       1820.76        15.49 o
   2   7  11        446.67        444.26         5.79 o
   3   7  11       1625.35       1608.54        12.94 o
   4   7  11        890.59        900.47         8.47 o
   5   7  11         50.70         54.51         3.16 o
   6   7  11       2124.16       2065.33        16.81 o
   7   7  11        421.23        463.03         7.69 o
   8   7  11        148.10        144.32         4.77 o
   9   7  11        489.02        506.45         9.29 o
  10   7  11         11.26         11.66         5.72 o
  11   7  11         51.92         51.94         5.38 o
   0   8  11       1758.86       1737.56        20.85 o
   1   8  11        985.01        960.21         9.69 o
   2   8  11        487.73        461.56         6.25 o
   3   8  11       1305.76       1275.58        10.64 o
   4   8  11         45.11         48.33         3.23 o
   5   8  11        714.17        719.64         7.84 o
   6   8  11         65.61         65.55         3.74 o
   7   8  11        181.44        185.56         5.02 o
   8   8  11        371.63        345.03         8.16 o
   9   8  11        719.17        745.08        11.33 o
  10   8  11         68.34         76.83         5.50 o
  11   8  11        100.22         97.32         7.45 o
   1   9  11        214.07        209.24         4.69 o
   2   9  11        542.89        545.00         7.80 o
   3   9  11         99.46         96.13         3.76 o
   4   9  11        285.04        272.51         5.32 o
   5   9  11          0.64          3.01         3.15 o
   6   9  11        616.23        644.54         8.68 o
   7   9  11         74.58         83.14         4.52 o
   8   9  11         78.13         80.20         5.03 o
   9   9  11        753.82        709.34        11.98 o
  10   9  11         70.49         74.75         5.55 o
   0  10  11         61.37         57.17         4.95 o
   1  10  11         73.45         73.55         3.47 o
   2  10  11         40.30         48.54         3.52 o
   3  10  11        372.08        385.53         6.61 o
   4  10  11        102.50        113.51         4.12 o
   5  10  11        735.71        698.85        10.32 o
   6  10  11        421.81        398.00         7.40 o
   7  10  11        359.42        322.94         7.35 o
   8  10  11         39.87         27.53         4.68 o
   9  10  11       1329.22       1276.44        17.51 o
  10  10  11         54.75         63.95         5.76 o
   1  11  11       1259.42       1249.82        12.93 o
   2  11  11        194.81        194.80         4.60 o
   3  11  11       8191.57       8103.55        63.80 o
   4  11  11         34.80         31.52         4.01 o
   5  11  11          2.62          5.63         3.81 o
   6  11  11        189.55        178.26         5.23 o
   7  11  11       1782.72       1791.20        19.82 o
   8  11  11        317.61        352.51         9.24 o
   9  11  11       1519.87       1520.63        24.27 o
   0  12  11       3766.76       3719.61        48.83 o
   1  12  11       6571.36       6529.93        53.13 o
   2  12  11        540.02        507.43         7.83 o
   3  12  11       1178.59       1123.15        11.58 o
   4  12  11        845.97        840.22        10.67 o
   5  12  11       5507.86       5284.87        44.77 o
   6  12  11        518.22        528.59        10.39 o
   7  12  11       1251.27       1289.14        17.21 o
   8  12  11         17.43         26.82         5.73 o
   1  13  11       1881.79       1852.63        17.76 o
   2  13  11        629.09        618.04         9.10 o
   3  13  11       3879.22       3812.71        32.46 o
   4  13  11         35.63         43.77         4.58 o
   5  13  11        539.96        518.34        11.86 o
   6  13  11         90.95         93.00         5.78 o
   7  13  11       4512.03       4532.20        64.42 o
   8  13  11         18.44         12.13         9.56 o
   0  14  11        271.00        270.56         8.65 o
   1  14  11       1577.94       1532.97        15.04 o
   2  14  11         91.42         95.04         4.94 o
   3  14  11         11.57         15.25         4.52 o
   4  14  11         97.31        111.25         5.61 o
   5  14  11        617.47        611.29        12.29 o
   6  14  11         93.04        108.21         8.69 o
   7  14  11        152.15        156.43         7.48 o
   1  15  11        326.92        327.68         7.55 o
   2  15  11        193.45        198.67         6.35 o
   3  15  11         10.20         17.51         4.90 o
   4  15  11          9.34          8.35         6.01 o
   5  15  11         65.65         50.05         6.04 o
   0  16  11        101.62         90.34         7.41 o
   1  16  11        583.01        572.98        10.02 o
   2  16  11         82.30         75.96         5.49 o
   3  16  11         22.77         23.35         6.72 o
   4  16  11        329.47        323.35        12.53 o
   0   0  12      24969.36      25663.77       388.59 o
   1   0  12        108.03         97.98         4.44 o
   2   0  12        286.95        291.07         7.33 o
   3   0  12       2554.36       2601.06        35.85 o
   4   0  12       3988.48       4022.25        50.52 o
   5   0  12        838.33        900.59        16.32 o
   6   0  12       1161.25       1143.92        22.76 o
   7   0  12       1309.08       1216.47        22.58 o
   8   0  12         24.46         21.18         6.78 o
   9   0  12       2164.12       2196.60        33.12 o
  10   0  12       1261.88       1391.16        28.45 o
  11   0  12       1015.54        962.50        21.45 o
  12   0  12        332.27        335.75        20.15 o
   1   1  12        624.93        586.97         6.78 o
   2   1  12       2116.53       1963.79        16.90 o
   3   1  12       3643.85       3720.43        33.13 o
   4   1  12        763.42        808.09         9.62 o
   5   1  12       3031.29       2983.81        27.41 o
   6   1  12        347.60        345.97         8.51 o
   7   1  12        452.82        473.58        10.31 o
   8   1  12       1800.86       1762.64        20.44 o
   9   1  12        663.66        677.53        11.58 o
  10   1  12       1129.99       1104.34        16.05 o
  11   1  12         46.29         44.77         6.02 o
  12   1  12       1301.59       1262.86        19.72 o
   0   2  12       5774.58       5561.26        64.29 o
   1   2  12       1591.33       1551.69        14.11 o
   2   2  12          3.73         15.88         2.64 o
   3   2  12        222.20        229.52         5.09 o
   4   2  12        156.30        158.24         4.06 o
   5   2  12       2564.64       2521.08        24.67 o
   6   2  12       1256.66       1268.88        15.17 o
   7   2  12       2088.50       2029.31        23.08 o
   8   2  12         20.52         25.53         4.74 o
   9   2  12        119.52        134.46         5.80 o
  10   2  12         15.44         15.55         4.83 o
  11   2  12        388.48        396.97         9.18 o
  12   2  12         80.73         46.37         6.98 o
   1   3  12         64.66         55.46         2.77 o
   2   3  12       2008.85       1989.26        18.75 o
   3   3  12        753.00        712.45         8.66 o
   4   3  12        158.16        134.14         4.08 o
   5   3  12       1620.43       1559.23        15.37 o
   6   3  12       1894.89       1860.85        19.89 o
   7   3  12        123.12        119.00         4.85 o
   8   3  12        292.93        261.93         7.20 o
   9   3  12        283.12        284.37         8.05 o
  10   3  12        646.68        604.44        11.06 o
  11   3  12         67.64         59.73         5.44 o
  12   3  12        208.50        192.73        12.05 o
   0   4  12      14986.72      15094.90       171.13 o
   1   4  12        229.37        239.31         4.69 o
   2   4  12       1183.36       1085.11         9.86 o
   3   4  12         15.48         20.15         2.73 o
   4   4  12       4913.75       4781.58        36.11 o
   5   4  12        698.58        654.49         8.51 o
   6   4  12       4361.15       4333.45        37.80 o
   7   4  12        123.16        110.63         4.83 o
   8   4  12        148.51        153.87         5.11 o
   9   4  12       1599.08       1550.99        16.25 o
  10   4  12       2412.08       2358.96        25.13 o
  11   4  12        968.56        980.27        13.54 o
   1   5  12       1213.89       1165.66        11.27 o
   2   5  12      13460.35      13821.80       102.96 o
   3   5  12       2404.76       2388.71        18.80 o
   4   5  12       1252.21       1187.75        10.53 o
   5   5  12        439.94        397.34         6.47 o
   6   5  12       5034.50       5072.56        38.56 o
   7   5  12       1292.64       1343.41        14.44 o
   8   5  12       3978.36       4006.87        35.58 o
   9   5  12        269.41        262.98         6.17 o
  10   5  12         65.59         74.55         5.03 o
  11   5  12         66.32         81.65         6.55 o
   0   6  12       5999.91       6404.77        70.75 o
   1   6  12        476.60        471.83         6.36 o
   2   6  12        748.60        766.19         7.78 o
   3   6  12        306.86        310.35         5.36 o
   4   6  12       2920.83       2847.46        21.79 o
   5   6  12        706.59        726.94         8.05 o
   6   6  12       1533.91       1500.49        13.38 o
   7   6  12        144.74        131.43         5.56 o
   8   6  12         89.54         92.12         4.47 o
   9   6  12         12.06         15.86         4.44 o
  10   6  12        619.44        621.08        11.62 o
  11   6  12        110.55        104.68         5.95 o
   1   7  12        307.79        292.11         5.64 o
   2   7  12        280.72        277.58         5.48 o
   3   7  12       1190.00       1153.31        10.35 o
   4   7  12        288.48        266.90         5.42 o
   5   7  12          9.34          9.61         3.10 o
   6   7  12        452.74        515.01         7.59 o
   7   7  12         69.30         69.29         4.27 o
   8   7  12        240.73        230.41         6.17 o
   9   7  12         31.13         34.77         4.84 o
  10   7  12        119.56        119.29         5.65 o
  11   7  12        176.75        168.54         8.00 o
   0   8  12         41.35         34.34         4.55 o
   1   8  12        127.52        117.18         3.79 o
   2   8  12         99.23        109.22         3.73 o
   3   8  12        166.83        178.86         4.19 o
   4   8  12        736.10        713.07         8.43 o
   5   8  12         16.34         17.03         3.42 o
   6   8  12         26.89         31.37         3.89 o
   7   8  12         26.18         26.16         3.86 o
   8   8  12         19.54         29.19         4.68 o
   9   8  12         19.38         23.98         4.73 o
  10   8  12        227.02        197.85         7.82 o
   1   9  12        102.75         99.10         3.81 o
   2   9  12       3679.88       3473.81        27.92 o
   3   9  12        390.30        393.36         6.62 o
   4   9  12         65.16         74.62         3.88 o
   5   9  12        217.35        209.01         5.37 o
   6   9  12        757.86        772.96         9.55 o
   7   9  12        558.36        533.39         8.82 o
   8   9  12       1184.40       1270.33        16.69 o
   9   9  12         72.92         79.94         5.14 o
  10   9  12         79.68         78.54         5.95 o
   0  10  12       4933.57       4873.20        55.31 o
   1  10  12       1586.27       1540.17        14.22 o
   2  10  12        280.35        276.56         7.55 o
   3  10  12          4.88          2.53         3.44 o
   4  10  12       2281.81       2221.62        19.97 o
   5  10  12        518.47        511.66         8.23 o
   6  10  12        730.59        716.11        10.21 o
   7  10  12        175.78        167.29         5.59 o
   8  10  12         72.17         96.59         5.49 o
   9  10  12        322.48        325.10        10.01 o
   1  11  12         41.53         40.92         4.80 o
   2  11  12       3932.88       3873.77        30.48 o
   3  11  12       1859.26       1799.43        16.00 o
   4  11  12        437.69        416.32         8.09 o
   5  11  12          0.07         -4.34         4.34 o
   6  11  12       1363.66       1284.83        21.89 o
   7  11  12        216.62        219.75         6.47 o
   8  11  12       1987.76       2021.38        37.07 o
   9  11  12         79.66         95.56         6.27 o
   0  12  12         13.08         11.48         5.99 o
   1  12  12       1260.62       1233.62        13.33 o
   2  12  12        205.72        189.43         5.06 o
   3  12  12         18.08         17.34         4.18 o
   4  12  12         10.96          1.33         4.18 o
   5  12  12         19.51         17.05         4.63 o
   6  12  12         22.51         21.22         5.14 o
   7  12  12          5.25         10.00         6.21 o
   8  12  12         57.64         36.58         6.28 o
   1  13  12          9.79         12.09         4.04 o
   2  13  12        940.66        914.08        10.90 o
   3  13  12        384.14        404.55         8.51 o
   4  13  12       1054.19       1007.53        12.36 o
   5  13  12          2.84         15.40         4.97 o
   6  13  12         14.20         15.76         5.06 o
   7  13  12        685.35        714.30        16.26 o
   0  14  12       2881.15       2864.91        32.77 o
   1  14  12        665.77        659.30         9.31 o
   2  14  12         74.63         72.40         5.00 o
   3  14  12         12.16          8.95         4.65 o
   4  14  12       1594.38       1576.14        22.22 o
   5  14  12        738.12        744.71        13.50 o
   6  14  12        203.53        197.55         7.46 o
   1  15  12        141.53        131.92         5.10 o
   2  15  12       1034.91       1027.33        13.86 o
   3  15  12        226.83        205.74         6.72 o
   4  15  12        197.12        207.80         8.58 o
   0  16  12       1066.44       1028.09        18.27 o
   1  16  12         10.85         14.12         4.60 o
   2  16  12         75.15         63.63         5.14 o
   1   1  13       1369.57       1270.77        11.84 o
   2   1  13         35.81         38.38         3.05 o
   3   1  13       1297.06       1342.89        13.58 o
   4   1  13        221.88        221.61         6.18 o
   5   1  13        385.17        331.29         7.79 o
   6   1  13          5.63          7.95         4.28 o
   7   1  13        663.66        605.48        12.94 o
   8   1  13         66.00         60.96         5.29 o
   9   1  13         58.49         55.21         5.25 o
  10   1  13        396.12        381.88        11.13 o
  11   1  13        503.99        519.58        10.49 o
   0   2  13         63.31         59.28         3.72 o
   1   2  13       5157.70       4818.17        37.82 o
   2   2  13         20.45         18.51         2.88 o
   3   2  13         21.10         23.13         3.19 o
   4   2  13         90.96         93.91         3.81 o
   5   2  13       7325.16       7497.69        69.80 o
   6   2  13        291.86        315.84         8.69 o
   7   2  13        715.58        682.15        11.29 o
   8   2  13        553.86        534.91        10.83 o
   9   2  13       3526.25       3635.45        38.77 o
  10   2  13       1289.46       1272.20        17.14 o
  11   2  13       2351.80       2372.92        27.11 o
   1   3  13       2412.23       2229.72        19.15 o
   2   3  13       3517.99       3448.85        29.25 o
   3   3  13       3499.99       3459.81        31.27 o
   4   3  13       2469.61       2384.89        21.40 o
   5   3  13       1119.49       1094.63        13.31 o
   6   3  13        747.15        742.81        11.48 o
   7   3  13       5382.54       5228.52        48.15 o
   8   3  13        978.55       1025.20        13.56 o
   9   3  13       1505.01       1516.38        17.70 o
  10   3  13         34.95         33.98         5.20 o
  11   3  13       1409.91       1398.45        18.77 o
   0   4  13        145.56        199.69         7.10 o
   1   4  13       1381.88       1377.72        13.68 o
   2   4  13        128.34        127.62         3.81 o
   3   4  13       2618.25       2460.31        20.89 o
   4   4  13         36.02         37.44         3.47 o
   5   4  13       3190.42       3132.66        27.35 o
   6   4  13       1417.37       1357.82        14.44 o
   7   4  13         10.98         17.57         4.37 o
   8   4  13         48.74         60.10         4.53 o
   9   4  13        499.18        482.16         8.94 o
  10   4  13        743.94        739.94        11.08 o
  11   4  13        333.98        318.64         8.55 o
   1   5  13         92.53         71.71         3.26 o
   2   5  13        110.22        119.02         3.67 o
   3   5  13         24.80         25.43         3.04 o
   4   5  13       1006.67        983.64         9.74 o
   5   5  13        237.45        198.49         4.68 o
   6   5  13          2.20          1.35         3.45 o
   7   5  13         44.52         35.43         4.03 o
   8   5  13        492.90        516.84         8.90 o
   9   5  13          0.12          9.16         4.39 o
  10   5  13        525.16        500.83         9.71 o
  11   5  13          0.74          2.19         5.95 o
   0   6  13        514.89        516.26        10.56 o
   1   6  13       2595.90       2612.11        21.44 o
   2   6  13        258.84        244.42         4.90 o
   3   6  13        222.19        213.01         4.62 o
   4   6  13        924.85        871.49         9.02 o
   5   6  13       3676.04       3755.89        29.39 o
   6   6  13       1848.82       1798.40        15.89 o
   7   6  13        809.73        859.68        10.50 o
   8   6  13         41.78         47.84         4.21 o
   9   6  13        204.44        193.29         5.42 o
  10   6  13        357.95        326.81         8.66 o
  11   6  13        412.33        375.98        22.61 o
   1   7  13        107.87        116.35         3.79 o
   2   7  13        160.74        173.80         4.51 o
   3   7  13       6445.04       6335.48        43.80 o
   4   7  13       1135.13       1203.54        11.50 o
   5   7  13         24.09         22.53         3.46 o
   6   7  13        111.12        106.47         4.18 o
   7   7  13       2777.36       2950.90        27.10 o
   8   7  13        830.04        829.27        11.09 o
   9   7  13        328.18        316.16         7.82 o
  10   7  13         82.88         90.74         6.28 o
   0   8  13        112.47        111.73         6.06 o
   1   8  13        165.31        174.24         5.58 o
   2   8  13        287.72        283.54         5.80 o
   3   8  13         28.34         31.53         3.22 o
   4   8  13       1181.78       1200.31        11.64 o
   5   8  13       2156.63       2137.80        18.70 o
   6   8  13        253.06        256.31         5.51 o
   7   8  13        353.73        342.23         7.59 o
   8   8  13        353.19        376.28         9.04 o
   9   8  13       1072.16       1063.38        14.22 o
  10   8  13        335.89        327.53         9.60 o
   1   9  13        716.09        698.17         8.65 o
   2   9  13         12.78         15.29         3.42 o
   3   9  13       3520.72       3481.35        28.32 o
   4   9  13       1138.44       1105.43        12.14 o
   5   9  13        198.59        220.09         6.01 o
   6   9  13          7.99         11.75         3.90 o
   7   9  13        331.56        352.14         8.58 o
   8   9  13        160.07        145.63         5.62 o
   9   9  13        237.14        193.52         6.93 o
   0  10  13        570.48        553.27        12.23 o
   1  10  13        157.15        172.74         5.62 o
   2  10  13         24.87         20.81         3.88 o
   3  10  13        426.18        423.28         7.37 o
   4  10  13         50.67         60.20         4.26 o
   5  10  13          4.82          2.28         3.80 o
   6  10  13        177.37        193.13         5.81 o
   7  10  13        398.38        449.45        10.92 o
   8  10  13         26.30         27.39         5.53 o
   9  10  13          3.88          5.02         5.46 o
   1  11  13       1820.60       1743.21        17.15 o
   2  11  13        325.85        342.17         6.79 o
   3  11  13       2467.57       2333.62        20.73 o
   4  11  13        197.39        207.41         5.40 o
   5  11  13          1.66          0.24         4.27 o
   6  11  13        167.33        156.28         6.58 o
   7  11  13       1557.95       1549.16        22.43 o
   8  11  13        560.68        561.96        12.53 o
   0  12  13       2434.13       2439.64        36.36 o
   1  12  13       2376.89       2372.59        21.56 o
   2  12  13        460.01        472.94         8.01 o
   3  12  13        525.62        507.35         8.78 o
   4  12  13        242.63        237.15         6.31 o
   5  12  13       2222.63       2164.81        25.26 o
   6  12  13       1894.77       1936.37        22.50 o
   7  12  13         51.71         49.84         6.41 o
   1  13  13       1056.46       1037.99        12.00 o
   2  13  13        705.49        702.21         9.79 o
   3  13  13       3093.47       3087.46        34.64 o
   4  13  13        312.63        303.11         7.42 o
   5  13  13        198.92        213.12         8.55 o
   6  13  13         85.55         79.34         6.10 o
   0  14  13        147.05        142.17         7.02 o
   1  14  13        217.46        211.91         5.68 o
   2  14  13          3.96          0.54         4.40 o
   3  14  13        389.10        391.04        10.55 o
   4  14  13        261.54        257.42         7.87 o
   5  14  13        100.52        102.86         6.47 o
   1  15  13          6.48          6.15         4.60 o
   2  15  13         63.23         71.82         5.14 o
   3  15  13         56.89         66.34         5.32 o
   0   0  14       8875.22       8317.29       128.10 o
   1   0  14         59.42         80.72         6.00 o
   2   0  14        811.34        748.72        12.40 o
   3   0  14        499.32        505.47        11.69 o
   4   0  14       1174.42       1029.45        19.32 o
   5   0  14        389.44        358.17        11.61 o
   6   0  14       4780.70       4679.74        75.37 o
   7   0  14         11.28         15.14         7.33 o
   8   0  14         14.38         13.62        10.34 o
   9   0  14         26.58         32.34         9.77 o
  10   0  14       2318.40       2382.24        41.19 o
  11   0  14         29.45         36.27         8.76 o
   1   1  14       1128.45       1061.13        10.66 o
   2   1  14       1524.11       1496.34        15.16 o
   3   1  14         95.69         98.88         4.21 o
   4   1  14         52.82         54.39         3.91 o
   5   1  14        587.66        642.48        11.72 o
   6   1  14        633.46        611.14        11.65 o
   7   1  14        135.32        130.77         6.25 o
   8   1  14       1197.12       1180.00        16.84 o
   9   1  14         11.89          2.66         5.15 o
  10   1  14        341.95        352.42         9.83 o
  11   1  14        103.98        102.70         5.64 o
   0   2  14         96.11        111.46         4.72 o
   1   2  14         60.19         52.65         3.03 o
   2   2  14       1356.88       1265.01        12.92 o
   3   2  14        343.89        330.00         6.39 o
   4   2  14        190.34        231.57         5.82 o
   5   2  14          5.83          8.50         4.18 o
   6   2  14         18.29         19.68         4.86 o
   7   2  14        100.96        101.78         5.58 o
   8   2  14         78.45         91.51         5.68 o
   9   2  14         31.33         23.25         5.86 o
  10   2  14        724.46        709.10        11.99 o
  11   2  14         41.19         41.01         5.65 o
   1   3  14        298.75        290.36         5.71 o
   2   3  14         42.77         49.87         3.67 o
   3   3  14        489.24        461.84         7.34 o
   4   3  14         12.93         28.64         3.73 o
   5   3  14        292.07        269.57         8.49 o
   6   3  14       2770.30       2572.87        25.58 o
   7   3  14        143.70        144.52         5.77 o
   8   3  14        983.03        969.40        13.31 o
   9   3  14        119.83        124.81         5.77 o
  10   3  14          9.52          4.23         4.80 o
  11   3  14          1.41          6.52         5.92 o
   0   4  14       7982.39       7953.00       104.33 o
   1   4  14       4671.98       4534.85        39.48 o
   2   4  14       5192.63       5008.96        40.85 o
   3   4  14        318.62        292.04         6.31 o
   4   4  14       8761.95       8930.35        73.22 o
   5   4  14       3656.28       3733.21        33.25 o
   6   4  14       4621.13       4787.21        44.91 o
   7   4  14        208.62        202.58         6.65 o
   8   4  14        319.24        324.26         8.33 o
   9   4  14        310.88        317.84         7.90 o
  10   4  14       2040.11       2029.59        23.88 o
  11   4  14        388.19        403.12        33.52 o
   1   5  14        407.87        428.58         7.53 o
   2   5  14       3395.14       3275.50        27.74 o
   3   5  14       2840.51       2805.58        23.88 o
   4   5  14       8277.79       8233.81        61.30 o
   5   5  14         62.87         62.97         4.06 o
   6   5  14       1003.36       1053.31        12.42 o
   7   5  14       1977.65       2033.47        19.48 o
   8   5  14       3059.28       3067.39        28.09 o
   9   5  14       1058.11       1072.77        14.02 o
  10   5  14         23.54         17.39         5.28 o
   0   6  14        142.93        142.99         6.50 o
   1   6  14        393.44        391.22         6.95 o
   2   6  14        662.17        641.34         8.05 o
   3   6  14        362.92        356.35         5.96 o
   4   6  14       2523.69       2534.69        20.44 o
   5   6  14        430.33        422.40         7.57 o
   6   6  14       2288.45       2382.83        21.92 o
   7   6  14         17.43         21.15         4.22 o
   8   6  14       1781.95       1732.14        18.04 o
   9   6  14         19.84         22.83         4.72 o
  10   6  14       1461.08       1345.13        22.62 o
   1   7  14         44.48         36.43         3.56 o
   2   7  14       1243.64       1213.76        11.93 o
   3   7  14         12.49         16.86         3.21 o
   4   7  14       1999.22       1953.76        16.69 o
   5   7  14        204.01        204.71         4.84 o
   6   7  14         33.83         56.65         3.93 o
   7   7  14         16.92         11.18         4.13 o
   8   7  14        129.64        111.09         4.96 o
   9   7  14        165.70        191.10         6.84 o
  10   7  14         30.23         33.11         9.13 o
   0   8  14        555.68        600.44        12.36 o
   1   8  14         18.48         18.42         3.58 o
   2   8  14        123.68        103.76         4.00 o
   3   8  14        763.91        731.09         9.05 o
   4   8  14        913.40        902.55        10.34 o
   5   8  14          9.18         11.26         3.56 o
   6   8  14       1354.92       1409.15        13.64 o
   7   8  14          1.32          2.95         4.12 o
   8   8  14        155.59        175.89         6.31 o
   9   8  14          5.73          2.92         6.68 o
   1   9  14        219.09        226.38         6.92 o
   2   9  14       4571.26       4513.44        35.74 o
   3   9  14        580.01        600.40         8.77 o
   4   9  14       2984.99       2913.70        24.87 o
   5   9  14         59.40         52.98         4.07 o
   6   9  14         45.61         48.75         4.25 o
   7   9  14        179.16        188.02         6.45 o
   8   9  14       1727.66       1724.37        20.67 o
   9   9  14         30.94         22.52         5.54 o
   0  10  14       1137.19       1113.17        17.69 o
   1  10  14       2218.77       2221.45        20.24 o
   2  10  14        647.15        643.29         8.83 o
   3  10  14         78.75         89.12         4.62 o
   4  10  14       3279.09       3098.59        26.95 o
   5  10  14       1131.92       1143.65        12.61 o
   6  10  14       1149.84       1103.22        16.50 o
   7  10  14        293.68        308.94        10.77 o
   8  10  14        725.25        749.70        18.33 o
   1  11  14        651.85        656.17         9.52 o
   2  11  14       2391.87       2378.23        21.00 o
   3  11  14       1285.58       1258.04        13.41 o
   4  11  14       2193.29       2163.74        20.09 o
   5  11  14         21.85         17.97         5.67 o
   6  11  14         26.20         29.61         5.16 o
   7  11  14        488.10        460.23        11.90 o
   0  12  14       1729.66       1635.91        24.70 o
   1  12  14        883.16        890.43        11.31 o
   2  12  14        251.74        228.56         5.83 o
   3  12  14         29.35         34.04         4.52 o
   4  12  14        335.95        328.08         7.75 o
   5  12  14        463.05        458.27         9.74 o
   6  12  14         59.51         54.36         5.34 o
   1  13  14        283.24        266.27         6.74 o
   2  13  14        757.67        738.75        11.15 o
   3  13  14         73.98         68.50         5.08 o
   4  13  14        376.57        377.30         8.91 o
   5  13  14          3.63          2.02         5.61 o
   0  14  14        984.33        945.35        18.58 o
   1  14  14        148.96        148.39         5.27 o
   2  14  14        112.17        109.43         6.08 o
   3  14  14          2.77          1.68         5.52 o
   4  14  14         79.70         79.34         7.52 o
   1  15  14         38.42         37.43         4.53 o
   1   1  15        101.21        112.25         3.73 o
   2   1  15       1066.58       1083.53        12.45 o
   3   1  15        521.87        563.31         8.74 o
   4   1  15         33.25         31.17         4.12 o
   5   1  15        444.89        402.27         9.90 o
   6   1  15        261.72        255.57         8.15 o
   7   1  15       1713.49       1653.86        22.15 o
   8   1  15         19.37         22.94         5.20 o
   9   1  15        656.59        652.89        12.16 o
  10   1  15          0.38         -0.81         5.55 o
   0   2  15       4305.31       4377.29        47.07 o
   1   2  15      12516.98      12513.54        98.25 o
   2   2  15        126.59        136.33         4.32 o
   3   2  15        174.57        182.91         5.09 o
   4   2  15        844.22        827.32        10.98 o
   5   2  15       2730.39       2695.66        29.70 o
   6   2  15        677.93        655.99        12.15 o
   7   2  15        498.47        491.17        10.98 o
   8   2  15         28.66         28.67         5.40 o
   9   2  15        659.93        673.58        11.21 o
  10   2  15        501.71        496.06        11.34 o
   1   3  15       7260.08       7008.46        54.64 o
   2   3  15       1999.95       1980.09        17.45 o
   3   3  15       2959.51       2947.54        24.74 o
   4   3  15        709.17        700.26         9.66 o
   5   3  15        120.23        120.86         5.07 o
   6   3  15        262.63        277.94         6.85 o
   7   3  15       5530.95       5509.59        56.78 o
   8   3  15       2629.45       2676.66        27.75 o
   9   3  15        726.22        725.76        11.07 o
  10   3  15        782.82        770.99        12.74 o
   0   4  15       8407.72       8359.89       109.23 o
   1   4  15        154.95        166.81         4.71 o
   2   4  15        141.36        157.87         5.28 o
   3   4  15        951.16        940.04        10.79 o
   4   4  15       1714.01       1682.32        16.23 o
   5   4  15       3334.69       3394.52        33.91 o
   6   4  15        948.01        945.71        12.82 o
   7   4  15        820.02        799.65        10.88 o
   8   4  15         61.92         65.68         5.17 o
   9   4  15        676.46        642.20        14.47 o
  10   4  15         33.27         51.91         5.90 o
   1   5  15       1134.34       1079.30        12.01 o
   2   5  15         11.07          6.67         3.49 o
   3   5  15        254.60        239.29         5.61 o
   4   5  15          6.08          7.56         3.74 o
   5   5  15        130.18         95.66         4.65 o
   6   5  15          4.02         12.15         4.06 o
   7   5  15         30.85         32.70         5.30 o
   8   5  15         43.54         47.83         4.85 o
   9   5  15        139.62        163.98         6.31 o
  10   5  15         52.31         30.98         5.91 o
   0   6  15        243.45        211.18        10.37 o
   1   6  15        404.64        405.87         7.36 o
   2   6  15        116.66        128.60         4.43 o
   3   6  15        108.85        125.83         4.24 o
   4   6  15        771.00        758.43         9.98 o
   5   6  15       2166.76       2237.74        21.54 o
   6   6  15         13.63         20.89         4.27 o
   7   6  15        135.14        154.80         5.59 o
   8   6  15         23.79         21.13         4.56 o
   9   6  15         52.19         44.69         5.13 o
   1   7  15        102.59        107.61         4.20 o
   2   7  15        250.80        248.98         5.53 o
   3   7  15       3141.14       3008.39        25.08 o
   4   7  15        285.06        298.59         6.13 o
   5   7  15        120.53        120.26         4.47 o
   6   7  15       1338.92       1362.83        14.28 o
   7   7  15        140.99        133.83         5.56 o
   8   7  15         40.90         41.70         5.07 o
   9   7  15        429.43        447.43        20.90 o
   0   8  15         49.65         50.19         5.59 o
   1   8  15        421.25        433.73         8.47 o
   2   8  15        124.38        117.28         4.29 o
   3   8  15        225.35        225.06         5.18 o
   4   8  15         84.19         96.50         4.39 o
   5   8  15       1735.96       1707.51        16.92 o
   6   8  15         45.46         50.20         4.35 o
   7   8  15        149.51        153.88         5.21 o
   8   8  15         65.70         67.97         6.23 o
   9   8  15        165.06        168.30         8.25 o
   1   9  15        103.50         98.01         4.34 o
   2   9  15        392.79        390.01         7.12 o
   3   9  15        349.73        336.05         7.43 o
   4   9  15          8.45          9.90         3.96 o
   5   9  15         74.06         71.31         4.34 o
   6   9  15        505.41        506.14         9.81 o
   7   9  15        558.81        594.42        11.20 o
   8   9  15         22.65         27.36         5.37 o
   0  10  15        118.31        125.19         6.46 o
   1  10  15         13.43         11.54         3.98 o
   2  10  15        102.68         96.40         4.47 o
   3  10  15        921.85        900.27        11.00 o
   4  10  15          9.44          9.95         4.05 o
   5  10  15        496.93        517.98         9.53 o
   6  10  15         43.39         40.80         5.48 o
   7  10  15        726.70        773.37        13.05 o
   1  11  15       3367.01       3319.46        27.12 o
   2  11  15       1101.41       1052.05        11.67 o
   3  11  15       2850.87       2791.57        25.60 o
   4  11  15         10.34          4.42         4.12 o
   5  11  15        205.75        186.15         6.21 o
   6  11  15        116.62        110.21         6.09 o
   7  11  15       1243.43       1188.55        57.76 o
   0  12  15       2798.38       2797.69        42.81 o
   1  12  15       4812.26       4786.90        43.13 o
   2  12  15        124.90        120.15         5.50 o
   3  12  15        850.42        856.97        12.25 o
   4  12  15       1345.17       1372.67        17.58 o
   5  12  15        566.90        531.42        11.13 o
   6  12  15        143.82        136.03        12.89 o
   1  13  15        990.70       1015.49        12.28 o
   2  13  15        598.82        611.10        12.35 o
   3  13  15       1814.83       1816.03        21.29 o
   4  13  15         78.23         74.10         7.39 o
   0  14  15         19.79         10.37         6.01 o
   1  14  15       1027.90        964.12        12.85 o
   2  14  15         93.20         94.69         5.80 o
   0   0  16      20746.94      20909.01       317.67 o
   1   0  16       1496.02       1504.99        20.81 o
   2   0  16         72.97        101.02         6.04 o
   3   0  16        546.29        535.84        12.22 o
   4   0  16       1032.86       1048.91        18.86 o
   5   0  16        978.00        989.49        21.97 o
   6   0  16        534.13        475.89        15.76 o
   7   0  16        192.36        186.70         9.87 o
   8   0  16        430.32        437.09        13.90 o
   9   0  16        990.97        980.23        22.24 o
  10   0  16       1742.23       1705.65        42.30 o
   1   1  16        542.37        559.10         7.60 o
   2   1  16       2018.10       2106.69        19.98 o
   3   1  16        998.51       1065.81        12.03 o
   4   1  16        221.78        224.12         6.62 o
   5   1  16        646.36        618.39        11.47 o
   6   1  16         39.45         41.50         7.34 o
   7   1  16        956.09        992.45        15.10 o
   8   1  16       1807.53       1742.85        23.55 o
   9   1  16        702.71        685.69        11.46 o
  10   1  16        412.55        430.80        10.31 o
   0   2  16       1188.73       1240.60        18.09 o
   1   2  16        746.64        717.90         8.99 o
   2   2  16        337.60        364.51         7.01 o
   3   2  16         81.10         91.10         4.18 o
   4   2  16         37.57         45.68         4.12 o
   5   2  16       1305.24       1305.92        16.40 o
   6   2  16        767.03        728.95        12.83 o
   7   2  16        257.20        240.44         7.48 o
   8   2  16        290.30        293.94         8.38 o
   9   2  16        317.14        313.40         8.23 o
  10   2  16         54.10         58.18         5.90 o
   1   3  16        350.46        334.77         6.90 o
   2   3  16        635.95        643.02         9.30 o
   3   3  16        110.92        131.73         4.70 o
   4   3  16        794.62        858.20        12.01 o
   5   3  16         98.41         80.49         4.66 o
   6   3  16        614.08        586.54        10.58 o
   7   3  16        271.92        273.47        11.91 o
   8   3  16        105.03        108.19         5.81 o
   9   3  16         93.96         94.08         5.47 o
   0   4  16       2333.06       2240.81        29.05 o
   1   4  16        374.87        371.76         6.95 o
   2   4  16       1107.78       1064.36        11.76 o
   3   4  16         17.72         17.86         3.87 o
   4   4  16       2470.29       2391.14        22.69 o
   5   4  16       1405.25       1416.36        15.34 o
   6   4  16       1393.71       1477.90        15.32 o
   7   4  16         68.07         78.35         5.24 o
   8   4  16        180.87        193.58         6.25 o
   9   4  16        332.11        317.50        11.54 o
   1   5  16        455.89        430.65         7.40 o
   2   5  16       5580.31       5427.91        44.45 o
   3   5  16       1605.70       1564.66        14.69 o
   4   5  16        757.18        764.92        10.26 o
   5   5  16         72.92         73.17         4.63 o
   6   5  16       4166.87       4215.80        37.29 o
   7   5  16        598.77        639.43        10.74 o
   8   5  16       1215.16       1240.05        16.32 o
   9   5  16         68.48         67.01         7.13 o
   0   6  16       2650.46       2604.63        39.44 o
   1   6  16         45.68         40.38         4.89 o
   2   6  16        321.48        340.28         7.22 o
   3   6  16         13.64         15.21         3.88 o
   4   6  16       2241.51       2266.30        21.19 o
   5   6  16        989.97       1058.44        12.63 o
   6   6  16       2040.69       2076.06        20.25 o
   7   6  16         12.38          2.03         4.67 o
   8   6  16         33.46         27.23         5.39 o
   9   6  16        529.43        517.89        11.52 o
   1   7  16         13.95          9.85         3.95 o
   2   7  16          7.81          8.50         3.79 o
   3   7  16        150.17        168.12         5.15 o
   4   7  16        409.37        409.43         8.29 o
   5   7  16         45.55         44.86         4.52 o
   6   7  16        174.49        206.19         6.06 o
   7   7  16          4.85         10.53         4.61 o
   8   7  16        276.68        274.25        11.75 o
   0   8  16         30.42         31.14         6.05 o
   1   8  16          9.67         10.38         4.01 o
   2   8  16        120.92        120.74         4.64 o
   3   8  16         18.37         12.59         4.42 o
   4   8  16        648.51        674.84        10.24 o
   5   8  16         56.01         52.31         4.84 o
   6   8  16        267.78        278.29         7.44 o
   7   8  16        171.57        180.72         8.14 o
   8   8  16        142.24        158.49         8.07 o
   1   9  16         72.37         76.84         4.13 o
   2   9  16       1646.10       1598.21        16.40 o
   3   9  16        428.87        417.38         8.21 o
   4   9  16         91.40         76.94         5.20 o
   5   9  16         98.10        109.63         5.39 o
   6   9  16        217.82        193.96         6.50 o
   7   9  16         60.12         49.78         5.85 o
   0  10  16       4213.71       4204.99        48.39 o
   1  10  16        123.65        133.40         4.62 o
   2  10  16        690.87        689.09         9.39 o
   3  10  16        125.37        122.26         5.32 o
   4  10  16       1712.06       1678.56        17.44 o
   5  10  16        493.45        477.25        10.86 o
   6  10  16        275.69        270.52         9.17 o
   1  11  16        122.69        119.29         4.87 o
   2  11  16       2143.75       2136.32        22.58 o
   3  11  16        953.16        921.18        13.85 o
   4  11  16         41.24         54.24         5.28 o
   5  11  16        234.11        230.60         9.33 o
   6  11  16       1235.16       1156.10        99.87 o
   0  12  16         73.46         77.07         7.07 o
   1  12  16         55.50         65.17         4.74 o
   2  12  16         97.78         77.30         5.20 o
   3  12  16          9.11          0.80         4.64 o
   4  12  16         92.66         79.79         5.91 o
   1  13  16         75.20         67.94         4.74 o
   2  13  16        491.16        465.15         9.18 o
   3  13  16        220.50        166.25        28.88 o
   1   1  17        825.33        803.35        10.12 o
   2   1  17         41.03         28.61         3.92 o
   3   1  17        526.84        523.43         9.47 o
   4   1  17         49.72         57.69         4.42 o
   5   1  17        387.97        430.57         9.92 o
   6   1  17        239.90        223.68         6.91 o
   7   1  17        471.74        460.70        10.22 o
   8   1  17        489.81        493.27         9.98 o
   9   1  17        416.97        417.88        12.21 o
   0   2  17        889.63        841.34        16.40 o
   1   2  17       2234.38       2247.04        21.21 o
   2   2  17         80.31         82.47         4.94 o
   3   2  17         20.32         14.99         3.73 o
   4   2  17        208.95        209.34         6.46 o
   5   2  17       2985.41       3022.91        30.84 o
   6   2  17        638.72        665.12        11.39 o
   7   2  17         43.82         44.11         5.20 o
   8   2  17        221.14        220.57         6.66 o
   9   2  17       2869.06       2781.42        30.96 o
   1   3  17       1219.38       1173.52        15.07 o
   2   3  17       1805.56       1776.27        18.49 o
   3   3  17       3067.82       3102.08        29.10 o
   4   3  17        712.99        749.15        10.34 o
   5   3  17        186.76        163.58         5.75 o
   6   3  17        354.38        389.23        10.16 o
   7   3  17       1875.84       1917.74        21.93 o
   8   3  17        411.45        419.00        13.18 o
   9   3  17        498.99        512.67        11.68 o
   0   4  17        301.82        269.40        12.29 o
   1   4  17         97.40         86.19         4.67 o
   2   4  17        146.42        149.13         4.97 o
   3   4  17        934.25        956.07        11.75 o
   4   4  17         16.74         26.02         4.44 o
   5   4  17       1125.31       1163.55        13.83 o
   6   4  17        236.76        256.59         7.24 o
   7   4  17        240.46        236.95         6.91 o
   8   4  17        121.00        129.18         6.01 o
   9   4  17        141.73        126.57         9.66 o
   1   5  17         27.91         21.29         3.88 o
   2   5  17         73.47         88.67         5.24 o
   3   5  17        553.64        573.55         8.96 o
   4   5  17         34.78         42.98         4.36 o
   5   5  17        656.35        645.58        10.05 o
   6   5  17        106.98        103.74         5.04 o
   7   5  17          6.58         12.28         4.75 o
   8   5  17        694.18        682.45        14.57 o
   0   6  17        456.89        451.84        12.03 o
   1   6  17        149.89        151.14         5.03 o
   2   6  17        675.47        629.06         8.90 o
   3   6  17         77.07         94.72         4.77 o
   4   6  17        652.22        660.14        10.12 o
   5   6  17       1441.05       1404.14        16.01 o
   6   6  17        907.36        879.30        11.71 o
   7   6  17        287.78        326.26         8.67 o
   8   6  17          4.39          4.28         6.77 o
   1   7  17        239.71        232.02         6.04 o
   2   7  17        983.09       1007.69        11.33 o
   3   7  17       4151.57       4093.58        33.84 o
   4   7  17       2442.80       2454.12        23.87 o
   5   7  17        162.66        176.85         5.88 o
   6   7  17         45.59         57.27         4.98 o
   7   7  17       2323.90       2326.96        26.34 o
   0   8  17        629.06        671.71        13.21 o
   1   8  17        759.73        803.66        10.34 o
   2   8  17         23.45         22.45         4.22 o
   3   8  17         89.00        103.36         5.34 o
   4   8  17       2134.64       2166.62        23.13 o
   5   8  17       2744.84       2721.23        27.63 o
   6   8  17        854.49        881.74        14.54 o
   7   8  17        171.03        181.06         6.43 o
   1   9  17        103.42        109.20         4.68 o
   2   9  17        169.77        161.10         6.13 o
   3   9  17       1802.55       1748.22        20.16 o
   4   9  17        676.94        631.30        10.58 o
   5   9  17         28.22         26.90         5.94 o
   6   9  17          8.32          5.02         5.52 o
   0  10  17         76.80         77.51         6.37 o
   1  10  17         66.75         71.66         4.71 o
   2  10  17        218.79        229.29         6.50 o
   3  10  17        626.29        598.77        10.23 o
   4  10  17          6.90         -0.82         6.59 o
   5  10  17          3.27          5.42         5.20 o
   1  11  17        291.30        278.12         7.50 o
   2  11  17        242.74        226.97         7.32 o
   3  11  17        796.81        790.08        12.03 o
   4  11  17        168.19        161.18         6.75 o
   0  12  17        490.38        447.72        13.85 o
   1  12  17       1211.91       1207.81        15.75 o
   2  12  17        183.97        199.81        11.85 o
   3  12  17         13.29         22.55         8.46 o
   0   0  18       2427.29       2634.04        45.10 o
   1   0  18        347.09        388.87        10.09 o
   2   0  18        797.76        786.89        13.61 o
   3   0  18         87.80         86.89         6.29 o
   4   0  18        440.28        456.91        13.18 o
   5   0  18        363.61        381.25        13.57 o
   6   0  18       1853.64       1915.47        36.62 o
   7   0  18         69.96         87.25         6.94 o
   8   0  18         15.44          1.44         6.99 o
   1   1  18        921.94        969.33        11.28 o
   2   1  18       1879.54       1902.62        17.61 o
   3   1  18        202.39        231.75         6.61 o
   4   1  18        606.09        612.59        10.12 o
   5   1  18        140.10        131.00         5.49 o
   6   1  18        795.63        832.34        12.33 o
   7   1  18        439.63        459.76         9.31 o
   8   1  18       1015.55        959.93        13.47 o
   0   2  18        227.67        223.24         8.54 o
   1   2  18          7.80         10.59         3.87 o
   2   2  18        667.52        676.39         9.90 o
   3   2  18         22.36         18.47         4.11 o
   4   2  18         31.95         38.92         4.69 o
   5   2  18         76.94         69.91         5.37 o
   6   2  18        438.13        448.76        10.02 o
   7   2  18         59.34         54.66         5.00 o
   8   2  18        431.17        438.83        12.28 o
   1   3  18        156.66        155.44         5.20 o
   2   3  18         53.49         41.87         4.00 o
   3   3  18        531.34        543.32         9.05 o
   4   3  18         59.25         74.17         4.93 o
   5   3  18         22.28         24.96         5.08 o
   6   3  18        181.90        163.67         6.18 o
   7   3  18         66.80         63.87         5.27 o
   8   3  18        359.15        389.80         9.46 o
   0   4  18       2565.48       2522.51        32.54 o
   1   4  18        944.76        873.45        11.87 o
   2   4  18        210.66        216.93         6.80 o
   3   4  18         61.45         57.76         4.25 o
   4   4  18       1396.05       1395.62        14.69 o
   5   4  18        803.72        769.91        11.73 o
   6   4  18       1596.52       1667.21        19.39 o
   7   4  18         10.74          8.29         5.04 o
   8   4  18        611.88        607.29        11.98 o
   1   5  18        600.89        584.56         9.33 o
   2   5  18       1523.19       1513.07        15.46 o
   3   5  18       1758.99       1802.76        18.05 o
   4   5  18       2165.63       2162.53        22.23 o
   5   5  18         37.76         34.74         4.45 o
   6   5  18        221.75        229.95         6.88 o
   7   5  18        982.54        960.74        17.45 o
   0   6  18         90.07         90.14         6.51 o
   1   6  18       1643.17       1669.15        17.77 o
   2   6  18         10.33          9.69         4.11 o
   3   6  18        188.07        194.55         5.83 o
   4   6  18       1201.99       1197.43        14.49 o
   5   6  18        641.87        688.65        10.85 o
   6   6  18        513.79        523.69        11.01 o
   7   6  18        127.51        124.05         6.18 o
   1   7  18         18.42         17.07         4.37 o
   2   7  18        231.52        209.36         5.76 o
   3   7  18        159.54        199.06         6.28 o
   4   7  18        275.83        281.96         6.95 o
   5   7  18         42.40         36.52         5.65 o
   6   7  18         13.69         28.86         5.22 o
   0   8  18         32.55         29.18         6.29 o
   1   8  18        156.11        150.26         5.27 o
   2   8  18        100.43        106.48         5.71 o
   3   8  18        310.84        336.89         8.16 o
   4   8  18        867.74        830.97        12.08 o
   5   8  18          8.84          1.35         5.11 o
   6   8  18        213.63        182.45         6.38 o
   1   9  18        106.09        100.48         4.86 o
   2   9  18       2511.26       2578.50        25.80 o
   3   9  18        524.50        551.51        10.18 o
   4   9  18       1655.84       1602.01        24.11 o
   5   9  18         23.85         27.01         5.47 o
   0  10  18       1792.85       1771.01        26.01 o
   1  10  18       2205.25       2214.57        25.37 o
   2  10  18        290.58        308.08        10.18 o
   3  10  18        279.38        292.16         8.03 o
   4  10  18       1096.25       1086.70        15.71 o
   1  11  18        372.50        373.12        10.60 o
   2  11  18        495.07        488.54        11.10 o
   1   1  19        714.82        669.36        10.00 o
   2   1  19       1467.77       1510.20        15.36 o
   3   1  19        555.04        569.03         9.43 o
   4   1  19        656.53        708.81        11.02 o
   5   1  19         24.92         28.74         4.86 o
   6   1  19         59.52         68.86         5.37 o
   7   1  19        984.65        958.59        13.88 o
   0   2  19       1510.17       1505.34        24.37 o
   1   2  19       2622.99       2636.37        26.02 o
   2   2  19          9.08          9.34         3.95 o
   3   2  19        208.29        209.26         5.96 o
   4   2  19       1101.42       1106.20        13.93 o
   5   2  19       1692.67       1746.69        19.45 o
   6   2  19        340.23        335.41         8.61 o
   7   2  19        468.85        491.98        10.72 o
   1   3  19        831.05        840.82        10.63 o
   2   3  19       1490.21       1498.01        16.22 o
   3   3  19       1165.76       1129.58        13.61 o
   4   3  19        627.69        640.97        10.35 o
   5   3  19        202.75        189.57         5.82 o
   6   3  19        336.94        341.97         9.15 o
   7   3  19       1558.13       1606.83        20.99 o
   0   4  19       3981.71       3884.55        47.72 o
   1   4  19        556.11        514.57         8.83 o
   2   4  19        452.97        420.36         8.52 o
   3   4  19          3.69          6.13         4.20 o
   4   4  19        258.69        258.44         7.48 o
   5   4  19        755.99        763.63        11.33 o
   6   4  19        896.64        899.72        14.10 o
   7   4  19         14.68         29.24         7.86 o
   1   5  19        327.52        333.32         7.72 o
   2   5  19         32.87         36.64         4.42 o
   3   5  19         19.95         31.30         4.60 o
   4   5  19          1.41         -4.44         4.44 o
   5   5  19          1.94         -0.10         5.05 o
   6   5  19         82.37         90.08         5.98 o
   0   6  19         30.09         33.51         6.44 o
   1   6  19       1357.49       1411.97        16.29 o
   2   6  19         16.54         16.92         4.71 o
   3   6  19        513.24        523.91         9.66 o
   4   6  19         20.28         21.26         4.95 o
   5   6  19       1012.75       1004.85        14.70 o
   6   6  19        157.70        147.14         7.13 o
   1   7  19       1031.47       1055.65        12.51 o
   2   7  19        720.92        796.25        12.25 o
   3   7  19        937.86        985.26        18.40 o
   4   7  19         80.30         80.72         6.27 o
   5   7  19         86.04         77.55         5.35 o
   0   8  19       1051.78       1138.00        19.00 o
   1   8  19       1421.07       1395.64        15.31 o
   2   8  19        344.39        365.22         8.77 o
   3   8  19         35.98         40.00         5.70 o
   4   8  19        347.66        369.06         9.63 o
   1   9  19         59.39         73.78         6.32 o
   2   9  19         23.16         19.02         5.19 o
   3   9  19        579.31        608.56        11.84 o
   0  10  19         58.26         57.25         8.36 o
   1  10  19         12.95          7.50         5.93 o
   0   0  20       3983.03       4135.85       105.34 o
   1   0  20        678.79        740.92        17.28 o
   2   0  20        232.64        228.49        13.44 o
   3   0  20        134.27        143.49         7.30 o
   4   0  20       2173.35       2166.42        32.96 o
   5   0  20       2785.96       2804.27        40.13 o
   6   0  20       2875.10       2925.95        57.59 o
   1   1  20        300.52        321.51         7.82 o
   2   1  20        879.14        923.78        11.88 o
   3   1  20       1857.55       1874.23        19.82 o
   4   1  20        521.15        526.22         9.71 o
   5   1  20        371.05        341.78         8.99 o
   6   1  20        818.66        872.92        14.15 o
   0   2  20        878.05        885.08        16.37 o
   1   2  20        257.27        239.63         6.02 o
   2   2  20        174.61        173.35         5.89 o
   3   2  20         31.43         31.71         5.31 o
   4   2  20        257.57        281.48         7.08 o
   5   2  20        606.25        638.55        10.60 o
   6   2  20         39.08         30.99         5.04 o
   1   3  20         41.70         45.31         4.37 o
   2   3  20        358.08        361.88         8.04 o
   3   3  20        153.96        157.24         5.45 o
   4   3  20         42.56         55.82         5.37 o
   5   3  20          7.56          5.29         5.61 o
   6   3  20          5.02          2.41         4.99 o
   0   4  20       2452.69       2519.00        38.94 o
   1   4  20         71.84         71.11         4.53 o
   2   4  20        113.69        127.37         5.07 o
   3   4  20        108.60         97.51         5.39 o
   4   4  20        955.71        952.99        27.57 o
   5   4  20        111.46        130.08         7.28 o
   1   5  20        239.23        276.91         6.76 o
   2   5  20       1426.34       1405.41        17.51 o
   3   5  20        773.64        785.41        13.20 o
   4   5  20         64.27         61.09         6.43 o
   5   5  20        226.99        219.82         7.58 o
   0   6  20       2531.55       2492.32        34.03 o
   1   6  20        140.49        163.94         5.66 o
   2   6  20        144.03        144.69         6.74 o
   3   6  20          6.64          4.91         5.17 o
   4   6  20         93.49         81.02         5.88 o
   1   7  20        248.12        255.40         7.17 o
   2   7  20        293.61        329.23         9.18 o
   3   7  20        106.04        107.19         6.00 o
   4   7  20        120.46        152.37        10.90 o
   0   8  20        488.38        522.21        13.63 o
   1   8  20         45.68         49.13         5.75 o
   2   8  20        275.84        324.87        13.49 o
   1   1  21         14.28         13.72         4.74 o
   2   1  21        709.61        777.42        13.07 o
   3   1  21        182.64        175.31         7.15 o
   4   1  21        156.80        163.25         8.69 o
   5   1  21          0.26         -5.02         5.02 o
   0   2  21        287.51        327.96        10.86 o
   1   2  21        782.27        801.41        11.65 o
   2   2  21         75.42         88.85         5.30 o
   3   2  21         67.33         68.88         5.62 o
   4   2  21        292.40        295.04         8.64 o
   1   3  21        476.27        505.20         9.43 o
   2   3  21        118.02        134.78         5.70 o
   3   3  21        971.24        908.66        14.60 o
   4   3  21        306.40        327.37         9.57 o
   0   4  21         45.56         38.30         6.55 o
   1   4  21         98.91        111.52         5.27 o
   2   4  21         33.06         30.14         5.90 o
   3   4  21         12.92         26.62         5.73 o
   4   4  21         20.86         17.55         5.30 o
   1   5  21        215.94        231.03         6.60 o
   2   5  21         11.38         11.19         6.01 o
   3   5  21         58.93         39.48         7.28 o
   0   6  21       1549.10       1509.75        25.63 o
   1   6  21        893.76        991.39        14.15 o
   2   6  21        118.32        125.02         6.82 o
   0   0  22       1413.76       1556.42        31.99 o
   1   0  22       1072.64       1160.18        21.91 o
   2   0  22         22.81         31.11         7.91 o
   1   1  22        328.95        383.10         7.64 o
   2   1  22        726.42        784.84        12.78 o
   0   2  22          8.57          8.26         7.84 o
   1   2  22          5.26          3.38         5.05 o
   2   2  22        482.65        521.35        15.98 o
   1   3  22        253.86        258.03        11.58 o
                                                
